# Supplementary material for: Tissues and mechanisms associated with Verticillium wilt resistance in tomato using bi-grafted near-isogenic lines
Source: J Exp Bot. 2023 May 15;74(15):4685–706. doi: 10.1093/jxb/erad182 (PMC10433936; doi:10.1093/jxb/erad182)
Supplement: erad182_suppl_Supplementary_Table_S1 [file erad182_suppl_supplementary_table_s1.xlsx]

## Sheet: Supplemental Table 1
Supplemental Table 1. Summary of RNA seq library and mapping
Sample ID	Sample	Total reads processed	Reads mapped to SL4	Reads mapped to VdLsD17	Mapping % to SL4	Mapping % to VdLS17
1	ISS_Rep1	58400741	50468469	1836	86.4175	0.0031438
2	ISS_Rep2	56566274	48781444	1951	86.2377	0.00344905
3	ISS_Rep3	60123815	51330234	2353	85.3742	0.00391359
4	ISR_Rep1	66774421	56924233	4459	85.2486	0.00667771
5	ISR_Rep2	56873085	49206175	423	86.5193	0.000743761
7	CSS_Rep1	58435863	50445484	9	86.3262	1.54015e-05
8	CSS_Rep2	66306600	57318773	10	86.445	1.50815e-05
9	CSS_Rep3	61937459	54039205	7	87.248	1.13017e-05
10	CSR_Rep1	59599826	51162816	12	85.8439	2.01343e-05
11	CSR_Rep2	63900668	55296432	5	86.535	7.82464e-06
12	CSR_Rep3	60812820	52956006	6	87.0803	9.86634e-06
13	IRS_Rep1	53496090	45653744	2646	85.3403	0.00494616
14	IRS_Rep2	65979514	57361774	1572	86.9388	0.00238256
15	IRS_Rep3	60583578	52390567	1820	86.4765	0.00300411
16	IRR_Rep1	62431516	54187460	681	86.795	0.0010908
17	IRR_Rep2	78444710	68106851	1922	86.8215	0.00245013
18	IRR_Rep3	67270902	58996512	356	87.6999	0.000529204
19	CRS_Rep1	75458551	66037555	15	87.515	1.98785e-05
20	CRS_Rep2	68347423	59847955	8	87.5643	1.17049e-05
21	CRS_Rep3	68917624	60512234	3	87.8037	4.35302e-06
22	CRR_Rep1	92653419	80399041	47	86.774	5.07267e-05
23	CRR_Rep2	56151512	49168546	8	87.5641	1.42472e-05
24	CRR_Rep3	67885263	58355293	14	85.9617	2.0623e-05
25	IS_Rep1	67368550	58285553	8331	86.5175	0.0123663
26	IS_Rep2	86022887	73221846	15831	85.119	0.0184032
27	IS_Rep3	81239391	70404214	4347	86.6627	0.00535085
28	CS_Rep1	93819939	80764047	16	86.0841	1.70539e-05
29	CS_Rep2	66254087	58163841	17	87.7891	2.56588e-05
30	CS_Rep3	72934397	63610134	12	87.2155	1.64531e-05
31	IR_Rep1	83530095	72731223	4216	87.0719	0.00504728
32	IR_Rep2	73224194	63860450	2944	87.2122	0.00402053
33	IR_Rep3	67585714	59309045	598	87.7538	0.000884802
34	CR_Rep1	69840002	61723479	7	88.3784	1.00229e-05
35	CR_Rep2	81254544	71198220	3	87.6237	3.6921e-06
36	CR_Rep3	82508810	72426011	1	87.7797	1.21199e-06
