# Supplementary material for: Tissues and mechanisms associated with Verticillium wilt resistance in tomato using bi-grafted near-isogenic lines
Source: J Exp Bot. 2023 May 15;74(15):4685–706. doi: 10.1093/jxb/erad182 (PMC10433936; doi:10.1093/jxb/erad182)
Supplement: erad182_suppl_Supplementary_Table_S2 [file erad182_suppl_supplementary_table_s2.xls]

## Sheet: GO_Turquoise
GO.ID	Term	Annotated	Significant	Expected	p-Value
GO:0046777	protein autophosphorylation	947	206	127.58	1.7e-14
GO:0010200	response to chitin	840	183	113.17	1.7e-13
GO:0071215	cellular response to abscisic acid stimulus	1159	197	156.15	1.6e-12
GO:0009751	response to salicylic acid	1225	271	165.04	2.2e-11
GO:0009620	response to fungus	1724	349	232.27	2.3e-11
GO:0050832	defense response to fungus	1339	257	180.4	3.8e-11
GO:0009407	toxin catabolic process	61	29	8.22	1.3e-10
GO:0032497	detection of lipopolysaccharide	39	22	5.25	3.3e-10
GO:0031663	lipopolysaccharide-mediated signaling pathway	43	23	5.79	6.3e-10
GO:0071446	cellular response to salicylic acid stimulus	407	95	54.83	1.9e-09
GO:0009626	plant-type hypersensitive response	275	62	37.05	7.5e-08
GO:0090698	post-embryonic plant morphogenesis	1198	149	161.4	2.2e-07
GO:0046256	2,4,6-trinitrotoluene catabolic process	23	13	3.1	1.4e-06
GO:0042742	defense response to bacterium	1893	339	255.03	1.7e-06
GO:0046686	response to cadmium ion	939	172	126.51	3.6e-06
GO:0009617	response to bacterium	2440	475	328.73	3.8e-06
GO:0006032	chitin catabolic process	36	16	4.85	5.7e-06
GO:0042631	cellular response to water deprivation	155	41	20.88	9.1e-06
GO:1900367	positive regulation of defense response to insect	94	29	12.66	9.8e-06
GO:0010120	camalexin biosynthetic process	78	20	10.51	1.3e-05
GO:0036109	alpha-linolenic acid metabolic process	17	10	2.29	1.5e-05
GO:0098869	cellular oxidant detoxification	166	44	22.36	1.6e-05
GO:0019287	isopentenyl diphosphate biosynthetic process, mevalonate pathway	27	13	3.64	1.9e-05
GO:0009737	response to abscisic acid	2590	436	348.94	6.7e-05
GO:0009627	systemic acquired resistance	282	64	37.99	9.1e-05
GO:0016135	saponin biosynthetic process	100	28	13.47	9.6e-05
GO:1902458	positive regulation of stomatal opening	48	17	6.47	0.0001
GO:1904369	positive regulation of sclerenchyma cell differentiation	24	11	3.23	0.00012
GO:1901141	regulation of lignin biosynthetic process	98	31	13.2	0.00013
GO:0045087	innate immune response	1133	208	152.64	0.00014
GO:0098542	defense response to other organism	3727	692	502.12	0.00015
GO:0045770	positive regulation of asymmetric cell division	11	7	1.48	0.00016
GO:0010186	positive regulation of cellular defense response	29	12	3.91	0.0002
GO:0071289	cellular response to nickel ion	6	5	0.81	0.00024
GO:0009635	response to herbicide	38	14	5.12	0.00025
GO:2000277	positive regulation of oxidative phosphorylation uncoupler activity	4	4	0.54	0.00033
GO:0010266	response to vitamin B1	12	7	1.62	0.00034
GO:0009809	lignin biosynthetic process	255	68	34.35	0.00036
GO:0016310	phosphorylation	1879	338	253.15	0.00036
GO:0006979	response to oxidative stress	1203	224	162.07	0.00037
GO:0016045	detection of bacterium	44	15	5.93	0.00041
GO:0010466	negative regulation of peptidase activity	95	19	12.8	0.00042
GO:0010104	regulation of ethylene-activated signaling pathway	171	25	23.04	0.00052
GO:2000022	regulation of jasmonic acid mediated signaling pathway	177	40	23.85	0.00061
GO:0009791	post-embryonic development	5797	700	781	0.00084
GO:0051365	cellular response to potassium ion starvation	47	15	6.33	0.0009
GO:0042659	regulation of cell fate specification	93	23	12.53	0.001

## Sheet: GO_Mediumpurple3
GO.ID	Term	Annotated	Significant	Expected	p-Value
GO:0071497	cellular response to freezing	73	26	7.99	2.3e-08
GO:0045944	positive regulation of transcription by RNA polymerase II	669	113	73.26	1.4e-07
GO:0035307	positive regulation of protein dephosphorylation	43	19	4.71	3.4e-07
GO:0043967	histone H4 acetylation	104	28	11.39	4.4e-07
GO:0070534	protein K63-linked ubiquitination	103	30	11.28	6.3e-07
GO:0048026	positive regulation of mRNA splicing, via spliceosome	57	20	6.24	1.2e-06
GO:0034605	cellular response to heat	320	67	35.04	1.8e-06
GO:0016191	synaptic vesicle uncoating	17	10	1.86	2.3e-06
GO:0010667	negative regulation of cardiac muscle cell apoptotic process	17	10	1.86	2.3e-06
GO:0006986	response to unfolded protein	177	38	19.38	4.6e-06
GO:0070936	protein K48-linked ubiquitination	99	27	10.84	5.2e-06
GO:0010105	negative regulation of ethylene-activated signaling pathway	117	30	12.81	6.3e-06
GO:0051865	protein autoubiquitination	237	49	25.95	8.4e-06
GO:0007286	spermatid development	116	36	12.7	9.7e-06
GO:1904592	positive regulation of protein refolding	7	6	0.77	1.1e-05
GO:0036258	multivesicular body assembly	36	14	3.94	1.3e-05
GO:0010659	cardiac muscle cell apoptotic process	23	15	2.52	1.5e-05
GO:0030900	forebrain development	182	37	19.93	1.6e-05
GO:0007084	mitotic nuclear membrane reassembly	13	8	1.42	1.6e-05
GO:0061738	late endosomal microautophagy	10	7	1.1	1.7e-05
GO:0051301	cell division	1206	216	132.06	1.7e-05
GO:0048573	photoperiodism, flowering	674	113	73.8	2.2e-05
GO:0007517	muscle organ development	109	29	11.94	2.3e-05
GO:0032402	melanosome transport	29	12	3.18	2.5e-05
GO:0009414	response to water deprivation	1518	229	166.22	3.2e-05
GO:0045040	protein insertion into mitochondrial outer membrane	15	9	1.64	3.3e-05
GO:1990832	slow axonal transport	8	6	0.88	3.9e-05
GO:0071596	ubiquitin-dependent protein catabolic process via the N-end rule pathway	8	6	0.88	3.9e-05
GO:1904764	chaperone-mediated autophagy translocation complex disassembly	8	6	0.88	3.9e-05
GO:0061740	protein targeting to lysosome involved in chaperone-mediated autophagy	8	6	0.88	3.9e-05
GO:0048024	regulation of mRNA splicing, via spliceosome	131	40	14.34	4e-05
GO:2000179	positive regulation of neural precursor cell proliferation	33	11	3.61	4.5e-05
GO:0010187	negative regulation of seed germination	118	28	12.92	5.8e-05
GO:0009651	response to salt stress	1976	282	216.37	6.1e-05
GO:0031396	regulation of protein ubiquitination	192	36	21.02	6.3e-05
GO:0061635	regulation of protein complex stability	36	13	3.94	6.4e-05
GO:0032482	Rab protein signal transduction	62	18	6.79	7.7e-05
GO:0120174	stress-induced homeostatically regulated protein degradation pathway	6	5	0.66	8.6e-05
GO:0090089	regulation of dipeptide transport	6	5	0.66	8.6e-05
GO:0050821	protein stabilization	191	39	20.91	8.9e-05
GO:0019760	glucosinolate metabolic process	574	74	62.85	9.9e-05
GO:0006888	endoplasmic reticulum to Golgi vesicle-mediated transport	182	46	19.93	0.0001
GO:1904589	regulation of protein import	75	21	8.21	0.00011
GO:1902904	negative regulation of supramolecular fiber organization	88	22	9.64	0.00011
GO:0006406	mRNA export from nucleus	100	28	10.95	0.00012
GO:0006378	mRNA polyadenylation	58	15	6.35	0.00012
GO:0007623	circadian rhythm	523	84	57.27	0.00012
GO:0032273	positive regulation of protein polymerization	100	18	10.95	0.00014
GO:0060452	positive regulation of cardiac muscle contraction	4	4	0.44	0.00014
GO:1902949	positive regulation of tau-protein kinase activity	4	4	0.44	0.00014
GO:0072489	methylammonium transmembrane transport	4	4	0.44	0.00014
GO:0071629	cytoplasm protein quality control by the ubiquitin-proteasome system	65	18	7.12	0.00015
GO:0001666	response to hypoxia	422	49	46.21	0.00017
GO:0070940	dephosphorylation of RNA polymerase II C-terminal domain	13	7	1.42	0.00018
GO:0010482	regulation of epidermal cell division	21	9	2.3	0.00019
GO:0030433	ubiquitin-dependent ERAD pathway	125	28	13.69	0.0002
GO:0010200	response to chitin	840	130	91.98	0.0002
GO:0007098	centrosome cycle	114	25	12.48	0.00024
GO:0044829	positive regulation by host of viral genome replication	10	6	1.1	0.00024
GO:0048768	root hair cell tip growth	73	19	7.99	0.00024
GO:2000070	regulation of response to water deprivation	282	47	30.88	0.00025
GO:0007283	spermatogenesis	395	89	43.25	0.00026
GO:0007015	actin filament organization	226	46	24.75	0.00027
GO:0006657	CDP-choline pathway	7	5	0.77	0.00027
GO:0010182	sugar mediated signaling pathway	187	36	20.48	0.00028
GO:0009909	regulation of flower development	628	96	68.77	0.00028
GO:0043666	regulation of phosphoprotein phosphatase activity	77	23	8.43	0.00028
GO:0007080	mitotic metaphase plate congression	64	16	7.01	0.00029
GO:0070262	peptidyl-serine dephosphorylation	28	10	3.07	0.00029
GO:0051085	chaperone cofactor-dependent protein refolding	92	22	10.07	0.00031
GO:0042275	error-free postreplication DNA repair	14	7	1.53	0.00032
GO:0009819	drought recovery	63	17	6.9	0.00032
GO:0030953	astral microtubule organization	18	8	1.97	0.00032
GO:0009788	negative regulation of abscisic acid-activated signaling pathway	275	49	30.11	0.00041
GO:0071277	cellular response to calcium ion	43	13	4.71	0.00048
GO:0043972	histone H3-K23 acetylation	11	6	1.2	0.00049
GO:0060776	simple leaf morphogenesis	11	6	1.2	0.00049
GO:0098755	maintenance of seed dormancy by absisic acid	11	6	1.2	0.00049
GO:0031124	mRNA 3'-end processing	108	29	11.83	0.0005
GO:0050766	positive regulation of phagocytosis	50	16	5.48	0.0005
GO:0045429	positive regulation of nitric oxide biosynthetic process	19	8	2.08	0.00051
GO:0010796	regulation of multivesicular body size	19	8	2.08	0.00051
GO:0060049	regulation of protein glycosylation	22	11	2.41	0.00054
GO:1905157	positive regulation of photosynthesis	15	7	1.64	0.00054
GO:0035093	spermatogenesis, exchange of chromosomal proteins	15	7	1.64	0.00054
GO:0045732	positive regulation of protein catabolic process	253	52	27.7	0.00062
GO:0009609	response to symbiotic bacterium	24	9	2.63	0.00063
GO:0150093	amyloid-beta clearance by transcytosis	24	9	2.63	0.00063
GO:2000196	positive regulation of female gonad development	5	4	0.55	0.00065
GO:2000623	negative regulation of nuclear-transcribed mRNA catabolic process, nonsense-mediated decay	5	4	0.55	0.00065
GO:0001514	selenocysteine incorporation	5	4	0.55	0.00065
GO:0031030	negative regulation of septation initiation signaling	5	4	0.55	0.00065
GO:1900064	positive regulation of peroxisome organization	8	5	0.88	0.00066
GO:1905161	protein localization to phagocytic vesicle	8	5	0.88	0.00066
GO:0043162	ubiquitin-dependent protein catabolic process via the multivesicular body sorting pathway	68	20	7.45	0.00069
GO:0007033	vacuole organization	254	63	27.81	0.0007
GO:0001701	in utero embryonic development	235	42	25.73	0.00075
GO:0032456	endocytic recycling	91	26	9.96	0.00076
GO:0035666	TRIF-dependent toll-like receptor signaling pathway	20	8	2.19	0.00076
GO:0048767	root hair elongation	336	65	36.79	0.00082
GO:0051223	regulation of protein transport	333	66	36.46	0.00083
GO:0006890	retrograde vesicle-mediated transport, Golgi to endoplasmic reticulum	82	20	8.98	0.00084
GO:0010100	negative regulation of photomorphogenesis	40	12	4.38	0.00086
GO:0008219	cell death	1746	257	191.19	0.00087
GO:0007310	oocyte dorsal/ventral axis specification	19	9	2.08	0.00087
GO:0099175	regulation of postsynapse organization	46	14	5.04	0.00087
GO:0042691	positive regulation of crystal cell differentiation	16	7	1.75	0.00087
GO:0016322	neuron remodeling	36	10	3.94	0.00088
GO:0045451	pole plasm oskar mRNA localization	34	12	3.72	0.00088
GO:1904158	axonemal central apparatus assembly	12	6	1.31	0.00088
GO:0044849	estrous cycle	12	6	1.31	0.00088
GO:0001893	maternal placenta development	12	6	1.31	0.00088
GO:0016973	poly(A)+ mRNA export from nucleus	25	9	2.74	0.00089
GO:0009644	response to high light intensity	209	36	22.89	0.00091
GO:0006446	regulation of translational initiation	71	15	7.77	0.00092
GO:0045727	positive regulation of translation	218	36	23.87	0.00103

## Sheet: GO_Brown2
GO.ID	Term	Annotated	Significant	Expected	p-Value
GO:1903937	response to acrylamide	1	1	0	0.00074
GO:0001552	ovarian follicle atresia	1	1	0	0.00074

## Sheet: GO_Skyblue1
GO.ID	Term	Annotated	Significant	Expected	p-Value
NA	NA	NA	NA	NA	NA

## Sheet: GO_Black
GO.ID	Term	Annotated	Significant	Expected	p-Value
GO:0010202	response to low fluence red light stimulus	85	36	6.41	8.4e-19
GO:0018298	protein-chromophore linkage	112	38	8.44	6.5e-16
GO:2000012	regulation of auxin polar transport	208	53	15.68	1.5e-15
GO:0009637	response to blue light	341	68	25.7	2.9e-14
GO:0009645	response to low light intensity stimulus	119	51	8.97	8.4e-13
GO:0051510	regulation of unidimensional cell growth	382	51	28.79	2.4e-12
GO:0010114	response to red light	337	86	25.4	8.2e-12
GO:0010207	photosystem II assembly	29	17	2.19	9.7e-11
GO:0048826	cotyledon morphogenesis	215	29	16.21	8.6e-09
GO:0015979	photosynthesis	284	100	21.41	2e-08
GO:0019253	reductive pentose-phosphate cycle	27	13	2.04	6.6e-08
GO:0030307	positive regulation of cell growth	284	40	21.41	1.2e-07
GO:0010029	regulation of seed germination	467	62	35.2	1.3e-07
GO:0015995	chlorophyll biosynthetic process	145	26	10.93	5.2e-07
GO:0080086	stamen filament development	70	19	5.28	6.4e-07
GO:0045962	positive regulation of development, heterochronic	23	10	1.73	2.6e-06
GO:0010218	response to far red light	236	40	17.79	5.1e-06
GO:0046621	negative regulation of organ growth	60	15	4.52	5.8e-06
GO:0009590	detection of gravity	22	9	1.66	1.5e-05
GO:0071482	cellular response to light stimulus	530	54	39.95	1.7e-05
GO:0009741	response to brassinosteroid	641	70	48.32	1.9e-05
GO:0048564	photosystem I assembly	18	8	1.36	2.3e-05
GO:0009769	photosynthesis, light harvesting in photosystem II	4	4	0.3	3.2e-05
GO:0009644	response to high light intensity	209	32	15.75	3.4e-05
GO:0042255	ribosome assembly	48	13	3.62	3.8e-05
GO:1900057	positive regulation of leaf senescence	169	28	12.74	6.4e-05
GO:0009903	chloroplast avoidance movement	27	9	2.04	0.0001
GO:0009658	chloroplast organization	385	56	29.02	0.0001
GO:0009734	auxin-activated signaling pathway	489	58	36.86	0.00013
GO:0009641	shade avoidance	95	21	7.16	0.00014
GO:0010336	gibberellic acid homeostasis	100	19	7.54	0.00015
GO:0048510	regulation of timing of transition from vegetative to reproductive phase	271	38	20.43	0.00015
GO:0048262	determination of dorsal/ventral asymmetry	67	15	5.05	0.0002
GO:0048444	floral organ morphogenesis	275	27	20.73	0.00026
GO:0010075	regulation of meristem growth	271	35	20.43	0.00034
GO:0010206	photosystem II repair	15	6	1.13	0.0005
GO:0010601	positive regulation of auxin biosynthetic process	33	9	2.49	0.00056
GO:0009646	response to absence of light	297	40	22.39	0.00071
GO:0009668	plastid membrane organization	75	17	5.65	0.00092
GO:0010617	circadian regulation of calcium ion oscillation	7	4	0.53	0.00093
GO:0032544	plastid translation	7	4	0.53	0.00093
GO:0009773	photosynthetic electron transport in photosystem I	7	4	0.53	0.00093
GO:0009638	phototropism	65	13	4.9	0.00098
GO:0048833	specification of floral organ number	63	14	4.75	0.00103

## Sheet: GO_Orange
GO.ID	Term	Annotated	Significant	Expected	p-Value
GO:0009423	chorismate biosynthetic process	11	6	0.26	6.4e-08
GO:0070498	interleukin-1-mediated signaling pathway	56	9	1.3	5.3e-06
GO:0044828	negative regulation by host of viral genome replication	7	4	0.16	9.5e-06
GO:0038095	Fc-epsilon receptor signaling pathway	35	7	0.81	1.3e-05
GO:0050852	T cell receptor signaling pathway	51	8	1.19	2.1e-05
GO:0006521	regulation of cellular amino acid metabolic process	95	10	2.21	2.9e-05
GO:0008063	Toll signaling pathway	31	6	0.72	6.9e-05
GO:0016579	protein deubiquitination	160	15	3.72	9.7e-05
GO:0070651	nonfunctional rRNA decay	5	3	0.12	0.00012
GO:0033209	tumor necrosis factor-mediated signaling pathway	51	7	1.19	0.00017
GO:0061418	regulation of transcription from RNA polymerase II promoter in response to hypoxia	37	6	0.86	0.00019
GO:0019632	shikimate metabolic process	6	3	0.14	0.00024
GO:0038061	NIK/NF-kappaB signaling	72	7	1.67	0.0003
GO:0070682	proteasome regulatory particle assembly	15	4	0.35	0.00032
GO:0071712	ER-associated misfolded protein catabolic process	27	5	0.63	0.00035
GO:0031146	SCF-dependent proteasomal ubiquitin-dependent protein catabolic process	95	9	2.21	0.00037
GO:0009094	L-phenylalanine biosynthetic process	7	3	0.16	0.00041
GO:0060044	negative regulation of cardiac muscle cell proliferation	7	3	0.16	0.00041
GO:0080129	proteasome core complex assembly	7	3	0.16	0.00041
GO:0045899	positive regulation of RNA polymerase II transcription preinitiation complex assembly	16	4	0.37	0.00042
GO:0031145	anaphase-promoting complex-dependent catabolic process	79	8	1.84	0.00049
GO:0080021	response to benzoic acid	2	2	0.05	0.00054
GO:0002479	antigen processing and presentation of exogenous peptide antigen via MHC class I, TAP-dependent	30	5	0.7	0.00059
GO:0042262	DNA protection	8	3	0.19	0.00064
GO:0006096	glycolytic process	117	10	2.72	0.00089
GO:2001165	positive regulation of phosphorylation of RNA polymerase II C-terminal domain serine 2 residues	9	3	0.21	0.00094
GO:0045977	positive regulation of mitotic cell cycle, embryonic	9	3	0.21	0.00094
GO:0090114	COPII-coated vesicle budding	63	4	1.46	0.00095
GO:0043687	post-translational protein modification	109	9	2.53	0.001
