# Supplementary material for: Tissues and mechanisms associated with Verticillium wilt resistance in tomato using bi-grafted near-isogenic lines
Source: J Exp Bot. 2023 May 15;74(15):4685–706. doi: 10.1093/jxb/erad182 (PMC10433936; doi:10.1093/jxb/erad182)
Supplement: erad182_suppl_Supplementary_Table_S3 [file erad182_suppl_supplementary_table_s3.xlsx]

## Sheet: Hubs_turquoise
Gene ID	Annotation	Degree	kIN	kME	p_kME	log2FC(IR/CR)	log2FC(IS/CS)
SOLYC03G033840	AAA-ATPase At3g50940-like	517	0.98744	0.974828	4.38e-23	4.77946	5.49973
SOLYC08G079900	Subtilisin-like protease	399	0.969159	0.976359	1.57e-23	8.21455	8.8955
SOLYC03G033790	P-loop containing nucleoside triphosphate hydrolases superfamily protein	385	0.944315	0.960737	6.05e-20	7.57473	7.1751
SOLYC04G078290	Cytochrome P450	355	0.950638	0.963589	1.78e-20	2.89599	3.2228			Degree : Number of connected genes
SOLYC08G080130	phospholipase PLDb1	350	0.966286	0.968994	1.31e-21	2.44057	2.69837			kIN : intramodular connectivity - connectivity of nodes to other nodes within the same module.
SOLYC01G089890	PRA1 family protein	349	0.985523	0.979563	1.46e-24	5.91029	5.21523			kME: modular membership
SOLYC03G093890	R2R3MYB transcription factor 52	338	0.98072	0.97846	3.44e-24	5.25397	6.01836			p_kME: p value for kME
SOLYC04G080290	Sec14p-like phosphatidylinositol transfer family protein	328	0.979526	0.976558	1.37e-23	1.28038	1.3969
SOLYC12G049030	Fatty acid desaturase	326	0.930823	0.959991	8.2e-20	9.05432	7.68521
SOLYC03G120110	Lectin protein kinase family protein	326	0.990378	0.979596	1.42e-24	3.47041	3.87921
SOLYC01G009690	SC0A	311	0.961683	0.973893	7.93e-23	4.50149	4.54608
SOLYC09G090970	pathogenesis-related protein STH-2-like	308	0.932699	0.957729	2e-19	7.82376	6.99267
SOLYC08G016210	LOW QUALITY PROTEIN: LRR receptor-like serine/threonine-protein kinase GSO1	293	0.958175	0.97117	4e-22	2.96792	2.89807
SOLYC12G036390	Calmodulin binding protein-like	283	0.928695	0.957684	2.03e-19	7.34521	8.45761
SOLYC07G056510	Glutathione S-transferase-like protein	282	0.947648	0.966075	5.64e-21	9.4385	7.9329
SOLYC09G091000	Pathogenesis-related protein STH-2	282	0.914989	0.954431	6.73e-19	8.1953	6.01937
SOLYC02G036480	Late embryogenesis abundant	264	0.93257	0.957158	2.48e-19	5.80808	4.85729
SOLYC12G099980	receptor-like protein 12	253	1	0.979253	1.86e-24	3.59267	3.75766
SOLYC08G067610	Pleiotropic drug resistance protein	251	0.9369	0.96212	3.38e-20	4.37624	4.83323
SOLYC11G011180	Lrr receptor-like serinethreonine-protein kinase gso1	239	0.940757	0.966913	3.76e-21	4.08563	4.69183
SOLYC12G100270	Fatty acid hydroxylase superfamily	236	0.9091	0.951752	1.69e-18	7.94654	7.18227
SOLYC09G011520	Glutathione S-transferase-like protein	233	0.942662	0.961851	3.79e-20	6.85982	7.2189
SOLYC03G098740	Biotic cell death-associated protein	224	0.929738	0.958749	1.35e-19	7.5342	6.66348
SOLYC01G067020	Atypical receptor-like kinase 1	216	0.929825	0.95582	4.08e-19	4.37356	3.66709
SOLYC04G040130	Fatty acid desaturase	209	0.896986	0.948578	4.73e-18	7.88421	7.10787
SOLYC06G053550	Peroxisomal membrane protein PMP22	209	0.994975	0.980806	5.22e-25	2.48467	2.72478
SOLYC10G079930	Glycosyltransferase	206	0.958794	0.974078	7.07e-23	2.6605	2.79202
SOLYC06G066230	Cytochrome 71D7	203	0.90611	0.953355	9.82e-19	10.3585	8.19925
SOLYC06G062420	Unknown protein	203	0.965828	0.97446	5.55e-23	6.65538	7.87852
SOLYC01G101190	Terpene synthase	202	0.90123	0.953188	1.04e-18	10.2908	8.67601
SOLYC04G077180	Alpha/beta-Hydrolases superfamily protein	199	0.942592	0.970064	7.38e-22	3.83819	3.07967
SOLYC10G080570	E3 ubiquitin-protein ligase	197	0.943165	0.96391	1.54e-20	5.03308	5.18067
SOLYC08G080530	C2 calcium-dependent membrane targeting	192	0.951272	0.964181	1.36e-20	7.75312	7.54668
SOLYC01G096510	Sigma factor binding protein 1, chloroplastic	192	0.938892	0.966688	4.2e-21	6.52337	5.93062
SOLYC09G090990	Major allergen Pru ar 1	186	0.912527	0.95772	2.01e-19	9.06688	7.2028
SOLYC11G030730	Cytochrome P450	180	0.943547	0.963072	2.24e-20	4.5392	3.76311
SOLYC01G008500	Receptor-like protein kinase	178	0.93141	0.965122	8.85e-21	6.55109	5.76894
SOLYC07G009443	G-type lectin S-receptor-like serine/threonine-protein kinase	177	0.968147	0.973014	1.36e-22	3.05145	3.35658
SOLYC09G059040	Oxidoreductase, zinc-binding dehydrogenase family protein	176	0.932439	0.957949	1.84e-19	1.7915	2.06501
SOLYC03G113480	extensin-like protein	172	0.943388	0.964218	1.34e-20	3.44352	2.97808
SOLYC12G100260	Fatty acid desaturase	172	0.879029	0.944672	1.54e-17	9.55106	7.16282
SOLYC04G072070	WRKY transcription factor 55	172	0.918391	0.958653	1.4e-19	7.86276	6.53335
SOLYC01G097240	Pathogenesis-related protein 4	167	0.885007	0.94806	5.56e-18	8.0536	6.03397
SOLYC12G150125	Alpha/beta-hydrolases superfamily protein	166	0.897644	0.951876	1.63e-18	9.8068	6.80511
SOLYC12G009780	receptor-like protein 12	162	0.936264	0.964037	1.46e-20	7.09595	6.40109
SOLYC03G078370	Receptor-like protein kinase	159	0.963366	0.977065	9.58e-24	3.54866	3.76305
SOLYC02G080070	Cysteine-rich receptor-like protein kinase 29	157	0.955616	0.969886	8.13e-22	2.46248	2.41198
SOLYC01G101170	Viridiflorene synthase	157	0.894853	0.950619	2.46e-18	9.98837	8.47433
SOLYC09G011490	Glutathione S-transferase	155	0.92665	0.961111	5.18e-20	5.41833	5.20675
SOLYC03G115610	LRR receptor-like kinase family protein	155	0.945138	0.962247	3.2e-20	3.23077	2.73236
SOLYC12G100250	Fatty acid desaturase	152	0.886007	0.949192	3.9e-18	10.4143	7.10954
SOLYC08G080620	PR-5x	150	0.859038	0.939837	5.91e-17	10.3607	8.36133
SOLYC12G096960	Major allergen Pru ar 1	146	0.924321	0.954566	6.42e-19	3.90353	4.07453
SOLYC03G112030	Cytochrome P450 71A6	143	0.894813	0.950043	2.97e-18	6.0012	5.89101
SOLYC08G079870	subtilisin	143	0.900493	0.955842	4.05e-19	6.6643	6.74535
SOLYC02G150128	Lrr receptor-like serinethreonine-protein kinase fls2	141	0.936774	0.967987	2.2e-21	6.60364	6.64784
SOLYC05G008980	Protein kinase family protein	138	0.944312	0.970617	5.45e-22	4.18454	4.79088
SOLYC12G100240	Fatty acid desaturase	136	0.892024	0.94957	3.46e-18	8.7377	6.81343
SOLYC08G083190	Alpha/beta-Hydrolases superfamily protein	126	0.899626	0.954639	6.25e-19	4.01618	3.36064
SOLYC10G007280	P-loop containing nucleoside triphosphate hydrolases superfamily protein	122	0.916257	0.958401	1.54e-19	4.53845	5.53707
SOLYC02G085010	hypothetical protein	120	0.926977	0.960587	6.43e-20	3.54558	2.70977
SOLYC10G085010	PAR1-like protein	118	0.944398	0.973038	1.34e-22	3.09538	3.76837
SOLYC12G056750	WRKY transcription factor 61	114	0.923376	0.961444	4.5e-20	7.96169	8.37623
SOLYC10G051020	Cytochrome P450	110	0.92232	0.961445	4.5e-20	6.04348	5.35587
SOLYC02G086700	Glucan endo-1,3-beta-glucosidase	110	0.7792	0.917663	8.86e-15	7.5122	7.01482
SOLYC03G025670	PAR1	110	0.834255	0.938718	7.95e-17	6.57849	5.01633
SOLYC05G050130	Acidic endochitinase	109	0.889187	0.952462	1.33e-18	5.12971	5.06323
SOLYC02G061770	chitinase 2	104	0.877148	0.944002	1.87e-17	6.45415	6.3221
SOLYC03G096190	Receptor-kinase, putative	104	0.91954	0.959494	1e-19	4.92505	5.93523
SOLYC04G083140	Cytochrome	102	0.881911	0.947973	5.72e-18	8.44589	7.55902
SOLYC12G009770	Unknown protein	100	0.883706	0.951505	1.84e-18	6.96149	6.6935
SOLYC07G052370	Cytochrome 71D7	99	0.899649	0.952902	1.15e-18	7.58571	6.47518
SOLYC05G056400	Protein disulfide-isomerase	99	0.912743	0.957549	2.14e-19	6.10906	6.29116
SOLYC12G056675	Alpha/beta-hydrolases superfamily protein	97	0.882666	0.949414	3.64e-18	9.88254	7.52146
SOLYC01G009930	receptor-like protein 12	96	0.916977	0.961546	4.31e-20	6.95923	7.84284
SOLYC09G083200	Protein kinase-like domain-containing protein	94	0.905732	0.961283	4.82e-20	3.39919	3.50837
SOLYC10G079860	LEQB L.esculentum TomQ'b beta(1,3)glucanase	90	0.843382	0.937978	9.63e-17	6.81413	6.47742
SOLYC02G082920	acidic extracellular 26 kD chitinase	89	0.877489	0.952257	1.43e-18	5.34292	5.14976
SOLYC05G054820	Exocyst subunit Exo70 family protein	86	0.81117	0.929435	7.59e-16	8.82145	6.34625
SOLYC02G094270	DNA-binding WRKY	85	0.910815	0.955644	4.36e-19	8.16094	7.91025
SOLYC07G009510	Chitinase 12	84	0.851025	0.936749	1.32e-16	8.24266	6.15958
SOLYC11G005840	Aminotransferase	83	0.873836	0.947707	6.21e-18	7.46519	5.74369
SOLYC02G091650	Glycine-rich domain-containing protein 2	82	0.937949	0.962964	2.34e-20	2.67582	3.24646
SOLYC12G056678	Alpha/beta-hydrolases superfamily protein	80	0.898207	0.951449	1.87e-18	8.16496	7.64564
SOLYC01G108350	Cupredoxin	79	0.861907	0.940298	5.23e-17	6.10933	6.10323
SOLYC05G021390	Cytochrome P450	78	0.851952	0.941335	3.94e-17	4.21424	3.75895
SOLYC03G093930	MYB transcription factor	76	0.972091	0.974575	5.15e-23	5.42778	6.45035
SOLYC01G102870	receptor-like protein kinase BRI1-like 3	74	0.949617	0.972096	2.35e-22	2.177	2.42323
SOLYC01G108360	Cupredoxin	73	0.847175	0.936541	1.39e-16	5.09056	5.2794
SOLYC09G091670	Pleiotropic drug resistance protein	73	0.863033	0.947324	6.98e-18	8.67294	7.45479
SOLYC09G075820	Sugar transporter protein 2	71	0.896248	0.955069	5.36e-19	1.97245	1.65276
SOLYC07G008140	Umecyanin	71	0.851343	0.93783	1e-16	4.68538	3.8091
SOLYC09G005090	verticillium wilt disease resistance	71	0.779895	0.922795	3.19e-15	5.40714	3.91844
SOLYC01G109140	divinyl ether synthase	70	0.851613	0.94233	3e-17	7.6872	5.75127
SOLYC02G076980	Cysteine protease-like protein	68	0.743327	0.912394	2.37e-14	4.84468	4.26081
SOLYC10G086280	heavy metal-associated isoprenylated plant protein 3-like	65	0.906993	0.958764	1.34e-19	3.33421	3.18199
SOLYC02G063020	Major facilitator superfamily protein	64	0.920763	0.963416	1.92e-20	4.98607	4.81973
SOLYC12G044954	Cytochrome	63	0.89473	0.956942	2.69e-19	9.54147	8.05346
SOLYC09G007010	Pathogenesis-related protein 1	61	0.79806	0.927442	1.18e-15	7.78887	7.72769
SOLYC02G031990	VQ motif-containing protein 22	61	0.886977	0.951153	2.07e-18	7.90909	6.91257
SOLYC07G045030	NAC domain-containing protein	57	0.866757	0.942291	3.03e-17	5.32249	4.97471
SOLYC07G005100	Chitinase/lysozyme	55	0.809561	0.93344	2.99e-16	5.62388	5.47025
SOLYC06G048740	Lrr receptor-like serinethreonine-protein kinase fls2	55	0.898842	0.959378	1.05e-19	5.79495	5.32374
SOLYC10G018340	Small auxin up-regulated RNA71	55	0.863835	0.937813	1.01e-16	6.15827	5.23641
SOLYC04G071780	Cytochrome P450	54	0.847507	0.942589	2.79e-17	9.11065	8.14193
SOLYC04G007380	Receptor-like protein kinase	54	0.883589	0.949849	3.16e-18	7.13011	6.8037
SOLYC04G082030	ornithine decarboxylase	53	0.877553	0.948668	4.6e-18	3.91217	3.31748
SOLYC12G098790	Unknown protein	51	0.89561	0.953299	1e-18	7.54625	6.90993
SOLYC03G095770	WRKY transcription factor 80	50	0.910824	0.964344	1.27e-20	4.20469	4.06113
SOLYC05G008960	Protein kinase family protein	48	0.92252	0.965765	6.54e-21	4.48524	4.71872
SOLYC01G101180	Terpene synthase	48	0.754474	0.921994	3.75e-15	10.0958	5.79145
SOLYC10G079420	Calcium-dependent protein kinase	47	0.86131	0.947406	6.81e-18	2.22933	2.60944
SOLYC01G007960	Cysteine-rich receptor-like protein kinase 2	47	0.880797	0.955263	5e-19	5.28849	4.46741
SOLYC01G005500	NAD(P)-binding Rossmann-fold superfamily protein	47	0.867593	0.943221	2.33e-17	8.32284	6.39692
SOLYC11G010670	Unknown protein	47	0.79284	0.929992	6.69e-16	4.51843	3.16397
SOLYC12G009730	receptor-like protein 12	46	0.845062	0.945689	1.14e-17	6.4643	5.68413
SOLYC08G068680	aromatic amino acid decarboxylase 1A	45	0.781997	0.916517	1.1e-14	5.05787	3.95142
SOLYC09G090470	Protein NRT1/ PTR FAMILY 5.2	44	0.829959	0.937132	1.2e-16	3.66627	2.75982
SOLYC09G072610	Long-chain-alcohol oxidase	43	0.824592	0.940634	4.77e-17	4.23722	3.59941
SOLYC01G087280	Pectin lyase-like superfamily protein	43	0.71792	0.906917	6.18e-14	8.88458	8.45942
SOLYC08G077740	I-7	42	0.861389	0.940275	5.26e-17	3.52563	4.17344
SOLYC01G009810	Leucine-rich repeat protein	42	0.873381	0.949299	3.77e-18	6.46996	5.92648
SOLYC01G086670	Unknown protein	42	0.930871	0.965024	9.26e-21	6.41796	5.45694
SOLYC12G056745	WRKY transcription factor	42	0.897203	0.956058	3.74e-19	7.62674	8.59083
SOLYC09G097960	NAD(P)-linked oxidoreductase, aldo/keto reductase family protein	41	0.872204	0.951276	1.99e-18	7.7527	8.37973
SOLYC02G080890	WRKY transcription factor 6	41	0.912681	0.959002	1.22e-19	3.0183	2.67652
SOLYC09G082060	Cysteine synthase	40	0.900537	0.962559	2.8e-20	1.31508	1.53905
SOLYC02G038740	3-hydroxy-3-methylglutaryl coenzyme A reductase	39	0.870242	0.946045	1.03e-17	3.84594	3.79803
SOLYC02G092890	GPI-anchored CFEM domain protein ARB_01545-like isoform X2	39	0.922097	0.961097	5.21e-20	7.12127	6.40668
SOLYC12G056674	Alpha/beta-hydrolases superfamily protein	38	0.877297	0.946104	1.01e-17	8.82831	7.28139
SOLYC01G103650	Alpha/beta-Hydrolases superfamily protein	37	0.89065	0.947007	7.69e-18	2.74391	3.71219
SOLYC03G093560	ethylene response factor C.6	37	0.804836	0.938689	8.01e-17	3.74364	3.49152
SOLYC07G063700	G-type lectin S-receptor-like serine/threonine-protein kinase	37	0.852536	0.938051	9.45e-17	7.78971	6.30064
SOLYC06G074360	Zinc finger protein WIP3	37	0.902374	0.954313	7.02e-19	2.29016	2.07236
SOLYC09G007020	Pathogenesis-related protein 1	36	0.891403	0.954193	7.33e-19	8.4411	8.4014
SOLYC09G009540	Alpha/beta-Hydrolases superfamily protein	34	0.764458	0.927102	1.28e-15	5.22163	3.42797
SOLYC07G009500	Chitinase 12	34	0.829124	0.929413	7.63e-16	6.00632	5.23958
SOLYC07G007170	RING/U-box superfamily protein	34	0.831493	0.944402	1.66e-17	1.60779	1.47401
SOLYC07G005380	Bet v I domain	33	0.830069	0.941377	3.9e-17	8.44461	5.54688
SOLYC05G055540	Major facilitator superfamily	33	0.721087	0.898298	2.49e-13	4.30006	5.25985
SOLYC06G060680	Protein kinase superfamily protein	33	0.884914	0.957205	2.44e-19	2.25042	1.70255
SOLYC12G045020	Cytochrome	32	0.734131	0.911636	2.72e-14	5.8688	5.82002
SOLYC07G006480	Receptor-like kinase	32	0.92737	0.966052	5.7e-21	3.57047	5.28122
SOLYC07G049645	Benzyl alcohol O-benzoyltransferase	31	0.844176	0.951339	1.94e-18	2.89034	2.68844
SOLYC05G050350	Cyclic nucleotide-gated ion channel 1	31	0.891906	0.956583	3.08e-19	6.57227	6.93208
SOLYC07G006090	Glutamine amidotransferase	31	0.814772	0.932021	4.18e-16	8.56066	6.55262
SOLYC04G064870	Pathogen-related protein	31	0.906688	0.962653	2.69e-20	3.25137	4.87655
SOLYC10G009550	WRKY transcription factor 42	31	0.887988	0.958624	1.41e-19	4.24799	3.91458
SOLYC04G072280	Laccase	30	0.830658	0.932731	3.54e-16	8.49069	7.03367
SOLYC05G021090	NAC domain	29	0.810033	0.931693	4.52e-16	7.79952	6.39029
SOLYC05G056380	patatin-like phospholipase domain protein	29	0.847108	0.944039	1.85e-17	6.52743	5.67647
SOLYC04G064880	Pathogen-related protein	28	0.864308	0.952124	1.5e-18	5.1631	4.96405
SOLYC01G091490	Unknown protein	28	0.814304	0.933388	3.02e-16	3.5485	3.58433
SOLYC08G014570	Ankyrin repeat-containing protein	27	0.857887	0.951937	1.59e-18	2.44756	2.00531
SOLYC01G107780	Glycosyltransferase	27	0.865562	0.943877	1.94e-17	5.74305	5.45044
SOLYC09G098080	Glycosyltransferase	26	0.88852	0.950415	2.63e-18	7.98857	7.16962
SOLYC12G094650	Transmembrane protein, putative	26	0.904331	0.960065	7.96e-20	3.12104	3.00788
SOLYC07G052165	Unknown protein	26	0.910074	0.958935	1.25e-19	7.73682	8.68097
SOLYC04G054690	ascorbate oxidase	25	0.824112	0.935976	1.6e-16	3.88974	2.55414
SOLYC04G058160	Calcium-dependent protein kinase	25	0.788425	0.924924	2.04e-15	8.37088	7.23798
SOLYC08G068870	Eukaryotic aspartyl protease family protein, expressed	25	0.782558	0.931993	4.21e-16	6.592	6.6423
SOLYC07G056200	Heavy metal-associated isoprenylated plant protein	25	0.941372	0.974157	6.72e-23	4.26651	4.68759
SOLYC11G068620	NAC domain	25	0.80245	0.931709	4.5e-16	3.99136	3.45026
SOLYC02G069960	NAC domain-containing protein	25	0.732067	0.911756	2.66e-14	7.41358	4.86551
SOLYC11G005860	Aminotransferase	24	0.863943	0.941729	3.54e-17	5.70718	5.15468
SOLYC03G098670	Kunitz-type protease inhibitor	24	0.9295	0.964392	1.24e-20	7.24115	7.67437
SOLYC03G112040	Cytochrome P450 71A6	23	0.843922	0.94111	4.19e-17	8.35519	7.31826
SOLYC06G005090	LOB domain-containing protein	23	0.796497	0.926208	1.55e-15	4.52854	5.33295
SOLYC01G096420	NADPH quinone oxidoreductase	23	0.873032	0.954034	7.75e-19	0.925655	0.933285
SOLYC03G112970	pectinesterase 1	23	0.956198	0.9732	1.22e-22	2.24833	2.36002
SOLYC02G014030	Serine/threonine/dual specificity protein kinase, catalytic domain-containing protein	23	0.90534	0.958497	1.49e-19	2.65162	2.37315
SOLYC01G101210	Terpene synthase	23	0.875606	0.948652	4.62e-18	7.97814	7.45959
SOLYC09G014990	WRKY transcription factor 33	23	0.724445	0.909334	4.08e-14	4.37182	3.4305
SOLYC02G072070	Lectin-domain receptor-like kinase	22	0.90659	0.957192	2.45e-19	3.64333	3.83098
SOLYC03G119370	R2R3MYB transcription factor 62	22	0.780403	0.927215	1.25e-15	5.11373	3.84361
SOLYC10G006660	Calcium-binding protein PBP1	21	0.813987	0.941136	4.16e-17	2.34822	2.83594
SOLYC02G077370	Ethylene Response Factor C.5	21	0.890542	0.951147	2.07e-18	4.46933	3.89196
SOLYC03G119590	NIMIN2c protein	21	0.830226	0.949234	3.85e-18	7.17923	7.26019
SOLYC09G014900	Cytochrome P450	20	0.805086	0.936894	1.27e-16	2.29624	1.82579
SOLYC08G007090	Expansin-like B1	20	0.868733	0.946096	1.01e-17	8.5891	6.61778
SOLYC06G005260	Glutaredoxin	20	0.814958	0.931439	4.79e-16	0.936138	1.21093
SOLYC04G074670	O-fucosyltransferase	20	0.602257	0.868828	1.32e-11	1.1733	1.61704
SOLYC12G056360	Pathogenesis-related thaumatin family protein	19	0.868911	0.951834	1.65e-18	5.82857	5.48616
SOLYC02G080220	Pectinesterase	19	0.706672	0.91779	8.65e-15	3.08035	1.79441
SOLYC03G112340	RING/U-box superfamily protein	19	0.892681	0.958028	1.78e-19	3.23922	3.07738
SOLYC07G049530	1-aminocyclopropane-1-carboxylate oxidase 1	18	0.889362	0.95806	1.76e-19	3.71186	5.26453
SOLYC10G006700	Calcium-binding protein PBP1	18	0.797382	0.936451	1.42e-16	2.48477	2.76923
SOLYC01G007970	Cysteine-rich receptor-like protein kinase 2	18	0.747625	0.912306	2.41e-14	7.26795	6.259
SOLYC03G093550	Ethylene-responsive transcription factor 5	18	0.655896	0.890681	7.75e-13	4.27884	4.13566
SOLYC03G006700	Peroxidase	18	0.895234	0.948003	5.66e-18	2.471	3.42138
SOLYC10G049425	Unknown protein	18	0.967609	0.978332	3.79e-24	4.10331	5.01815
SOLYC01G010060	Unknown protein	18	0.760364	0.923203	2.93e-15	4.75523	3.67673
SOLYC12G007045	Arabinogalactan peptide 22	17	0.882119	0.955331	4.88e-19	4.55712	3.71208
SOLYC03G119250	Calmodulin binding protein-like	17	0.877813	0.955534	4.53e-19	2.02143	2.27385
SOLYC04G048900	Calreticulin	17	0.91036	0.966247	5.2e-21	2.33968	2.56774
SOLYC01G008620	Glucan endo-1,3-beta-glucosidase	17	0.783653	0.932732	3.54e-16	5.15169	7.17465
SOLYC12G013680	receptor-like protein 12	17	0.841278	0.93707	1.22e-16	3.67461	6.33463
SOLYC11G066590	Serine carboxypeptidase S28 family protein	17	0.829784	0.941523	3.75e-17	1.7229	2.32554
SOLYC02G093580	Tomato 9612 mRNA	17	0.705955	0.906077	7.12e-14	2.45936	2.03556
SOLYC08G074970	UDP-Glycosyltransferase superfamily protein	17	0.785433	0.920596	4.98e-15	2.56797	2.39426
SOLYC05G005260	DNA ligase 1-like	16	0.901733	0.960388	6.98e-20	1.02423	1.17527
SOLYC10G079380	Heat stress transcription factor B-3	16	0.878323	0.952255	1.43e-18	8.63149	5.32522
SOLYC12G006530	Terpene cyclase/mutase family member	16	0.612799	0.872732	8.29e-12	4.49105	4.81585
SOLYC01G086660	Unknown protein	16	0.856143	0.939868	5.86e-17	4.98165	5.27399
SOLYC08G008150	Late embryogenesis abundant	15	0.845678	0.946341	9.4e-18	7.11301	5.04424
SOLYC03G078360	Receptor-like protein kinase	15	0.87051	0.948868	4.32e-18	2.13442	2.69336
SOLYC08G068600	Serine decarboxylase	15	0.815454	0.944409	1.66e-17	3.38104	3.48849
SOLYC02G093050	WRKY transcription factor 8	15	0.809527	0.940056	5.58e-17	1.35961	1.68309
SOLYC10G084960	Glutathione S-transferase	14	0.883211	0.956363	3.34e-19	3.98939	3.9929
SOLYC12G006840	Lectin protein kinase family protein	14	0.817657	0.932245	3.97e-16	3.31488	3.35918
SOLYC10G055680	Methyltransferase	14	0.837202	0.946478	9.02e-18	2.1125	2.28737
SOLYC07G007590	arogenate dehydrogenase 2, chloroplastic	13	0.845481	0.94351	2.15e-17	1.32099	1.3405
SOLYC07G040710	Calmodulin-binding protein	13	0.851588	0.944995	1.4e-17	5.44571	5.31283
SOLYC01G066430	RING-H2 finger protein ATL2-like	13	0.711726	0.910677	3.22e-14	2.28206	1.82891
SOLYC07G006420	transmembrane protein	13	0.708013	0.901377	1.54e-13	4.93411	4.74317
SOLYC08G007790	3-hydroxy-3-methylglutaryl coenzyme A synthase	12	0.717407	0.901794	1.44e-13	1.24555	1.90307
SOLYC10G007900	Cytochrome	12	0.886503	0.956796	2.84e-19	4.68146	4.68386
SOLYC06G063200	glutamate receptor-like 2.4	12	0.838239	0.944841	1.46e-17	6.45985	4.96584
SOLYC01G008870	Protein kinase APK1B, chloroplastic	12	0.880285	0.94913	3.98e-18	7.37512	6.71101
SOLYC08G068610	Serine decarboxylase	12	0.847649	0.94616	9.92e-18	4.92847	4.79654
SOLYC12G006380	2-oxoglutarate-dependent dioxygenase	11	0.860128	0.953351	9.83e-19	3.6019	4.88921
SOLYC08G062360	Ankyrin repeat family protein	11	0.896927	0.961116	5.17e-20	5.00741	6.19028
SOLYC07G039570	bHLH transcription factor 051	11	0.800115	0.926722	1.39e-15	5.70526	5.34597
SOLYC05G050380	Cyclic nucleotide-gated ion channel 1	11	0.874941	0.960215	7.49e-20	2.43496	2.3112
SOLYC07G048070	Cytochrome b561 and DOMON domain-containing protein	11	0.852467	0.94619	9.84e-18	2.54861	2.89564
SOLYC03G093540	Ethylene-responsive transcription factor 5	11	0.723389	0.909871	3.71e-14	4.9318	4.0514
SOLYC04G054450	receptor-like protein 12	11	0.842028	0.945774	1.11e-17	7.06067	5.31504
SOLYC08G014010	Transmembrane protein	11	0.820858	0.934627	2.24e-16	2.97133	2.41026
SOLYC12G008930	Basic helix-loop-helix	10	0.90034	0.96069	6.16e-20	6.38008	6.06572
SOLYC07G049655	Benzyl alcohol O-benzoyltransferase	10	0.782876	0.933056	3.27e-16	4.06341	3.15734
SOLYC03G115930	Calcium-binding EF-hand family protein	10	0.886774	0.954349	6.93e-19	2.80991	3.65686
SOLYC12G045035	Fatty acid desaturase	10	0.593061	0.866084	1.82e-11	4.30363	4.40489
SOLYC11G044400	Pathogenesis-related thaumatin family protein	10	0.89828	0.955028	5.44e-19	6.28258	6.11865
SOLYC12G098805	Unknown protein	10	0.84453	0.943052	2.45e-17	6.82104	6.52859
SOLYC04G051690	WRKY transcription factor 51	10	0.892171	0.96449	1.18e-20	6.77879	8.23397
SOLYC12G009760	Calcium-dependent lipid-binding	9	0.906676	0.959929	8.41e-20	5.22499	6.71238
SOLYC01G021600	Dirigent protein	9	0.855047	0.947338	6.95e-18	2.59694	3.22787
SOLYC01G080220	endo-1,31,4-beta-D-glucanase-like	9	0.849763	0.956301	3.42e-19	1.45399	1.68052
SOLYC08G078180	Ethylene Response Factor A.1	9	0.874983	0.95702	2.62e-19	4.97896	5.83605
SOLYC04G077360	G-type lectin S-receptor-like serine/threonine-protein kinase	9	0.760752	0.929825	6.95e-16	4.61475	3.08342
SOLYC10G084240	Peroxidase	9	0.636323	0.879808	3.41e-12	1.9422	1.89836
SOLYC05G009010	Protein kinase family protein	9	0.865613	0.949672	3.35e-18	2.42018	1.96417
SOLYC04G074000	Receptor protein kinase, putative	9	0.767697	0.934281	2.44e-16	5.31401	6.09649
SOLYC08G016150	Avr9/Cf-9 rapidly elicited protein 180	8	0.759043	0.916839	1.04e-14	3.50222	2.40849
SOLYC06G069740	Calcium-binding EF-hand family protein	8	0.890057	0.958122	1.72e-19	7.05749	6.39361
SOLYC09G092020	Calcium-dependent protein kinase	8	0.86523	0.950501	2.56e-18	1.67708	1.93312
SOLYC03G006210	Cysteine protease-like protein	8	0.449377	0.816116	2.3e-09	6.99593	3.10064
SOLYC06G067900	HCO3-transporter family	8	0.805426	0.93261	3.64e-16	5.75722	6.08202
SOLYC08G081700	late embryogenesis abundant protein At1g64065-like	8	0.844534	0.941068	4.24e-17	3.60897	3.42209
SOLYC11G010380	Protein DETOXIFICATION	8	0.887715	0.958497	1.49e-19	1.73901	3.31344
SOLYC02G077710	protein E6-like	8	0.699223	0.905849	7.4e-14	0.804523	0.770649
SOLYC09G075910	Receptor-like protein kinase	8	0.856664	0.94406	1.84e-17	2.69876	2.39583
SOLYC01G006520	Receptor-like protein kinase	8	0.835277	0.948108	5.48e-18	3.77861	4.0183
SOLYC05G018050	RING/U-box superfamily protein	8	0.843807	0.940295	5.23e-17	3.7513	2.78832
SOLYC08G079860	Subtilisin-like protease	8	0.811621	0.93634	1.46e-16	2.58425	2.97277
SOLYC12G005550	Unknown protein	8	0.851064	0.947081	7.52e-18	6.71768	5.8488
SOLYC08G067340	WRKY transcription factor 46	8	0.800652	0.944824	1.47e-17	5.56737	5.78867
SOLYC08G082110	WRKY transcription factor 54	8	0.834922	0.942043	3.25e-17	3.82859	3.9197
SOLYC09G008250	blind-like1	7	0.884813	0.951078	2.12e-18	2.61058	1.84139
SOLYC03G044900	Calmodulin-like 41	7	0.780777	0.929721	7.12e-16	3.40509	3.57935
SOLYC05G050360	Cyclic nucleotide-gated ion channel 1	7	0.911883	0.96383	1.6e-20	2.01282	2.69994
SOLYC06G071280	Enhanced disease susceptibility 1 protein	7	0.89375	0.957879	1.89e-19	1.94304	1.91225
SOLYC11G011190	Exostosin-like protein	7	0.609333	0.883028	2.23e-12	1.23805	2.04857
SOLYC06G066770	F-box/kelch-repeat protein	7	0.770614	0.931088	5.2e-16	1.18885	1.56731
SOLYC07G005110	G-type lectin S-receptor-like serine/threonine-protein kinase	7	0.815734	0.939562	6.36e-17	6.48911	7.66819
SOLYC03G111800	Leucine-rich repeat receptor-like kinase	7	0.890136	0.961173	5.04e-20	3.04327	3.32138
SOLYC03G005570	Myb-related transcription factor LBM2	7	0.743961	0.921641	4.03e-15	4.31894	3.40843
SOLYC02G061780	NAC domain	7	0.652535	0.892898	5.62e-13	5.95276	4.45568
SOLYC08G067520	Non-specific lipid-transfer protein	7	0.780073	0.922542	3.36e-15	6.66102	4.68537
SOLYC11G044390	Osmotin-like protein	7	0.93592	0.96895	1.34e-21	4.77364	4.99694
SOLYC02G079510	Peroxidase	7	0.538794	0.845666	1.62e-10	2.29101	1.86559
SOLYC05G008990	Protein kinase family protein	7	0.857891	0.949879	3.13e-18	2.62248	2.00801
SOLYC12G036800	Receptor like protein	7	0.847101	0.953013	1.1e-18	2.38721	3.29861
SOLYC12G005620	receptor-like protein kinase	7	0.827318	0.941636	3.63e-17	4.5879	4.99898
SOLYC12G010710	Unknown protein	7	0.837516	0.941587	3.68e-17	4.46402	3.78197
SOLYC08G008280	WRKY transcription factor 53	7	0.834167	0.947849	5.94e-18	2.55342	2.49612
SOLYC02G069250	Alcohol dehydrogenase superfamily	6	0.699876	0.908947	4.36e-14	2.09515	2.40081
SOLYC02G089140	B12D protein	6	0.805748	0.933386	3.02e-16	8.63627	7.99067
SOLYC01G105630	Calmodulin	6	0.827523	0.932727	3.54e-16	3.83343	5.56389
SOLYC06G082730	Cytochrome P450	6	0.757445	0.917788	8.65e-15	5.46139	5.27526
SOLYC01G086680	glutathione S-transferase T1	6	0.899393	0.953084	1.08e-18	5.77971	5.30906
SOLYC11G007500	Glycosyltransferase	6	0.833025	0.943632	2.08e-17	6.34055	6.45055
SOLYC12G049190	Hcr2-0B	6	0.786019	0.93165	4.56e-16	5.44523	4.03821
SOLYC11G017280	leucine-rich repeat receptor-like tyrosine-protein kinase PXC3	6	0.855418	0.949941	3.07e-18	6.28385	6.49685
SOLYC11G069220	MLO-like protein	6	0.725964	0.917636	8.91e-15	3.45299	3.22485
SOLYC06G036330	Ornithine cyclodeaminase	6	0.898892	0.966404	4.82e-21	1.45714	1.82865
SOLYC08G074730	Poly [ADP-ribose] polymerase	6	0.728186	0.910791	3.16e-14	1.41812	2.36424
SOLYC06G048735	receptor-like protein kinase	6	0.871584	0.951326	1.95e-18	4.72931	5.35677
SOLYC07G053420	RING/U-box superfamily protein	6	0.699644	0.909238	4.15e-14	3.46574	2.89982
SOLYC09G083060	RING-type E3 ubiquitin transferase	6	0.834576	0.946327	9.44e-18	2.05741	2.67346
SOLYC03G044180	transmembrane protein	6	0.866489	0.947882	5.88e-18	6.05675	6.02916
SOLYC08G014090	Unknown protein	6	0.897147	0.96275	2.57e-20	5.65847	6.31933
SOLYC03G114820	Adenine nucleotide alpha hydrolases-like superfamily protein	5	0.690081	0.906319	6.84e-14	3.88322	3.52988
SOLYC09G011870	Arogenate dehydrogenase 2	5	0.820249	0.946197	9.81e-18	5.36357	4.31451
SOLYC03G113940	Calmodulin binding protein-like	5	0.63861	0.891928	6.47e-13	4.82233	2.61602
SOLYC10G050730	Cupredoxin	5	0.561055	0.868651	1.35e-11	6.58602	7.17256
SOLYC07G007460	Cytochrome 71D7	5	0.64723	0.889463	9.21e-13	6.53869	4.56959
SOLYC11G010430	Dihydrofolate reductase-like protein	5	0.751747	0.926347	1.5e-15	1.73316	0.972337
SOLYC11G069700	Elongation factor 1-alpha	5	0.765559	0.918915	6.95e-15	3.58806	3.88573
SOLYC04G025740	Homeobox-leucine zipper protein HDG1	5	0.822898	0.934428	2.35e-16	6.46651	4.79188
SOLYC01G080570	Inosine-uridine preferring nucleoside hydrolase family protein	5	0.820599	0.94107	4.24e-17	4.76828	3.84029
SOLYC09G082570	Neurogenic locus notch-like protein	5	0.838182	0.941549	3.72e-17	1.85756	2.28853
SOLYC03G097840	Phosphate carrier protein, mitochondrial	5	0.848187	0.948069	5.55e-18	3.40642	3.17312
SOLYC03G082640	P-loop containing nucleoside triphosphate hydrolases superfamily protein	5	0.450813	0.821093	1.52e-09	1.18806	0.865948
SOLYC08G060970	polygalacturonase AF118567	5	0.751331	0.923284	2.88e-15	1.01216	1.13255
SOLYC05G008510	Protein DETOXIFICATION	5	0.866911	0.952872	1.16e-18	1.13193	1.08529
SOLYC08G016220	Receptor like protein	5	0.929357	0.967143	3.35e-21	2.48074	2.85889
SOLYC05G009040	Receptor-like protein kinase	5	0.837	0.948324	5.13e-18	2.6987	4.8484
SOLYC10G008080	RING/U-box superfamily protein	5	0.862506	0.946789	8.21e-18	5.62872	5.43688
SOLYC05G008310	S receptor kinase	5	0.84031	0.953505	9.32e-19	2.4533	3.08254
SOLYC01G006950	syntaxin-121-like	5	0.865207	0.943736	2.02e-17	3.49929	2.77977
SOLYC07G040880	Alpha/beta hydrolase fold-3	4	0.870132	0.946761	8.28e-18	4.9472	5.14822
SOLYC09G009520	Alpha/beta-Hydrolases superfamily protein	4	0.577101	0.866439	1.75e-11	3.80317	3.09939
SOLYC02G093950	Ankyrin repeat	4	0.701021	0.903146	1.16e-13	1.73508	1.26257
SOLYC07G045530	cilia- and flagella-associated protein 251-like	4	0.83546	0.949602	3.42e-18	2.37986	3.03811
SOLYC03G120260	Coatomer subunit beta'	4	0.761903	0.910757	3.18e-14	2.78632	3.6952
SOLYC09G011270	Cysteine/histidine-rich C1 domain protein	4	0.752532	0.921114	4.49e-15	6.16714	6.39262
SOLYC01G008640	Cytochrome	4	0.712625	0.900988	1.64e-13	5.93015	4.65136
SOLYC10G055200	Dirigent protein	4	0.839167	0.938297	8.87e-17	2.05742	2.63259
SOLYC01G100000	F-box domain, Phloem protein 2-like protein	4	0.763655	0.928953	8.47e-16	1.54374	1.23324
SOLYC09G011600	glutathione S-transferase	4	0.719535	0.918514	7.51e-15	2.81879	4.14442
SOLYC11G007490	Glycosyltransferase	4	0.781068	0.934056	2.57e-16	4.76616	5.72683
SOLYC04G016470	LEQA L.esculentum TomQ'a beta(1,3)glucanase	4	0.790543	0.9387	7.99e-17	6.03979	5.71235
SOLYC04G014400	LOW QUALITY PROTEIN: LRR receptor-like serine/threonine-protein kinase GSO1	4	0.694014	0.914491	1.61e-14	3.90663	4.68665
SOLYC08G074960	Major facilitator superfamily protein	4	0.685657	0.903043	1.18e-13	3.37762	3.42325
SOLYC12G044940	NAD(P)-binding Rossmann-fold superfamily protein	4	0.896069	0.951106	2.1e-18	1.13371	1.27385
SOLYC01G009700	NL0E	4	0.771362	0.930254	6.3e-16	2.31508	3.15032
SOLYC02G077040	phytophthora-inhibited protease 1	4	0.840505	0.94989	3.12e-18	3.50249	3.73488
SOLYC11G062400	Protein kinase APK1B, chloroplastic	4	0.653409	0.897505	2.82e-13	1.78868	1.17907
SOLYC01G095630	WRKY transcription factor 41	4	0.711811	0.913685	1.87e-14	2.03278	2.0687
SOLYC07G049670	Alcohol acyl transferase	3	0.717313	0.900563	1.75e-13	5.16237	4.57558
SOLYC06G062920	auxin-regulated dual specificity cytosolic kinase	3	0.761223	0.927569	1.15e-15	3.62277	2.20375
SOLYC02G080010	Cysteine-rich receptor-like protein kinase 10	3	0.913977	0.964607	1.12e-20	2.45183	2.74933
SOLYC02G079990	Cysteine-rich receptor-like protein kinase 10	3	0.864179	0.954831	5.84e-19	2.0739	2.02971
SOLYC05G005460	DC1 domain-containing protein	3	0.793894	0.937238	1.17e-16	1.91721	2.48087
SOLYC02G082740	Dirigent protein	3	0.845775	0.951273	1.99e-18	2.76932	3.21861
SOLYC12G005520	Disease resistance protein	3	0.841898	0.948961	4.2e-18	4.50827	5.6499
SOLYC12G094640	Glyceraldehyde-3-phosphate dehydrogenase	3	0.688343	0.906578	6.55e-14	2.45861	1.89738
SOLYC06G076550	Glycosyltransferase	3	0.82294	0.936059	1.57e-16	6.27064	5.51003
SOLYC02G084940	Heavy metal-associated isoprenylated plant protein	3	0.89932	0.958763	1.34e-19	4.54197	6.0755
SOLYC03G007870	heavy metal-associated isoprenylated plant protein 3-like	3	0.778429	0.939521	6.43e-17	1.48626	1.56184
SOLYC07G056210	Heavy metal-associated isoprenylated plant protein 47	3	0.802575	0.94652	8.91e-18	5.94252	6.48054
SOLYC11G056620	hypothetical protein	3	0.918139	0.965135	8.8e-21	1.89022	2.42636
SOLYC07G055640	Immunity to Fusarium wilt race 3	3	0.758999	0.924492	2.24e-15	3.07899	2.43215
SOLYC11G044840	LL-diaminopimelate aminotransferase	3	0.877121	0.961351	4.68e-20	4.193	7.17752
SOLYC01G086730	magnesium transporter%2C putative	3	0.72042	0.915562	1.32e-14	2.63778	1.6711
SOLYC09G082230	N-acetyltransferase	3	0.63344	0.882047	2.54e-12	2.9835	2.01648
SOLYC08G079590	PPR containing protein	3	0.710625	0.91336	1.99e-14	1.82831	1.16399
SOLYC05G010000	Protein IDA	3	0.780024	0.927418	1.19e-15	5.11793	4.24117
SOLYC09G011330	Receptor protein kinase ZmPK1	3	0.744071	0.905092	8.4e-14	1.43611	1.97218
SOLYC01G006550	Receptor-like protein Cf-9 homolog	3	0.851429	0.943471	2.17e-17	4.95665	6.36732
SOLYC08G066310	Receptor-like protein kinase	3	0.825437	0.943314	2.27e-17	2.12336	2.42814
SOLYC06G069780	RING/FYVE/PHD zinc finger superfamily protein	3	0.895036	0.956992	2.64e-19	0.976275	1.08346
SOLYC05G010170	RING/U-box superfamily protein	3	0.857814	0.953739	8.59e-19	6.25655	6.88513
SOLYC03G083460	RING/U-box superfamily protein	3	0.824213	0.949032	4.1e-18	1.39214	1.87713
SOLYC12G017700	RNA helicase family protein	3	0.812682	0.937735	1.03e-16	3.31965	4.40973
SOLYC08G006750	Serine decarboxylase	3	0.735106	0.896669	3.2e-13	2.51926	3.2402
SOLYC07G056170	Subtilisin-like protease	3	0.822324	0.945073	1.37e-17	3.3863	3.50065
SOLYC08G078770	transmembrane protein	3	0.76204	0.927898	1.07e-15	4.03705	3.3635
SOLYC08G068770	Tyramine n-hydroxycinnamoyl transferase	3	0.807949	0.923433	2.79e-15	2.74596	3.17195
SOLYC11G008750	Unknown protein	3	0.859545	0.950869	2.27e-18	5.31604	5.0806
SOLYC12G011150	Unknown protein	3	0.754361	0.924253	2.35e-15	4.29201	5.96989
SOLYC05G007110	WRKY transcription factor 76	3	0.635764	0.882828	2.29e-12	5.64447	4.8781
SOLYC07G040890	Alpha/beta-hydrolases superfamily protein	2	0.738494	0.918675	7.28e-15	2.55279	1.78699
SOLYC09G090730	AMT1	2	0.699603	0.898462	2.43e-13	1.48911	1.80481
SOLYC01G091590	BON1-associated protein 2-like	2	0.616516	0.889986	8.56e-13	3.5484	4.39128
SOLYC01G005800	Calmodulin binding protein	2	0.601212	0.879565	3.51e-12	1.22255	1.4715
SOLYC12G008960	Calmodulin-binding protein	2	0.873493	0.951282	1.98e-18	2.28973	2.35083
SOLYC04G074680	chromodomain-helicase-DNA-binding protein 9-like	2	0.59884	0.882911	2.27e-12	4.27302	2.88713
SOLYC09G057960	Cysteine-rich receptor-like protein kinase	2	0.868978	0.95159	1.79e-18	2.4987	2.31844
SOLYC02G080080	Cysteine-rich receptor-like protein kinase 29	2	0.859364	0.955364	4.82e-19	1.49828	2.42526
SOLYC10G078220	Cytochrome P450	2	0.643836	0.879314	3.63e-12	4.07648	3.84965
SOLYC12G005530	Disease resistance protein	2	0.862712	0.95686	2.78e-19	4.70991	5.6828
SOLYC08G028780	DUF868 domain-containing protein	2	0.843385	0.949347	3.71e-18	1.33373	1.45718
SOLYC03G113710	Formin-like protein	2	0.740071	0.925973	1.63e-15	2.26298	1.39282
SOLYC02G077290	glutamate receptor-like 1.2	2	0.780374	0.929489	7.5e-16	4.37076	5.85747
SOLYC06G063180	glutamate receptor-like 2.2	2	0.710077	0.9041	9.89e-14	1.30986	1.81558
SOLYC07G056480	glutathione S-transferase/peroxidase	2	0.766933	0.935056	2.01e-16	2.99444	2.91441
SOLYC12G014010	Glycosyltransferase	2	0.838023	0.95303	1.1e-18	2.01081	2.73729
SOLYC04G058110	G-type lectin S-receptor-like serine/threonine-protein kinase	2	0.874654	0.957289	2.36e-19	2.50696	2.41949
SOLYC02G079540	G-type lectin S-receptor-like serine/threonine-protein kinase	2	0.822191	0.938401	8.63e-17	3.74968	3.17466
SOLYC06G008300	Hcr2-5D	2	0.897695	0.963209	2.11e-20	2.68193	2.72865
SOLYC07G056190	Heavy metal-associated isoprenylated plant protein	2	0.876971	0.957826	1.93e-19	3.80652	2.9191
SOLYC11G017390	hypothetical protein	2	0.719056	0.918053	8.22e-15	4.47085	3.44247
SOLYC05G048740	LOB domain-containing protein	2	0.681728	0.900558	1.75e-13	4.01453	5.67483
SOLYC09G047910	Lysine ketoglutarate reductase trans-splicing-like protein, putative	2	0.754376	0.919547	6.13e-15	1.13981	1.26841
SOLYC01G112080	Lysm domain GPI-anchored protein 2	2	0.640347	0.885959	1.5e-12	0.746884	1.22695
SOLYC10G017570	NAD(P)-binding Rossmann-fold superfamily protein	2	0.893699	0.953606	9e-19	2.36417	2.65466
SOLYC02G065090	Patatin	2	0.866732	0.951487	1.85e-18	3.59139	4.47506
SOLYC10G085750	Polyadenylate-binding protein	2	0.831225	0.945873	1.08e-17	3.25021	4.16572
SOLYC01G089880	PRA1 family protein	2	0.763906	0.928033	1.04e-15	3.91475	3.34824
SOLYC03G117330	Proline-tRNA ligase	2	0.786073	0.934638	2.23e-16	0.984574	1.5187
SOLYC08G082460	Protein kinase domain	2	0.786705	0.923069	3.01e-15	1.53641	1.94864
SOLYC04G007140	protein NIM1-INTERACTING 2-like	2	0.755318	0.930761	5.61e-16	4.15726	5.777
SOLYC01G014140	receptor-like protein 12	2	0.812801	0.942865	2.58e-17	5.03086	3.88731
SOLYC09G075920	Receptor-like protein kinase	2	0.80719	0.935867	1.65e-16	2.16281	2.3669
SOLYC01G107290	RING/U-box superfamily protein	2	0.783138	0.927098	1.28e-15	0.525228	0.903322
SOLYC11G006030	RING-type E3 ubiquitin transferase	2	0.680655	0.904863	8.72e-14	4.09141	4.11167
SOLYC08G068640	Serine decarboxylase	2	0.774469	0.923032	3.03e-15	5.85985	5.69884
SOLYC09G009980	Small auxin up-regulated RNA70	2	0.731067	0.914622	1.58e-14	2.83079	3.67451
SOLYC02G072290	Subtilisin-like protease	2	0.751365	0.916777	1.05e-14	4.98851	3.75509
SOLYC10G080960	Two-component response regulator ARR1	2	0.776522	0.93747	1.1e-16	2.27121	2.79373
SOLYC03G043700	U-box domain-containing protein 4-like	2	0.840701	0.952518	1.31e-18	1.75323	2.22529
SOLYC05G010555	Unknown protein	2	0.617505	0.86932	1.25e-11	2.70803	2.00735
SOLYC07G043250	VQ motif-containing protein 22	2	0.791268	0.929628	7.27e-16	2.02356	2.05351
SOLYC07G051840	WRKY transcription factor 17	2	0.746897	0.930027	6.64e-16	3.1855	2.42481
SOLYC03G033795	AAA-ATPase At3g50940-like	1	0.727084	0.920481	5.1e-15	2.80919	4.38856
SOLYC12G007030	Aldehyde dehydrogenase	1	0.719055	0.912018	2.54e-14	1.92157	2.96379
SOLYC10G076780	Alpha 1,4-glycosyltransferase family protein	1	0.739468	0.925963	1.63e-15	2.05587	1.46674
SOLYC08G006740	aromatic amino acid decarboxylase 2	1	0.73003	0.898067	2.59e-13	1.7069	3.00055
SOLYC08G081400	bell-like homeodomain protein 3	1	0.813025	0.941806	3.47e-17	2.99824	4.16528
SOLYC02G071990	BES1/BZR1	1	0.795123	0.931618	4.6e-16	0.916112	0.854634
SOLYC08G081230	BTB/POZ domain-containing protein	1	0.584686	0.869481	1.23e-11	1.66016	0.847084
SOLYC04G011480	CASP-like protein	1	0.751568	0.923506	2.75e-15	4.30369	5.22052
SOLYC02G068370	C-type lectin receptor-like tyrosine-protein kinase	1	0.805136	0.941582	3.69e-17	0.527571	0.883124
SOLYC07G005630	defensin-like protein 1	1	0.642417	0.889793	8.79e-13	7.50087	7.33011
SOLYC04G024780	DNA ligase 1-like	1	0.717035	0.914069	1.75e-14	1.8289	3.19129
SOLYC08G062810	DUF3511 domain-containing protein	1	0.682904	0.910028	3.61e-14	2.44567	1.94845
SOLYC12G005730	DUF604 domain-containing protein	1	0.816273	0.943513	2.15e-17	1.44313	1.51331
SOLYC06G083270	ER lumen protein retaining receptor	1	0.725486	0.904077	9.93e-14	1.73814	1.68606
SOLYC07G008630	Ethylene-inducing xylanase receptor 2	1	0.743841	0.918435	7.63e-15	2.54752	2.60991
SOLYC08G068860	Eukaryotic aspartyl protease family protein	1	0.637576	0.89803	2.6e-13	6.08137	6.60767
SOLYC12G062940	Exostosin-like protein	1	0.955856	0.976462	1.46e-23	3.61232	4.2097
SOLYC08G077910	Expansin-like B1	1	0.735113	0.914692	1.55e-14	7.93138	8.55359
SOLYC03G096180	flocculation protein FLO11-like	1	0.830634	0.935015	2.03e-16	3.74215	4.00986
SOLYC09G030370	GDSL esterase/lipase	1	0.771198	0.933298	3.09e-16	2.05352	2.93603
SOLYC01G102910	Germin-like protein subfamily 1 member	1	0.537111	0.84954	1.1e-10	4.97614	4.80209
SOLYC04G025530	Glutamate decarboxylase	1	0.700672	0.90134	1.55e-13	3.39897	4.78392
SOLYC01G081270	Glutathione S-transferase	1	0.775635	0.926421	1.48e-15	2.00505	2.35047
SOLYC09G011620	Glutathione S-transferase-like protein	1	0.686204	0.900052	1.9e-13	4.74233	4.18497
SOLYC08G078650	Glyco_transf_8 domain-containing protein	1	0.640008	0.874833	6.4e-12	3.22088	2.87866
SOLYC12G098580	Glycosyltransferase	1	0.826437	0.943367	2.24e-17	3.02134	2.28631
SOLYC08G062220	Glycosyltransferase	1	0.618803	0.892952	5.58e-13	5.79313	3.9233
SOLYC10G006720	G-type lectin S-receptor-like serine/threonine-protein kinase	1	0.7671	0.925727	1.72e-15	2.48144	1.7566
SOLYC07G018200	Hexosyltransferase	1	0.564263	0.873508	7.54e-12	3.88902	3.77991
SOLYC01G111970	L-ascorbate oxidase-like protein	1	0.656382	0.885208	1.66e-12	3.36551	2.95907
SOLYC07G055415	Lectin-domain receptor-like kinase	1	0.641332	0.881768	2.64e-12	3.83053	3.59432
SOLYC07G055630	Lectin-domain receptor-like kinase	1	0.6101	0.878946	3.81e-12	3.36731	2.18582
SOLYC05G012430	Leucine-rich repeat receptor-like protein kinase PXL1	1	0.738409	0.930299	6.24e-16	4.29769	4.30106
SOLYC01G005220	MACPF domain-containing protein	1	0.862423	0.947311	7.01e-18	2.15025	2.42581
SOLYC05G012180	Methyl esterase 11	1	0.842446	0.937402	1.12e-16	2.92797	3.22594
SOLYC02G081430	Microsomal glutathione s-transferase	1	0.74041	0.921514	4.14e-15	0.430012	0.620682
SOLYC02G093420	NAC domain-containing protein 10	1	0.767593	0.933206	3.16e-16	2.00222	2.24259
SOLYC09G082240	N-acetyltransferase	1	0.810482	0.933444	2.98e-16	2.29784	2.84531
SOLYC02G077060	NB-ARC domains-containing protein	1	0.777456	0.931792	4.41e-16	5.16571	3.56464
SOLYC09G064940	Phenazine biosynthesis PhzF protein	1	0.899886	0.96387	1.57e-20	1.51403	2.85858
SOLYC02G092120	phytosulfokines-like	1	0.760745	0.93066	5.74e-16	4.81275	3.60228
SOLYC10G084110	Pkinase domain-containing protein	1	0.854472	0.943643	2.07e-17	5.30961	4.97551
SOLYC12G017480	Plant intracellular Ras-group-related LRR protein	1	0.881157	0.954388	6.84e-19	2.25176	2.21321
SOLYC02G086210	Protein kinase family protein	1	0.784135	0.921488	4.16e-15	2.38648	1.72419
SOLYC05G010530	Protein kinase family protein	1	0.740467	0.933436	2.99e-16	1.53618	2.22406
SOLYC05G008950	Protein kinase family protein	1	0.726097	0.923508	2.75e-15	5.4792	4.44029
SOLYC01G097570	Protein SUPPRESSOR OF K(+) TRANSPORT GROWTH DEFECT 1	1	0.680513	0.892321	6.11e-13	3.30265	3.74843
SOLYC01G100390	Pyrophosphate-energized vacuolar membrane proton pump	1	0.649109	0.895685	3.72e-13	6.38351	4.91342
SOLYC04G074020	Receptor protein kinase, putative	1	0.746102	0.931805	4.4e-16	4.7526	5.47559
SOLYC08G066270	receptor-like protein kinase HSL1	1	0.735583	0.920693	4.88e-15	4.20802	3.65419
SOLYC07G032230	Regulator of Vps4 activity in the MVB pathway protein	1	0.718934	0.918563	7.44e-15	0.72462	0.900246
SOLYC12G055710	RING/U-box superfamily protein	1	0.77373	0.928207	1e-15	3.74296	4.81414
SOLYC07G051950	S-type anion channel SLAH1	1	0.637958	0.881921	2.58e-12	5.45052	5.43753
SOLYC12G056390	Thaumatin-like protein	1	0.651693	0.892562	5.9e-13	5.17884	4.841
SOLYC06G069550	UDP-glucose 6-dehydrogenase	1	0.745324	0.906273	6.89e-14	3.43546	3.49701
SOLYC03G034370	Unknown protein	1	0.78353	0.93477	2.16e-16	0.78381	1.14949
SOLYC01G079140	Unknown protein	1	0.733982	0.927184	1.25e-15	2.95412	3.53086
SOLYC01G066790	Unknown protein	1	0.640241	0.894236	4.61e-13	3.49513	3.1475
SOLYC02G068460	VQ motif-containing protein 22	1	0.704296	0.910922	3.08e-14	6.35498	6.22428
SOLYC10G007580	VQ-like protein	1	0.665974	0.898391	2.46e-13	4.15295	2.61037
SOLYC02G032950	WRKY transcription factor 16	1	0.692705	0.911794	2.64e-14	1.89839	1.23613
SOLYC12G011200	WRKY transcription factor 28	1	0.696435	0.910195	3.51e-14	1.92008	1.84019

## Sheet: Hubs_mediumpurple3
Gene ID	Annotation	Degree	kIN	kME	p_kME	log2FC(IR/CR)	log2FC(IS/CS)
SOLYC04G082140	pectinesterase	828	0.836586	0.815951	2.34e-09	-1.16139	-1.94589
SOLYC09G090190	S-adenosyl-L-methionine-dependent methyltransferases superfamily protein	793	1	0.913593	1.9e-14	-0.755196	-0.995913
SOLYC09G065200	cyclinU3_1	711	0.829768	0.806279	5.03e-09	-0.876925	-1.26754
SOLYC12G098820	Protein kinase superfamily protein	683	0.984299	0.894262	4.6e-13	-0.369693	-0.357508
SOLYC01G087210	Cellulose synthase	662	0.770044	0.786111	2.19e-08	-0.550627	-0.464509
SOLYC07G056050	Transmembrane 9 superfamily member	656	0.758524	0.762638	1.01e-07	-0.54152	-0.61415
SOLYC06G063070	Ethylene Response Factor A.3	629	0.989147	0.910628	3.25e-14	-0.832229	-0.834235
SOLYC08G005070	Arf GTPase activating protein	629	0.769944	0.773603	5.06e-08	-0.357061	-0.477443
SOLYC03G007120	Protein trichome birefringence-like 18	618	0.858245	0.818964	1.82e-09	-0.384603	-0.425822
SOLYC12G010390	Transmembrane 9 superfamily member	614	0.818338	0.812815	3.01e-09	-0.634851	-0.895706
SOLYC06G063240	O-fucosyltransferase family protein	613	0.731454	0.774859	4.67e-08	-0.573913	-0.681553
SOLYC03G082660	Major facilitator superfamily protein	589	0.833596	0.822953	1.3e-09	-1.05076	-1.53865
SOLYC04G063230	S-adenosyl-L-methionine-dependent methyltransferases superfamily protein	581	0.849288	0.857914	4.55e-11	-0.86781	-0.754123
SOLYC07G005600	Transmembrane 9 superfamily member	581	0.785377	0.803481	6.24e-09	-0.448244	-0.433268
SOLYC02G092000	transmembrane protein	559	0.883589	0.854493	6.55e-11	-1.06469	-1.36582
SOLYC01G081540	Myosin-17	553	0.743726	0.788282	1.89e-08	-0.457994	-0.475605
SOLYC02G089065	Protein SPIRAL1	544	0.687447	0.726444	7.8e-07	-0.448178	-0.666833
SOLYC08G074760	Receptor-like protein kinase	534	0.834833	0.847509	1.34e-10	-0.505616	-0.473853
SOLYC03G093200	Cell number regulator 6	513	0.910372	0.860922	3.27e-11	-0.595756	-0.532814
SOLYC07G066100	GPI-anchored protein LORELEI	502	0.743713	0.771964	5.63e-08	-0.634365	-0.903971
SOLYC01G095210	Golgin candidate 4	501	0.859376	0.81825	1.93e-09	-0.327961	-0.257095
SOLYC04G015830	Villin	485	0.857684	0.851687	8.79e-11	-0.359849	-0.25898
SOLYC02G086458	titin isoform X2	484	0.695482	0.74853	2.33e-07	-1.43347	-1.16407
SOLYC03G031800	Xyloglucan endotransglucosylase/hydrolase	470	0.622906	0.720349	1.07e-06	-1.18204	-1.73426
SOLYC03G093510	Alpha/beta-Hydrolases superfamily protein	451	0.908076	0.900013	1.91e-13	-1.52149	-1.588
SOLYC06G074670	UDP-apiose/UDP-xylose synthase	444	0.783039	0.80876	4.15e-09	-1.23503	-1.73074
SOLYC01G104770	Actin-related protein	439	0.930193	0.914332	1.66e-14	-0.877595	-0.714602
SOLYC03G115740	Galactosyl transferase GMA12/MNN10 family protein	438	0.880411	0.863295	2.51e-11	-0.613825	-0.852116
SOLYC12G056580	Cellulose synthase	435	0.727604	0.783217	2.67e-08	-0.540323	-0.552377
SOLYC05G015070	RING-type E3 ubiquitin transferase	435	0.948421	0.921667	4.01e-15	-0.82465	-1.25918
SOLYC10G084690	ADP-ribosylation factor GTPase-activating protein 1	434	0.731862	0.739151	3.95e-07	-1.00986	-1.25184
SOLYC02G086454	titin isoform X6	432	0.742829	0.785692	2.26e-08	-1.3005	-1.00907
SOLYC10G006050	RNA-binding	429	0.683944	0.724954	8.42e-07	-0.40094	-0.441036
SOLYC02G092840	Xyloglucan galactosyltransferase KATAMARI1	416	0.568514	0.686988	5.17e-06	-0.689987	-1.0391
SOLYC06G083310	Hexosyltransferase	410	0.775773	0.829332	7.47e-10	-0.404607	-0.519043
SOLYC03G111090	transcription factor GTE10-like	404	0.864755	0.859053	4.02e-11	-0.521727	-0.742846
SOLYC09G025270	RING-type E3 ubiquitin transferase	404	0.853147	0.868896	1.31e-11	-0.556017	-0.701093
SOLYC02G068120	DCD	401	0.915126	0.894908	4.18e-13	-0.920881	-1.02731
SOLYC07G064080	amino-terminal region of chorein	401	0.837574	0.8333	5.23e-10	-0.291402	-0.358858
SOLYC04G064810	Integral membrane metal-binding family protein	396	0.981389	0.917065	9.94e-15	-0.552935	-0.639483
SOLYC11G007840	UDP-Glycosyltransferase superfamily protein	396	0.848922	0.810319	3.67e-09	-0.835189	-0.675231
SOLYC10G080370	Unknown protein	394	0.638211	0.727143	7.52e-07	-0.903054	-1.25399
SOLYC01G066050	Tetratricopeptide repeat-containing domain	391	0.797814	0.837506	3.55e-10	-0.30617	-0.36635
SOLYC02G065765	COBRA-like protein	390	0.561446	0.685159	5.61e-06	-0.18106	-0.31785
SOLYC09G064200	Myosin	389	0.77846	0.820847	1.56e-09	-0.460702	-0.739107
SOLYC02G086456	titin isoform X6	381	0.703923	0.769291	6.67e-08	-1.36739	-1.03024
SOLYC06G076780	Glycosyl hydrolase family protein	378	0.662461	0.75671	1.45e-07	-0.568613	-0.499028
SOLYC11G005460	ENTH/VHS, Target of Myb protein 1	378	0.875187	0.851272	9.17e-11	-0.498161	-0.766811
SOLYC07G062130	trifunctional UDP-glucose 4,6-dehydratase/UDP-4-keto-6-deoxy-D-glucose 3,5-epimerase/UDP-4-keto-L-rhamnose-reductase RHM1	372	0.672817	0.766446	7.98e-08	-0.884708	-1.31489
SOLYC03G082940	Importin subunit beta-1	370	0.883933	0.89208	6.33e-13	-0.305949	-0.33513
SOLYC04G054480	U-box domain-containing protein	369	0.515157	0.64667	2.7e-05	-0.278409	-0.317466
SOLYC08G007360	Protein transport protein sec16	369	0.887987	0.891013	7.39e-13	-0.394333	-0.40987
SOLYC09G065380	flocculation FLO11-like protein	361	0.89585	0.897792	2.7e-13	-0.399977	-0.572528
SOLYC01G112150	SEC1 family transport protein SLY1	355	0.719551	0.768471	7.03e-08	-0.387563	-0.447914
SOLYC06G076020	heat shock protein 70 kD	353	0.815467	0.85188	8.61e-11	-2.16388	-2.99509
SOLYC03G123870	Exocyst complex component EXO84B	345	0.851553	0.86853	1.37e-11	-0.289097	-0.406179
SOLYC04G051700	Small GTPase superfamily	343	0.81163	0.804781	5.65e-09	-0.409263	-0.555624
SOLYC12G095790	UDP-galactose transporter 2	341	0.534552	0.642364	3.18e-05	-0.337247	-0.531464
SOLYC12G014600	RNA-binding	334	0.676908	0.737764	4.26e-07	-0.547711	-0.512905
SOLYC05G015980	Gap junction beta-4 protein	333	0.710191	0.783926	2.55e-08	-0.467346	-0.551758
SOLYC02G088630	Hexosyltransferase	323	0.759389	0.811594	3.32e-09	-1.0841	-1.67501
SOLYC09G042740	Formin-like protein	321	0.813828	0.846722	1.46e-10	-0.473828	-0.316777
SOLYC06G069330	Protein kinase domain	313	0.887506	0.860511	3.42e-11	-0.396359	-0.378667
SOLYC11G065090	magnesium transporter NIPA	310	0.786774	0.819633	1.72e-09	-0.658925	-0.665642
SOLYC02G086452	titin isoform X3	308	0.714206	0.784214	2.5e-08	-1.23073	-0.964514
SOLYC03G120810	Kinesin-like protein	308	0.643235	0.753543	1.74e-07	-0.360699	-0.286268
SOLYC03G114810	Hexosyltransferase	306	0.856038	0.842462	2.21e-10	-0.489319	-0.483995
SOLYC06G011450	Clathrin assembly protein	305	0.642262	0.737925	4.23e-07	-0.30806	-0.271498
SOLYC09G015830	Receptor protein kinase-like protein	304	0.694181	0.782793	2.75e-08	-0.678628	-0.747691
SOLYC04G049120	Nuclear receptor corepressor 1	301	0.797022	0.854152	6.79e-11	-0.29759	-0.31119
SOLYC01G103050	Auxin Response Factor 1	300	0.824405	0.869939	1.16e-11	-0.523432	-0.506845
SOLYC12G096560	Apyrase-like protein	299	0.551112	0.638348	3.69e-05	-0.30723	-0.0919443
SOLYC12G010520	Eukaryotic peptide chain release factor subunit 1	299	0.858744	0.879115	3.73e-12	-0.324009	-0.566091
SOLYC10G085420	Protein LURP-one-related 15	298	0.7463	0.801367	7.31e-09	-1.51416	-1.62075
SOLYC02G082350	Plant intracellular Ras-group-related LRR protein	294	0.666435	0.737718	4.28e-07	-0.957341	-0.965192
SOLYC05G053720	O-fucosyltransferase	293	0.572621	0.656403	1.85e-05	-0.351177	-0.316619
SOLYC07G043320	myosin heavy chain%2C embryonic smooth protein	289	0.829535	0.873095	7.93e-12	-0.535033	-0.41717
SOLYC01G006120	Protein kinase family protein	286	0.77947	0.831264	6.29e-10	-0.498798	-0.390235
SOLYC04G082790	RNA helicase DEAD16	284	0.873417	0.868031	1.45e-11	-0.357699	-0.301978
SOLYC10G074710	Serine/threonine-protein kinase	282	0.655795	0.749566	2.2e-07	-0.359152	-0.523881
SOLYC03G114590	Protein kinase domain	282	0.878121	0.855237	6.06e-11	-0.412899	-0.802487
SOLYC05G007490	S-adenosyl-L-methionine-dependent methyltransferases superfamily protein	278	0.654747	0.76902	6.79e-08	-0.471877	-0.479819
SOLYC06G060090	Auxilin-related protein 1	275	0.780181	0.816757	2.19e-09	-0.711496	-0.876491
SOLYC03G116550	O-fucosyltransferase family protein	273	0.89759	0.876767	5.02e-12	-0.702494	-0.934767
SOLYC05G054390	Two-component response regulator	269	0.867751	0.899923	1.94e-13	-0.704124	-1.03287
SOLYC01G005690	Calcium ion binding protein	268	0.459395	0.614047	8.73e-05	-0.354896	-0.350069
SOLYC03G123570	1-phosphatidylinositol-3-phosphate 5-kinase FAB1B	267	0.787703	0.854056	6.86e-11	-0.681682	-1.09518
SOLYC12G096000	RNA helicase DEAD41	263	0.801028	0.837815	3.45e-10	-0.198934	-0.276129
SOLYC11G070170	Protein kinase family protein	261	0.776399	0.831656	6.07e-10	-0.464248	-0.486595
SOLYC02G088340	WRKY transcription factor 3	260	0.860521	0.909837	3.73e-14	-2.16272	-2.34058
SOLYC01G011040	Leucine-rich repeat receptor-like protein kinase	260	0.598068	0.716196	1.31e-06	-0.213246	-0.376108
SOLYC12G043110	LETSW12	253	0.670378	0.7565	1.46e-07	-0.329916	-0.273076
SOLYC10G076360	PRA1 family protein	251	0.752565	0.836367	3.94e-10	-1.08628	-1.28946
SOLYC08G083300	Ubiquitin carboxyl-terminal hydrolase	250	0.90093	0.904189	9.75e-14	-0.392259	-0.37322
SOLYC03G033980	Tubby-like F-box protein	247	0.663173	0.727002	7.57e-07	-0.382077	-0.347818
SOLYC07G066090	Sec14p-like phosphatidylinositol transfer family protein	246	0.634171	0.700324	2.82e-06	-0.555516	-0.415582
SOLYC03G026220	BAG family molecular chaperone regulator 1	244	0.55853	0.68566	5.48e-06	-0.751429	-1.18965
SOLYC01G101020	FACT complex subunit SPT16	244	0.810951	0.860742	3.34e-11	-0.472441	-0.277409
SOLYC09G092330	UDP-glucuronate 4-epimerase 4	240	0.858637	0.909091	4.25e-14	-0.820204	-1.05017
SOLYC03G005170	Acyl-CoA N-acyltransferase with RING/FYVE/PHD-type zinc finger protein	240	0.696744	0.762368	1.03e-07	-0.243886	-0.293475
SOLYC06G051310	Clathrin heavy chain	239	0.537741	0.67115	1.02e-05	-0.188111	-0.233869
SOLYC03G025340	Calcium-dependent lipid-binding	239	0.826646	0.886879	1.32e-12	-0.395272	-0.500911
SOLYC12G056640	UDP-galactose transporter 2	239	0.608352	0.703136	2.47e-06	-0.445141	-0.450902
SOLYC11G044470	RNA-binding	237	0.644595	0.776961	4.07e-08	-0.597343	-0.820188
SOLYC09G057630	Glucan endo-1,3-beta-glucosidase 3-like protein	235	0.566299	0.698256	3.11e-06	-0.742567	-1.00455
SOLYC04G078750	Late embryogenesis abundant protein	233	0.529688	0.677816	7.7e-06	-0.473923	-0.626802
SOLYC02G093980	Nucleolar-like protein	233	0.759254	0.863194	2.54e-11	-0.740729	-0.97134
SOLYC04G071980	Holocarboxylase synthetase	233	0.930979	0.928025	1.04e-15	-0.633473	-0.928698
SOLYC10G074930	Ribosomal protein S6 kinase	232	0.721788	0.805605	5.3e-09	-0.487074	-0.650486
SOLYC01G098870	hypothetical protein	229	0.482655	0.62867	5.25e-05	-0.160923	-0.220839
SOLYC05G052490	Nucleoside phosphatase GDA1/CD39	229	0.78663	0.826076	9.95e-10	-0.361641	-0.389382
SOLYC07G005530	Ubiquitin carboxyl-terminal hydrolase 23	224	0.683827	0.756592	1.46e-07	-0.58733	-0.622606
SOLYC01G111780	Transportin-1	223	0.68413	0.75866	1.29e-07	-0.125452	-0.115482
SOLYC05G009340	Unknown protein	223	0.813474	0.870444	1.09e-11	-4.58917	-5.08644
SOLYC05G007190	SlSUT2	223	0.7442	0.807157	4.7e-09	-0.244556	-0.471184
SOLYC03G051790	Nucleolar GAR2-like protein	222	0.669639	0.795063	1.16e-08	-0.965974	-1.41956
SOLYC07G017750	Adagio-like protein 1	220	0.845389	0.884963	1.72e-12	-0.399592	-0.399838
SOLYC01G073950	Myb_DNA-binding domain-containing protein/Bromodomain domain-containing protein	220	0.928406	0.926337	1.51e-15	-0.592335	-0.620821
SOLYC12G008940	Nucleosome assembly protein family	219	0.740468	0.843799	1.94e-10	-0.544021	-0.618816
SOLYC12G017460	GDSL esterase/lipase At5g03980-like	218	0.71345	0.836983	3.72e-10	-0.899838	-1.15332
SOLYC01G095970	Dynamin-like protein	216	0.764783	0.838147	3.34e-10	-0.555419	-0.42783
SOLYC06G053630	Serine/threonine-protein phosphatase	216	0.899367	0.905448	7.91e-14	-0.256321	-0.342828
SOLYC04G007860	ENTH/ANTH/VHS superfamily protein	215	0.562716	0.693075	3.94e-06	-0.279662	-0.315803
SOLYC01G094370	remorin 2	214	0.627914	0.769174	6.72e-08	-0.66816	-0.796581
SOLYC07G053760	Protein phosphatase 2C	213	0.713591	0.788263	1.89e-08	-0.867935	-1.54796
SOLYC10G081920	Coatomer subunit beta	212	0.50599	0.646892	2.68e-05	-0.21258	-0.213056
SOLYC01G108500	RNA-binding protein	211	0.835998	0.886029	1.49e-12	-0.4889	-0.558474
SOLYC04G010070	Serine/threonine protein phosphatase 2A regulatory subunit B subunit alpha-like protein	209	0.73847	0.799383	8.48e-09	-0.310228	-0.256708
SOLYC08G061100	Cellulose synthase	207	0.552277	0.712305	1.59e-06	-0.20998	-0.16009
SOLYC01G100130	Zinc finger protein	206	0.961216	0.935184	1.95e-16	-0.407053	-0.249555
SOLYC04G078250	metal transporter Nramp2	204	0.708842	0.793509	1.3e-08	-0.189344	-0.19367
SOLYC06G066800	Nucleotide-diphospho-sugar transferases superfamily protein	203	0.640741	0.79349	1.3e-08	-2.60408	-2.96525
SOLYC07G062600	Acyl-CoA N-acyltransferase with RING/FYVE/PHD-type zinc finger protein	202	0.799184	0.851569	8.89e-11	-0.505668	-0.706051
SOLYC03G006860	fructokinase	202	0.702976	0.784629	2.43e-08	-0.406937	-0.407878
SOLYC09G056350	Lipase class 3 family protein	201	0.744844	0.833229	5.26e-10	-0.633856	-0.899101
SOLYC07G063330	WD40 repeat	201	0.765255	0.836978	3.73e-10	-0.385778	-0.34331
SOLYC04G076920	beta3-glucuronyltransferase	200	0.554042	0.686829	5.21e-06	-0.292876	-0.809345
SOLYC03G078400	actin	199	0.509957	0.639284	3.57e-05	-0.135516	-0.194645
SOLYC07G065120	Glycerophosphodiester phosphodiesterase GDPDL4	199	0.464825	0.634457	4.26e-05	-0.286553	-0.594988
SOLYC02G068430	Choline-phosphate cytidylyltransferase	198	0.86077	0.913335	2e-14	-0.604834	-0.619637
SOLYC05G054920	Serine/arginine-rich-splicing factor RS2Z32	193	0.752035	0.820432	1.61e-09	-0.382078	-0.447472
SOLYC09G010520	ADP-ribosylation factor GTPase-activating protein 1	192	0.80163	0.852173	8.36e-11	-0.377963	-0.238677
SOLYC04G050150	RNA helicase DEAH-box13	191	0.854754	0.89856	2.4e-13	-0.543475	-0.859235
SOLYC04G063280	ENTH/VHS, Target of Myb protein 1	190	0.583237	0.659412	1.65e-05	-0.264791	-0.165141
SOLYC08G074440	Pre-mRNA-splicing factor	190	0.823132	0.875385	5.98e-12	-0.391182	-0.259668
SOLYC11G008890	GDT1-like protein 3	188	0.798435	0.872445	8.58e-12	-0.203858	-0.200752
SOLYC06G050570	PRA1 family protein	188	0.53106	0.682634	6.26e-06	-0.0797581	-0.26972
SOLYC03G031750	Vacuolar protein sorting-associated protein 28 homolog	188	0.824512	0.837438	3.57e-10	-0.601268	-0.736296
SOLYC06G070980	Ubiquitin-conjugating enzyme	187	0.705775	0.777292	3.98e-08	-0.650106	-0.755609
SOLYC04G074290	S-adenosyl-L-methionine-dependent methyltransferases superfamily protein	185	0.62925	0.769645	6.53e-08	-1.03936	-1.02097
SOLYC05G024010	Zinc finger protein CONSTANS-LIKE 15	184	0.645868	0.76702	7.7e-08	-0.261014	-0.596581
SOLYC08G075020	Pectin acetylesterase	182	0.539901	0.691692	4.19e-06	-0.947032	-1.13403
SOLYC03G120470	tonoplast intrinsic protein 2.2	181	0.508194	0.68615	5.37e-06	-0.39006	-0.589151
SOLYC04G074510	tft3 14-3-3	180	0.460192	0.635181	4.15e-05	-0.253319	-0.397865
SOLYC05G054970	Ankyrin repeat	180	0.775606	0.826916	9.25e-10	-0.325671	-0.270724
SOLYC09G098240	Importin beta-like SAD2	179	0.481269	0.635609	4.08e-05	-0.179935	-0.154978
SOLYC01G105280	Protein phosphatase 2C	179	0.774927	0.851049	9.38e-11	-0.54422	-0.672345
SOLYC09G011880	protein SSUH2 homolog	178	0.588746	0.682926	6.18e-06	-0.41262	-0.245349
SOLYC01G005580	hypothetical protein	178	0.720815	0.797373	9.84e-09	-0.325463	-0.358762
SOLYC10G005100	Plasma membrane-associated cation-binding protein 1	176	0.336825	0.498431	0.00230867	-0.374725	-0.682172
SOLYC01G088560	Rab family GTPase	175	0.727676	0.853185	7.52e-11	-0.52911	-0.617428
SOLYC01G007110	LRAT-like domain	175	0.638616	0.71855	1.17e-06	-0.501991	-0.562989
SOLYC06G054650	Integral membrane metal-binding family protein	175	0.794198	0.823584	1.23e-09	-0.258041	-0.32563
SOLYC11G013840	Exostosin family protein	173	0.602839	0.671098	1.02e-05	-0.302993	-0.45474
SOLYC01G086960	Zinc finger A20 and AN1 domain stress-associated protein	172	0.659839	0.775834	4.38e-08	-0.698834	-0.922491
SOLYC06G053830	auxin-regulated IAA7	172	0.431861	0.567464	0.000377928	-1.1074	-1.18042
SOLYC04G005450	Purple acid phosphatase	170	0.632888	0.744506	2.93e-07	-0.30807	-0.424453
SOLYC12G006920	Serine/threonine protein phosphatase 2A regulatory subunit	168	0.660042	0.8139	2.76e-09	-0.437742	-0.823392
SOLYC11G007960	acyl-CoA-binding domain-containing protein 4	168	0.498028	0.634841	4.2e-05	-0.21225	-0.111074
SOLYC03G083770	Plant invertase/pectin methylesterase inhibitor superfamily protein, putative	167	0.378861	0.537066	0.000879387	-1.3023	-2.82
SOLYC02G088690	UDP-glucose 6-dehydrogenase	167	0.453971	0.652468	2.16e-05	-0.537038	-1.30021
SOLYC04G007730	fold protein	166	0.617057	0.716889	1.27e-06	-0.450665	-0.576135
SOLYC01G100110	Protein phosphatase 2C family protein	165	0.446178	0.624856	6.01e-05	-0.179383	-0.400894
SOLYC09G066470	ABC transporter-like	165	0.817736	0.859529	3.81e-11	-0.482	-0.556917
SOLYC04G014810	RING-type E3 ubiquitin transferase	164	0.535177	0.706595	2.1e-06	-0.737241	-0.666592
SOLYC10G078530	Patatin	161	0.645455	0.7891	1.78e-08	-0.880837	-0.992968
SOLYC03G120710	Late embryogenesis abundant protein	160	0.673277	0.807244	4.67e-09	-0.452125	-0.533123
SOLYC01G150152	Unknown protein	160	0.526049	0.692813	3.98e-06	-0.621739	-0.52023
SOLYC02G087170	GPI ethanolamine phosphate transferase 1	160	0.744823	0.808196	4.34e-09	-0.371001	-0.51761
SOLYC02G086900	HD domain-containing metal-dependent phosphohydrolase family protein	160	0.834476	0.867496	1.55e-11	-0.564443	-1.03077
SOLYC11G069090	ATP-binding ABC transporter	159	0.680948	0.775607	4.44e-08	-0.436336	-0.597294
SOLYC03G113350	Zinc finger protein	159	0.680765	0.791833	1.47e-08	-1.01803	-1.07518
SOLYC08G078950	NIT1	157	0.681441	0.813797	2.78e-09	-2.10438	-2.37269
SOLYC07G017600	Pectinesterase	156	0.578932	0.746173	2.67e-07	-0.657013	-0.875207
SOLYC09G076010	Acyl-CoA N-acyltransferase with RING/FYVE/PHD-type zinc finger protein	155	0.814923	0.845196	1.69e-10	-0.368023	-0.189186
SOLYC03G008010	PPPDE putative thiol peptidase family protein	154	0.595131	0.732592	5.64e-07	-0.48674	-0.666446
SOLYC12G006930	Acyl-[acyl-carrier-protein] hydrolase	154	0.397625	0.563521	0.000423634	-0.345469	-0.483222
SOLYC03G123660	ubiquitin conjugating enzyme 2	153	0.864963	0.912787	2.21e-14	-0.357503	-0.440557
SOLYC03G025150	Unknown protein	152	0.834574	0.897039	3.03e-13	-0.3563	-0.390697
SOLYC07G006540	Double CLP-N motif-containing P-loop nucleoside triphosphate hydrolases superfamily protein	151	0.831161	0.897423	2.85e-13	-0.503606	-0.695521
SOLYC03G118200	Calcium-dependent phospholipid-binding Copine family protein	150	0.555551	0.665563	1.28e-05	-0.283909	-0.369742
SOLYC04G071040	Regulator of chromosome condensation	149	0.757202	0.849013	1.16e-10	-0.176515	-0.284129
SOLYC06G009270	Diacylglycerol kinase	148	0.610718	0.706433	2.11e-06	-0.530257	-0.750262
SOLYC01G108620	peptidase%2C S9A/B/C family%2C catalytic domain protein	148	0.542793	0.649128	2.46e-05	-0.301604	-0.32564
SOLYC04G008550	Zinc finger transcription factor 31	145	0.878581	0.902306	1.32e-13	-0.334143	-0.284475
SOLYC06G066740	Nuclear pore complex protein NUP50A	145	0.810934	0.865775	1.89e-11	-0.536352	-0.726676
SOLYC05G008090	TPX2	143	0.806307	0.871216	9.96e-12	-0.42518	-0.862876
SOLYC07G005810	Eukaryotic translation initiation factor isoform 4G-1	140	0.65794	0.770492	6.18e-08	-0.373214	-0.377079
SOLYC03G120270	Coatomer subunit beta'	140	0.519903	0.661238	1.53e-05	-0.190341	-0.0773819
SOLYC07G008940	Core-2 i-branching beta-n-acetylglucosaminyltransferase family protein	140	0.69437	0.801339	7.33e-09	-0.316358	-0.48786
SOLYC08G080360	F-box protein PP2-A15	139	0.705828	0.830757	6.58e-10	-0.60002	-0.785108
SOLYC07G005330	Glucan endo-1,3-beta-glucosidase	138	0.521944	0.767291	7.57e-08	-0.296433	-0.81755
SOLYC10G081570	Marmande	137	0.570091	0.717732	1.22e-06	-1.82353	-1.9656
SOLYC12G009880	Serine-rich protein	135	0.68644	0.75668	1.45e-07	-1.29226	-0.830648
SOLYC03G116790	Chaperone protein DnaJ	134	0.772131	0.821896	1.42e-09	-0.635722	-1.09042
SOLYC07G006220	UDP-glucuronate 4-epimerase 4	133	0.556527	0.750745	2.05e-07	-0.228325	-0.872018
SOLYC04G079940	NAC domain-containing protein	133	0.497254	0.598027	0.000148243	-0.755024	-0.523145
SOLYC06G073720	EIL1	131	0.679917	0.83732	3.61e-10	-0.639793	-0.913269
SOLYC07G053970	Two pore calcium channel protein 1	131	0.701835	0.814843	2.56e-09	-0.322957	-0.20213
SOLYC01G098040	S-adenosyl-L-methionine-dependent methyltransferases superfamily protein	131	0.397665	0.53205	0.0010033	-0.19268	-0.173666
SOLYC03G116750	TOPLESS	129	0.686585	0.787647	1.97e-08	-0.375665	-0.266875
SOLYC11G066770	AP-2 complex subunit alpha	129	0.449868	0.661346	1.52e-05	-0.214449	-0.132834
SOLYC01G107510	DNA repair protein REV1	128	0.737416	0.841933	2.33e-10	-0.528625	-0.610561
SOLYC03G083960	Trehalose 6-phosphate phosphatase	128	0.63435	0.768234	7.13e-08	-1.81801	-1.94662
SOLYC05G009600	Protein phosphatase 2A regulatory subunit A	127	0.626386	0.752631	1.84e-07	-0.155839	-0.167537
SOLYC03G025360	MAP kinase kinase kinase 26	127	0.805104	0.854678	6.43e-11	-0.237584	-0.147583
SOLYC01G101000	Protein kinase domain	126	0.507081	0.69197	4.14e-06	-0.220369	-0.0732434
SOLYC12G087950	AT-hook motif nuclear-localized protein	125	0.750354	0.85435	6.65e-11	-1.23211	-1.69324
SOLYC12G044800	Serine/threonine-protein phosphatase 2A 55 kDa regulatory subunit B	125	0.84358	0.885616	1.57e-12	-0.162876	-0.147969
SOLYC06G073730	LeEIL4EIN3-like	124	0.569065	0.76957	6.56e-08	-0.440182	-0.664991
SOLYC03G112660	protein MODIFIER OF SNC1 1-like isoform X1	123	0.539453	0.701784	2.64e-06	-0.113325	-0.0457044
SOLYC02G089620	proline dehydrogenase	122	0.512564	0.744147	2.99e-07	-2.83368	-2.61603
SOLYC05G013730	O-fucosyltransferase	122	0.649762	0.777916	3.82e-08	-0.122643	-0.247102
SOLYC01G008170	Zinc finger transcription factor 5	122	0.767075	0.844936	1.74e-10	-0.53524	-0.369129
SOLYC09G018960	Chaperone DnaJ-domain superfamily protein	120	0.699016	0.815764	2.37e-09	-0.283845	-0.272235
SOLYC07G062700	Calcium-binding EF-hand family protein	119	0.684638	0.81902	1.81e-09	-0.871376	-1.25125
SOLYC12G044230	Sulfite exporter TauE/SafE family protein	119	0.702415	0.852268	8.27e-11	-0.960598	-1.33669
SOLYC05G009360	translocase subunit seca	119	0.825702	0.900979	1.64e-13	-0.8383	-0.764983
SOLYC12G010010	Cyclic nucleotide-gated channel 6	118	0.433345	0.601773	0.000131314	-0.0813103	-0.193628
SOLYC07G041750	O-fucosyltransferase family protein	118	0.601276	0.724366	8.68e-07	-0.306244	-0.507237
SOLYC01G099770	meloidogyne-induced giant cell protein DB141	117	0.628794	0.75095	2.03e-07	-0.263812	-0.406366
SOLYC01G102290	Low temperature and salt responsive protein	117	0.646833	0.836285	3.97e-10	-0.494957	-0.576812
SOLYC02G089680	Protein trichome birefringence-like 19	117	0.592459	0.732691	5.61e-07	-0.296018	-0.340765
SOLYC04G080850	Thioredoxin	116	0.569685	0.714595	1.42e-06	-0.457376	-0.489417
SOLYC01G095700	Abscisic acid receptor PYL10	116	0.69239	0.823985	1.19e-09	-0.707262	-0.852392
SOLYC09G150143	Unknown protein	116	0.781819	0.878764	3.9e-12	-0.502291	-0.591011
SOLYC02G071740	MAP kinase kinase kinase 16	115	0.486567	0.600719	0.000135891	-0.458672	-1.13822
SOLYC10G086400	THO complex subunit 4B	115	0.636445	0.736626	4.54e-07	-0.626092	-0.840383
SOLYC05G006950	conserved oligomeric Golgi complex subunit 7	115	0.53841	0.70318	2.47e-06	-0.120413	-0.0102898
SOLYC03G118270	GDP-mannose 4,6-dehydratase	115	0.501892	0.691434	4.24e-06	-0.416491	-0.703979
SOLYC08G065140	Late embryogenesis abundant	115	0.495257	0.664464	1.34e-05	-0.891873	-1.92785
SOLYC03G097780	sialyltransferase-like protein 2	115	0.59806	0.725532	8.18e-07	-0.246853	-0.57667
SOLYC03G120140	DUF632 domain-containing protein/DUF630 domain-containing protein	114	0.818286	0.879762	3.43e-12	-0.412713	-0.304507
SOLYC02G093640	Very-long-chain 3-oxoacyl-CoA reductase	114	0.506123	0.677146	7.93e-06	-0.233048	-0.23854
SOLYC10G086410	LEHSC270 hsc-2heat shock protein cognate 70	113	0.764149	0.875516	5.88e-12	-1.00317	-0.731795
SOLYC11G011260	GAI	113	0.499115	0.679526	7.16e-06	-0.230954	-0.473622
SOLYC10G011740	Ubiquitin-conjugating enzyme	113	0.559632	0.676197	8.25e-06	-1.16381	-1.76986
SOLYC01G102310	60S ribosomal protein L34	112	0.420751	0.600281	0.000137836	-0.395069	-0.437154
SOLYC06G073960	Serine/threonine-protein phosphatase	112	0.722763	0.828317	8.18e-10	-0.354426	-0.184566
SOLYC10G081170	Calmodulin 2	111	0.629246	0.799921	8.15e-09	-0.446348	-1.055
SOLYC01G008850	Non-specific serine/threonine protein kinase	111	0.432352	0.659443	1.64e-05	-0.155683	-0.872417
SOLYC11G072550	4,5-DOPA dioxygenase extradiol	111	0.539606	0.646898	2.68e-05	-0.45269	-0.435877
SOLYC07G032100	Coatomer subunit alpha	110	0.341689	0.53502	0.000928203	-0.0415218	-0.100647
SOLYC07G048110	ERD	110	0.531094	0.692844	3.98e-06	-0.818068	-1.11078
SOLYC12G008650	Inositol oxygenase	109	0.401422	0.70025	2.83e-06	-2.13534	-0.807475
SOLYC01G099350	Acyl-CoA-binding domain-containing protein 4	109	0.456357	0.651746	2.22e-05	-0.107543	-0.146633
SOLYC12G056590	Ethylene Response Factor D.2	109	0.750543	0.850076	1.04e-10	-2.18304	-2.57695
SOLYC11G005380	Trihelix transcription factor GTL1	108	0.63625	0.784465	2.46e-08	-0.821166	-1.45202
SOLYC01G103380	Ras GTPase	107	0.541714	0.681395	6.6e-06	-0.320849	-0.606801
SOLYC10G079890	Calcium-binding EF-hand family protein	105	0.789838	0.869809	1.18e-11	-0.418672	-0.517811
SOLYC02G089610	S-adenosylmethionine decarboxylase 2	104	0.664644	0.811072	3.46e-09	-1.72567	-1.59526
SOLYC05G008430	BRO1 domain	103	0.566796	0.693488	3.86e-06	-0.21538	-0.279478
SOLYC03G117360	TOPLESS1	102	0.641761	0.786176	2.18e-08	-0.405674	-0.353447
SOLYC10G007480	trifunctional UDP-glucose 4,6-dehydratase/UDP-4-keto-6-deoxy-D-glucose 3,5-epimerase/UDP-4-keto-L-rhamnose-reductase RHM1	102	0.598694	0.743811	3.05e-07	-0.230237	-0.0873338
SOLYC06G082840	Chaperone DnaJ-domain superfamily protein	101	0.720318	0.838467	3.24e-10	-0.170736	-0.116051
SOLYC11G066060	70 kDa heat shock protein	100	0.563907	0.747821	2.43e-07	-1.16799	-1.11474
SOLYC05G012580	Unknown protein	100	0.7302	0.850131	1.03e-10	-0.695568	-1.04692
SOLYC04G007970	Ubiquitin-conjugating enzyme variant	98	0.591391	0.719574	1.11e-06	-0.885541	-1.17398
SOLYC01G111530	E3 ubiquitin-protein ligase UPL3	97	0.542206	0.683233	6.1e-06	-0.307823	-0.157966
SOLYC10G080520	E3 ubiquitin-protein ligase CHFR	97	0.747456	0.83489	4.52e-10	-0.360663	-0.159972
SOLYC06G005650	E3 ubiquitin-protein ligase	97	0.695266	0.810439	3.64e-09	-0.577928	-0.810304
SOLYC05G054180	OBERON-like protein	97	0.434229	0.509777	0.00175917	-0.180382	-0.115614
SOLYC03G120090	Pyridoxal 5'-phosphate synthase pdxS subunit	97	0.635086	0.762368	1.03e-07	-0.593443	-0.531263
SOLYC01G079250	RNA helicase DEAH-box2	96	0.700118	0.817842	2e-09	-0.507147	-0.600327
SOLYC08G081320	Beta-adaptin-like protein	96	0.645567	0.763153	9.79e-08	-0.208352	-0.121736
SOLYC06G073840	Outer envelope protein 61	96	0.553881	0.689745	4.57e-06	-0.347131	-0.309423
SOLYC01G112000	expansin-like protein precursor 1	96	0.434999	0.582363	0.000242284	-0.322541	-0.536427
SOLYC08G074790	Eukaryotic translation initiation factor 3 subunit G	96	0.522129	0.697544	3.21e-06	-0.41561	-0.4123
SOLYC06G083660	Methyl-coenzyme M reductase II subunit gamma, putative	96	0.479777	0.680048	7e-06	-0.258201	-0.386374
SOLYC01G095150	late embryogenesis-like protein	95	0.439981	0.570083	0.000350051	-0.237614	-0.760398
SOLYC04G015130	Protein kinase G11A	95	0.768216	0.851219	9.22e-11	-0.361484	-0.25382
SOLYC01G105230	Calmodulin-binding transcription activator 2	95	0.540565	0.626591	5.65e-05	-0.228515	-0.0714407
SOLYC04G074490	F-box protein	94	0.428409	0.522322	0.0012882	-0.431836	-0.572856
SOLYC01G081450	glycine-rich protein A3	94	0.688712	0.82615	9.88e-10	-0.573324	-1.14956
SOLYC06G061150	AP-2 complex subunit mu	94	0.60774	0.761266	1.1e-07	-0.20578	-0.16806
SOLYC08G076420	Poly [ADP-ribose] polymerase	93	0.46807	0.615511	8.31e-05	-0.207335	-0.239709
SOLYC02G090760	hypothetical protein	93	0.60515	0.772873	5.31e-08	-0.210949	-0.178961
SOLYC04G007500	RING-H2 finger protein 2B	93	0.703762	0.835916	4.11e-10	-1.56856	-1.51478
SOLYC12G007110	Proline-rich receptor-like protein kinase PERK1	93	0.530026	0.732579	5.64e-07	-0.226939	-0.401218
SOLYC03G120700	Vps51/Vps67 family	93	0.436891	0.618754	7.43e-05	-0.145313	-0.156871
SOLYC03G123760	phytoene desaturase	93	0.609835	0.723535	9.06e-07	-0.440418	-0.343338
SOLYC11G072980	3-ketoacyl-CoA synthase	93	0.495607	0.680502	6.86e-06	-1.18635	-0.682373
SOLYC06G074420	Cytochrome P450	92	0.665206	0.840312	2.72e-10	-2.62579	-2.64181
SOLYC01G094920	Receptor-like protein kinase	92	0.592388	0.748958	2.28e-07	-0.303007	-0.454522
SOLYC05G013640	Unknown protein	92	0.494938	0.661359	1.52e-05	-1.21474	-1.32908
SOLYC01G097030	Transposase, MuDR, plant	92	0.735626	0.847303	1.37e-10	-0.684901	-0.411486
SOLYC02G081610	Phosphatidylinositol N-acetylglucosaminyltransferase	92	0.783872	0.816964	2.15e-09	-0.46932	-0.737564
SOLYC01G106870	Receptor-like protein 12	91	0.636003	0.751361	1.98e-07	-0.242366	-0.304738
SOLYC07G049180	LysM receptor-like kinase	90	0.439997	0.569102	0.000360276	-0.215411	-0.392589
SOLYC02G079360	Phox/Bem1p	90	0.813437	0.904214	9.71e-14	-0.880395	-1.72316
SOLYC04G076270	DnaJ domain-containing protein	90	0.717408	0.832511	5.62e-10	-0.285757	-0.213418
SOLYC01G094520	F-box/kelch-repeat protein SKIP4	90	0.597147	0.721048	1.03e-06	-0.0951602	-0.297658
SOLYC10G081580	Syntaxin	89	0.801022	0.862944	2.61e-11	-0.268199	-0.235414
SOLYC08G068370	target of Myb protein 1-like	87	0.464397	0.623717	6.25e-05	-0.158499	-0.0973454
SOLYC12G014080	RAB GTPase	87	0.78232	0.848711	1.19e-10	-0.482972	-0.378043
SOLYC09G010630	HSC2-like	86	0.627354	0.789496	1.73e-08	-0.40026	-0.512327
SOLYC03G096290	plasma membrane intrinsic protein 1.7	86	0.46619	0.75428	1.67e-07	-1.02429	-1.56938
SOLYC03G063880	1-acyl-sn-glycerol-3-phosphate acyltransferase 2	86	0.805057	0.877272	4.71e-12	-0.253781	-0.228484
SOLYC05G054150	Ras-related protein RABA5a	86	0.491133	0.631439	4.75e-05	-0.363896	-0.360217
SOLYC12G056220	plasma membrane intrinsic protein 1.3	85	0.385267	0.551161	0.000600416	-0.39119	-0.12082
SOLYC02G081030	ERD	85	0.615125	0.768625	6.96e-08	-0.599654	-0.885483
SOLYC01G102510	Transducin/WD40 repeat-like superfamily protein	85	0.512799	0.685522	5.52e-06	-0.191211	-0.135278
SOLYC06G051750	Cytochrome P450	85	0.394115	0.57459	0.000306344	-0.369191	-0.633896
SOLYC03G123500	GCC box binding protein C.4	84	0.674474	0.825777	1.02e-09	-1.20711	-1.20995
SOLYC04G071970	Low affinity potassium transport system protein	84	0.65094	0.786504	2.13e-08	-0.612454	-0.488875
SOLYC04G016260	Calcium-transporting ATPase	84	0.450869	0.596604	0.000155175	-0.483816	-0.600808
SOLYC04G008210	ETAG-A3	84	0.665533	0.839918	2.82e-10	-1.21332	-0.860053
SOLYC08G007340	Protein transport protein sec16	84	0.665457	0.811783	3.27e-09	-0.284348	-0.445085
SOLYC07G042260	Auxin Response Factor 7	84	0.379918	0.538106	0.000855445	-0.195456	-0.552456
SOLYC01G008000	ADP-ribosylation factor	83	0.670677	0.79603	1.09e-08	-0.318147	-0.403132
SOLYC03G006640	F-box family protein	83	0.81574	0.888128	1.11e-12	-0.859409	-1.11508
SOLYC03G025850	remorin 1	82	0.538348	0.695511	3.52e-06	-0.598188	-0.749669
SOLYC12G044600	NADP-malic enzyme	82	0.741774	0.854319	6.68e-11	-0.338823	-0.394463
SOLYC01G106690	DUF1005 domain-containing protein	82	0.318831	0.50301	0.00207113	-0.206246	-0.302844
SOLYC09G010380	Soluble inorganic pyrophosphatase-like protein	82	0.69567	0.845108	1.71e-10	-1.30343	-0.921198
SOLYC07G048030	RNA-binding	82	0.523167	0.687612	5.03e-06	-0.410019	-0.318859
SOLYC05G054400	GATA transcription factor 23	82	0.518742	0.66795	1.16e-05	-0.515942	-0.711147
SOLYC04G054200	Leucine-rich receptor-like protein kinase family protein	81	0.421569	0.589152	0.000196425	-0.1405	-0.0752001
SOLYC09G047930	Maternal effect embryo arrest protein	80	0.59637	0.718872	1.15e-06	-0.534732	-0.541656
SOLYC01G107870	Polyadenylate-binding protein	79	0.298555	0.654868	1.97e-05	-0.0102811	-0.143807
SOLYC11G056680	Leucine-rich repeat receptor-like protein	79	0.321957	0.488739	0.00289124	-0.633032	-0.0599601
SOLYC11G045130	Polynucleotidyl transferase, ribonuclease H-like superfamily protein	79	0.48504	0.633857	4.35e-05	-0.37111	-0.444576
SOLYC12G056170	#N/A	79	0.836344	0.897195	2.96e-13	#N/A	#N/A
SOLYC06G063170	Glutamate receptor	79	0.513481	0.648071	2.56e-05	-0.59721	-0.499995
SOLYC03G114060	Bromo adjacent homology	78	0.552155	0.702964	2.49e-06	-0.219043	-0.271164
SOLYC07G053980	Callose synthase 12	78	0.568548	0.727784	7.27e-07	-0.24045	-0.199145
SOLYC02G079880	Eukaryotic translation initiation factor-related protein	78	0.775793	0.870811	1.05e-11	-0.383962	-0.293344
SOLYC12G088230	mitochondrial malate dehydrogenase	78	0.626909	0.766784	7.82e-08	-1.13274	-1.03038
SOLYC04G082510	Protein kinase	78	0.673552	0.754173	1.68e-07	-0.618513	-0.607202
SOLYC03G080090	NAC domain-containing protein 86	77	0.522311	0.679221	7.25e-06	-0.381764	-0.410127
SOLYC07G049730	Transmembrane protein, putative	77	0.483755	0.689448	4.64e-06	-0.308941	-0.235479
SOLYC07G040980	Plant/F27B13-30 protein	77	0.530912	0.70219	2.59e-06	-0.190395	-0.00128651
SOLYC11G005330	Solyc11g005330	76	0.596234	0.755573	1.55e-07	-0.21477	-0.206963
SOLYC06G066610	Golgin candidate 5	76	0.579889	0.73901	3.98e-07	-0.168053	-0.00320283
SOLYC05G012500	WRKY transcription factor 57	76	0.583197	0.7006	2.79e-06	-0.537105	-0.682693
SOLYC01G110300	SH3 domain-containing protein	74	0.699926	0.797542	9.72e-09	-0.256877	-0.135609
SOLYC02G094190	Major facilitator superfamily protein	73	0.43611	0.715532	1.36e-06	-0.474916	-1.62321
SOLYC03G007470	Ubiquitin conjugating enzyme	73	0.379259	0.649496	2.43e-05	-0.211616	-0.221984
SOLYC11G069490	SIT4 phosphatase-associated family protein	73	0.621504	0.76053	1.15e-07	-0.345698	-0.219859
SOLYC04G051850	hypothetical protein	73	0.699647	0.786605	2.12e-08	-0.432842	-0.518125
SOLYC07G055130	MAP kinase kinase kinase 57	73	0.68346	0.82446	1.14e-09	-0.50065	-0.964326
SOLYC01G106370	Protein trichome birefringence-like 12	73	0.675154	0.735413	4.85e-07	-0.381558	-0.279336
SOLYC01G081010	Nucleolar GTP-binding protein 1	72	0.545676	0.737728	4.27e-07	-0.289777	-0.26349
SOLYC07G065370	Agenet domain containing protein	72	0.712469	0.844034	1.9e-10	-0.255324	-0.227786
SOLYC06G050720	staphylococcal-like nuclease CAN2	72	0.765628	0.880519	3.11e-12	-0.440368	-0.400583
SOLYC09G075280	Exocyst complex component	72	0.701055	0.819497	1.74e-09	-0.149812	-0.304314
SOLYC02G081210	Expansin	72	0.493394	0.670114	1.07e-05	-0.465957	-1.07032
SOLYC01G102340	R2R3MYB transcription factor 61	71	0.473474	0.702277	2.58e-06	-0.571261	-0.973929
SOLYC03G114730	O-fucosyltransferase	71	0.337145	0.602545	0.000128049	-0.296914	-0.557695
SOLYC01G091120	DUF641 domain-containing protein	71	0.610247	0.759214	1.24e-07	-0.316883	-0.287797
SOLYC01G088740	Casein kinase II subunit beta	71	0.740952	0.84213	2.28e-10	-0.412558	-0.463757
SOLYC10G081900	Digalactosyldiacylglycerol synthase 1, chloroplastic	70	0.53856	0.690097	4.5e-06	-0.386164	-0.251252
SOLYC03G118810	Calcium-binding allergen Ole e 8	69	0.414975	0.557178	0.000507519	-0.860362	-1.10218
SOLYC02G078480	CBS domain-containing protein	69	0.413339	0.542766	0.000755145	-0.549101	-1.24531
SOLYC04G081530	Chaperone protein DnaJ	69	0.653049	0.792295	1.42e-08	-2.06062	-1.64373
SOLYC10G085000	Protein kinase domain	69	0.439679	0.701471	2.67e-06	-0.285836	-0.437005
SOLYC06G052030	Importin subunit beta-1	69	0.461675	0.652945	2.12e-05	-0.205598	-0.0550829
SOLYC05G046300	Ethanolamine-phosphate cytidylyltransferase	69	0.633481	0.801164	7.43e-09	-0.152365	-0.408953
SOLYC04G005820	DnaJ-like protein	69	0.851629	0.903448	1.1e-13	-0.547193	-0.658703
SOLYC11G068800	Transcription factor E2FB	69	0.607403	0.729033	6.81e-07	-1.01985	-1.15235
SOLYC12G014420	Glucan endo-1,3-beta-glucosidase 3	68	0.636108	0.819462	1.75e-09	-1.10893	-1.21039
SOLYC03G043760	Chromatin SPT2	68	0.761913	0.849352	1.12e-10	-0.195831	-0.259864
SOLYC08G079840	LESUBENDO L.esculentum subtilisin-like endoprotease	68	0.40026	0.611805	9.42e-05	-0.169853	-0.642188
SOLYC07G055300	Trehalose-6-phosphate synthase	68	0.541734	0.759831	1.2e-07	-0.170305	-0.30814
SOLYC06G060380	Sister chromatid cohesion protein PDS5-like protein A	68	0.773715	0.878386	4.09e-12	-0.505183	-0.745801
SOLYC04G078610	Kinesin	67	0.522863	0.72723	7.48e-07	-0.967992	-0.926596
SOLYC09G064440	ABC transporter C family member 13	67	0.682892	0.860907	3.27e-11	-0.531652	-0.628648
SOLYC01G104070	ARM repeat superfamily protein	67	0.400411	0.570584	0.000344938	-0.360784	-0.411935
SOLYC02G030243	Coatomer subunit epsilon	67	0.372452	0.597608	0.000150254	-0.107416	-0.192257
SOLYC06G051920	Cyclic nucleotide gated channel 1	67	0.588174	0.758631	1.29e-07	-0.382555	-0.448399
SOLYC07G049580	Ypt/Rab-GAP domain of gyp1p superfamily protein	67	0.757558	0.843267	2.05e-10	-0.703625	-0.83142
SOLYC11G066560	Vacuolar protein sorting-associated protein 41 homolog	67	0.497389	0.646359	2.73e-05	-0.22053	-0.371942
SOLYC03G007280	DnaJ domain	67	0.739132	0.828242	8.23e-10	-0.525973	-0.584622
SOLYC05G053210	Non-specific serine/threonine protein kinase	66	0.384072	0.665157	1.31e-05	-0.762308	-1.13353
SOLYC09G098300	Unknown protein	66	0.403344	0.635563	4.09e-05	-0.272585	-0.462972
SOLYC08G083260	Snurportin-1	66	0.845522	0.893988	4.79e-13	-0.599895	-0.638974
SOLYC03G120010	Transducin/WD40 repeat-like superfamily protein	65	0.490746	0.684052	5.88e-06	-0.262879	-0.326178
SOLYC08G005470	Serine/threonine-protein kinase MAK	65	0.585603	0.75801	1.34e-07	-0.693455	-0.676345
SOLYC04G082160	Ubiquitin	65	0.475773	0.684774	5.7e-06	-0.197477	-0.0711549
SOLYC10G009190	glycine-rich protein	65	0.59535	0.792576	1.39e-08	-0.525689	-0.793195
SOLYC04G078870	Non-specific serine/threonine protein kinase	65	0.417941	0.676068	8.3e-06	-0.483352	-0.328576
SOLYC01G068390	Zinc ion binding/nucleic acid binding protein	65	0.455176	0.589879	0.000192006	-0.0963116	-0.0831199
SOLYC06G005810	Ras gtpase	65	0.545023	0.724798	8.49e-07	-0.629177	-0.522954
SOLYC02G093840	F-box protein SKIP14-like	65	0.801168	0.885732	1.55e-12	-0.475289	-0.646048
SOLYC11G068440	Glucan endo-1,3-beta-glucosidase 11	64	0.711855	0.851022	9.41e-11	-0.839588	-1.05773
SOLYC02G087360	Paired amphipathic helix protein Sin3-like 1	64	0.578124	0.723232	9.2e-07	-0.536695	-0.129598
SOLYC01G103420	Regulator of nonsense transcripts UPF3	64	0.750946	0.873973	7.12e-12	-0.316928	-0.182574
SOLYC03G063600	Guanylate kinase 1	63	0.601604	0.775869	4.37e-08	-1.27267	-1.18817
SOLYC01G111260	1-phosphatidylinositol phosphodiesterase	63	0.476515	0.718107	1.19e-06	-0.913388	-0.962304
SOLYC02G087300	WD40 repeat	63	0.463166	0.673239	9.35e-06	-0.343813	-0.244569
SOLYC04G081970	Thioredoxin	63	0.608623	0.827279	8.96e-10	-0.92498	-0.705566
SOLYC03G026270	CRT binding factor 3	63	0.634511	0.791	1.56e-08	-3.37217	-4.06926
SOLYC08G062500	protein PLASTID MOVEMENT IMPAIRED 1-RELATED 1	63	0.429981	0.563172	0.000427903	-0.194081	-0.0423163
SOLYC07G005180	DUF1068 domain-containing protein	63	0.399027	0.619277	7.3e-05	-0.0804264	-0.443765
SOLYC04G045470	O-fucosyltransferase	63	0.341794	0.539964	0.000814131	-0.170196	-0.0698342
SOLYC03G078120	NAC domain	63	0.627075	0.722332	9.64e-07	-0.482985	-0.732562
SOLYC12G008810	Embryo defective protein	63	0.790902	0.86635	1.77e-11	-0.420179	-0.46322
SOLYC03G031720	RNA-binding protein	62	0.486045	0.722868	9.38e-07	-0.103525	-0.0549175
SOLYC02G092480	BTB domain-containing protein/NPH3 domain-containing protein	62	0.357853	0.588593	0.000199882	-0.228718	-0.951235
SOLYC08G065430	Pollen-specific protein SF21	62	0.642072	0.813296	2.9e-09	-1.22474	-1.55963
SOLYC12G095800	Chaperone protein dnaJ 10	62	0.57015	0.741424	3.49e-07	-0.461032	-0.0118222
SOLYC03G113790	Glucose-1-phosphate adenylyltransferase family protein	62	0.371604	0.585038	0.000223183	-0.108046	-0.00166633
SOLYC09G075080	Phytochrome A-associated F-box protein	62	0.684497	0.780616	3.19e-08	-0.468391	-0.338803
SOLYC07G054300	Protein phosphatase 2C	61	0.656756	0.819947	1.68e-09	-0.396854	-0.894817
SOLYC06G073970	Core-2 i-branching beta-n-acetylglucosaminyltransferase family protein	61	0.536221	0.712697	1.56e-06	-0.485029	-0.239984
SOLYC09G065850	auxin-regulated IAA3	61	0.520768	0.730571	6.28e-07	-1.18405	-1.6667
SOLYC12G098690	Transducin/WD40 repeat-like superfamily protein	61	0.670234	0.821249	1.5e-09	-0.622379	-0.381337
SOLYC06G071160	Galactosyltransferase family protein	61	0.726277	0.871621	9.48e-12	-0.502216	-1.052
SOLYC01G098760	Heavy metal-associated isoprenylated plant protein	60	0.405484	0.693158	3.92e-06	-0.434273	-0.913459
SOLYC04G014870	RNA-dependent RNA polymerase6a	60	0.721866	0.857294	4.86e-11	-0.508258	-0.431327
SOLYC02G078610	Splicing factor 3B subunit 2	60	0.642793	0.791137	1.54e-08	-0.25101	-0.2004
SOLYC01G096460	RING-type E3 ubiquitin transferase	60	0.445148	0.568385	0.000367907	-0.293015	-0.517901
SOLYC08G076870	DUF740 domain-containing protein	60	0.35999	0.545116	0.000708625	-0.886356	-0.45165
SOLYC03G097990	RNA polymerase II subunit A C-terminal domain phosphatase SSU72	60	0.666013	0.804269	5.87e-09	-0.48568	-0.807824
SOLYC09G010980	cyclin-dependent kinase inhibitor	60	0.615592	0.776366	4.23e-08	-1.38927	-2.36422
SOLYC12G035130	RNA helicase DEAD36	59	0.54377	0.729322	6.71e-07	-0.466855	-0.631281
SOLYC07G062080	mitogen-activated protein kinase 11	59	0.471183	0.695187	3.58e-06	-0.656026	-1.60121
SOLYC07G041150	Myosin-12	59	0.496468	0.687514	5.05e-06	-0.145263	-0.0196236
SOLYC03G119130	HMG-Y-related protein A	59	0.715528	0.846761	1.45e-10	-0.277162	-0.326256
SOLYC04G064700	Transcription elongation factor SPT5	59	0.398953	0.596098	0.000157708	-0.234413	-0.121554
SOLYC05G011810	bHLH transcription factor 040	59	0.51097	0.630513	4.91e-05	-0.306284	-0.378667
SOLYC02G068080	Chloride channel protein	58	0.522437	0.797106	1e-08	-0.160907	-0.884654
SOLYC09G015840	receptor-like protein kinase FERONIA	58	0.511848	0.725738	8.09e-07	-0.474978	-0.592315
SOLYC11G013490	Hexosyltransferase	58	0.568945	0.727633	7.33e-07	-0.24977	-0.220482
SOLYC05G047460	Auxin Response Factor 7B	57	0.274656	0.422216	0.0115195	0.0435481	0.0199211
SOLYC03G123740	Ovule receptor-like kinase 28	57	0.47113	0.637455	3.82e-05	-0.267833	-0.189569
SOLYC03G080080	Calcium-binding endonuclease/exonuclease/phosphatase family	57	0.729797	0.863556	2.43e-11	-0.916199	-0.937934
SOLYC02G088900	TPT domain-containing protein	57	0.547499	0.771213	5.9e-08	-0.487773	-0.549475
SOLYC02G082230	Serine/threonine-protein phosphatase	57	0.66609	0.783505	2.62e-08	-0.520099	-0.116297
SOLYC10G054930	magnesium transporter NIPA	57	0.616194	0.727715	7.3e-07	-0.408165	-0.754397
SOLYC04G082200	dehydrin	56	0.586088	0.819714	1.71e-09	-0.986728	-1.23014
SOLYC06G061000	Casein kinase II subunit beta	56	0.609121	0.746466	2.63e-07	-0.637276	-0.845319
SOLYC09G074930	REF/SRPP-like protein	56	0.342718	0.521982	0.00129933	-0.344064	-0.302122
SOLYC02G080420	RNA-binding protein	56	0.641957	0.803181	6.38e-09	-0.223784	-0.222677
SOLYC03G121360	Charged multivesicular body protein 1-like	56	0.401417	0.52694	0.00114514	-0.282435	-0.326042
SOLYC03G097980	Extra-large guanine nucleotide-binding protein 3	56	0.556005	0.715448	1.36e-06	-0.244948	-0.167259
SOLYC01G106280	PSTVd RNA-biding protein	55	0.648685	0.832499	5.63e-10	-0.625918	-0.728495
SOLYC01G095140	Desiccation protectant protein Lea14-like protein	55	0.381609	0.680284	6.93e-06	-1.68221	-2.38014
SOLYC02G070260	Outer arm dynein light chain 1 protein	55	0.386957	0.6022	0.000129499	-0.124808	-0.22995
SOLYC11G039650	Dynamin	55	0.525748	0.713614	1.49e-06	-0.174447	-0.213786
SOLYC02G062370	Zinc finger CCCH domain-containing protein 19	55	0.329751	0.430893	0.00976296	-0.259814	-0.20105
SOLYC09G074950	P-loop containing nucleoside triphosphate hydrolases superfamily protein	55	0.539695	0.745377	2.79e-07	-0.159976	0.0450796
SOLYC04G056560	Protein phosphatase 2C family protein	55	0.533071	0.787015	2.06e-08	-0.245298	-0.433955
SOLYC05G006640	Phospholipid-transporting ATPase	55	0.610472	0.736734	4.51e-07	-0.417981	-0.254176
SOLYC12G009560	EIN3-binding F-box protein 1	54	0.323296	0.609728	0.000100982	-1.43322	-1.15709
SOLYC08G023440	Early-responsive to dehydration stress protein	54	0.502465	0.698269	3.1e-06	-0.850425	-0.898895
SOLYC09G064470	Xyloglucan galactosyltransferase KATAMARI1	54	0.563843	0.74477	2.89e-07	-0.43829	-0.682583
SOLYC05G005000	Alpha/beta-Hydrolases superfamily protein	54	0.470698	0.702514	2.55e-06	-0.458474	-0.69704
SOLYC05G006930	5'-AMP-activated protein kinase subunit beta-2	54	0.754934	0.84705	1.41e-10	-0.691509	-1.37822
SOLYC07G064130	Polyubiquitin	53	0.562094	0.751223	2e-07	-0.588508	-0.425395
SOLYC01G111200	eukaryotic translation initiation factor 4B3	53	0.6377	0.813418	2.87e-09	-0.568795	-0.767884
SOLYC05G024290	Serine/threonine-protein kinase PBS1	53	0.527592	0.679057	7.3e-06	-0.471265	-0.170283
SOLYC09G014980	Protein SCAR4	53	0.53051	0.74348	3.11e-07	-0.21182	-0.146667
SOLYC02G093970	Protein kinase domain	53	0.335086	0.599359	0.000142011	-0.0129646	-0.441468
SOLYC01G094550	Acyl-CoA thioesterase family protein	53	0.559196	0.709464	1.83e-06	-0.245988	-0.637067
SOLYC12G005010	Actin cytoskeleton-regulatory complex pan-like protein	53	0.594843	0.758864	1.27e-07	-0.30061	-0.291433
SOLYC05G009070	Protein phosphatase 2C family protein	53	0.535764	0.72731	7.45e-07	-0.58552	-0.713897
SOLYC07G052760	DNA-binding storekeeper transcriptional regulator	53	0.723267	0.838319	3.29e-10	-0.432985	-0.289026
SOLYC11G006460	DnaJ protein	52	0.526139	0.722565	9.52e-07	-0.407587	-0.501423
SOLYC07G007930	Raffinose synthase family protein	52	0.552979	0.781388	3.03e-08	-1.97847	-1.10451
SOLYC02G072130	Protein transport protein Sec61 subunit alpha	52	0.331111	0.447402	0.00704312	-0.0475298	-0.266699
SOLYC02G077660	Homeobox domain-containing protein/DDT domain-containing protein	52	0.400304	0.556207	0.000521587	-0.126161	-0.0711085
SOLYC11G005420	Unknown protein	52	0.360177	0.636354	3.97e-05	-0.24359	-0.322989
SOLYC01G067500	Serine/threonine protein phosphatase 2A regulatory subunit B subunit gamma-like protein	52	0.614003	0.728558	6.98e-07	-0.250919	-0.193711
SOLYC04G058100	Metallothionein-like protein	52	0.383142	0.567526	0.000377252	-1.55373	-1.18746
SOLYC01G103590	Lactoylglutathione lyase / glyoxalase	51	0.629684	0.835325	4.34e-10	-1.6037	-1.4558
SOLYC04G051310	transmembrane protein	51	0.321752	0.598334	0.000146787	-0.0550105	-0.0974506
SOLYC12G019410	Protein kinase domain	51	0.690995	0.853155	7.54e-11	-0.450485	-0.728855
SOLYC06G042950	hypothetical protein	51	0.697333	0.816471	2.24e-09	-0.483161	-0.56735
SOLYC03G119160	Ribosomal protein S24/S35	51	0.701792	0.793685	1.29e-08	-0.217141	-0.349819
SOLYC02G086520	Proline-rich receptor-like kinase, putative	50	0.528663	0.746362	2.64e-07	-0.245059	-0.215672
SOLYC12G089040	mature anther-specific protein LAT61	50	0.611377	0.774311	4.84e-08	-0.141023	-0.214949
SOLYC02G078180	DUF616 domain-containing protein	50	0.501842	0.697753	3.18e-06	-0.171019	-0.104037
SOLYC01G068560	protein LNK2 isoform X1	50	0.667294	0.803393	6.28e-09	-0.655839	-1.17038
SOLYC06G008030	bHLH transcription factor 041	49	0.291772	0.497269	0.00237264	-0.52274	-0.300221
SOLYC09G064840	HUA2-like protein 2	49	0.577079	0.763969	9.31e-08	-0.183898	-0.246416
SOLYC01G080240	mitogen-activated protein kinase 13	49	0.333569	0.626104	5.75e-05	-0.127219	-0.142918
SOLYC10G085450	Non-specific serine/threonine protein kinase	49	0.745022	0.836141	4.03e-10	-0.235672	-0.645422
SOLYC08G013820	F-box protein SKIP19-like	49	0.722409	0.793047	1.35e-08	-0.473004	-0.661905
SOLYC08G081945	Ubiquitin conjugating enzyme	48	0.543351	0.723464	9.1e-07	-0.436087	-0.584961
SOLYC03G123560	Chaperone protein DnaJ	48	0.459109	0.721876	9.87e-07	-1.17709	-2.29102
SOLYC11G007660	DUF668 domain-containing protein/DUF3475 domain-containing protein	48	0.349715	0.493625	0.00258327	-0.389146	-0.480673
SOLYC01G091630	cutin deficient 2	48	0.52766	0.757556	1.37e-07	-0.459331	-1.28502
SOLYC01G094010	Alpha/beta-hydrolases superfamily protein	48	0.601725	0.820463	1.61e-09	-1.1542	-0.643899
SOLYC11G066780	PHD finger family protein	48	0.63596	0.784081	2.52e-08	-0.305004	-0.375943
SOLYC07G063240	Silencing defective 5	47	0.431148	0.653338	2.09e-05	-0.338611	-0.72452
SOLYC03G123490	Subtilisin-like protease-like protein	47	0.525982	0.719634	1.11e-06	-0.496737	-0.726024
SOLYC09G089940	DUF2828 domain-containing protein	47	0.353032	0.495907	0.00244953	-0.414622	-0.627062
SOLYC12G098950	Novel plant snare, putative	47	0.550105	0.692247	4.09e-06	-0.433058	-0.417299
SOLYC02G083120	DUF241 domain-containing protein	47	0.478541	0.698877	3.02e-06	-2.16091	-2.59321
SOLYC02G150147	S-adenosylmethionine decarboxylase	47	0.629125	0.800059	8.07e-09	-1.58576	-1.61664
SOLYC09G031930	KH domain-containing protein	47	0.556862	0.742833	3.22e-07	-0.250392	-0.337255
SOLYC11G012440	RING-type E3 ubiquitin transferase	46	0.559453	0.805579	5.31e-09	-1.13685	-1.09676
SOLYC04G007220	translocase subunit seca	46	0.712459	0.860514	3.42e-11	-0.747845	-1.2094
SOLYC08G006420	nucleoporin	46	0.582505	0.764679	8.91e-08	-0.299601	-0.118382
SOLYC05G055470	NAC domain-containing protein 13	46	0.639883	0.77544	4.49e-08	-0.678264	-0.429274
SOLYC08G007170	trihelix transcription factor ASIL2	46	0.524076	0.727266	7.47e-07	-0.582564	-0.878382
SOLYC01G067930	Xyloglucan 6-xylosyltransferase 1	46	0.476989	0.681741	6.51e-06	-0.237795	-0.495924
SOLYC02G090540	Glucose/ribitol dehydrogenase	46	0.676547	0.792451	1.41e-08	-1.88971	-2.67884
SOLYC06G072110	testis-expressed sequence 2 protein-like	45	0.445707	0.53598	0.000905009	-0.359208	-0.493322
SOLYC01G011340	protein phosphatase 2A catalytic subunit 2	45	0.345118	0.608667	0.000104623	-0.237112	-0.123485
SOLYC03G114000	LIM domain-containing protein	45	0.378007	0.622183	6.6e-05	-0.324234	-0.342368
SOLYC05G051220	Potassium channel GORK	45	0.614644	0.736476	4.57e-07	-0.801017	-0.595296
SOLYC07G063550	Arf GTPase activating protein	44	0.420694	0.612907	9.07e-05	-0.0915279	-0.0152715
SOLYC04G072560	Regulator of Vps4 activity in the MVB pathway protein	44	0.643265	0.802547	6.69e-09	-0.433247	-0.664774
SOLYC10G085310	Abscisic acid receptor PYL5	44	0.577776	0.774715	4.71e-08	-1.24775	-2.15313
SOLYC02G083420	Protein phosphatase 2C homolog	44	0.397851	0.522668	0.00127696	-0.265695	-0.161008
SOLYC05G008830	Octicosapeptide/Phox/Bem1p family protein	43	0.385469	0.622159	6.6e-05	-0.292154	-0.120551
SOLYC08G081310	Histone deacetylase complex subunit	43	0.409393	0.630615	4.89e-05	-0.150032	-0.163594
SOLYC09G010640	FYD	43	0.669414	0.807844	4.46e-09	-0.554258	-0.889433
SOLYC04G074100	hypothetical protein	43	0.525226	0.71907	1.14e-06	-0.778869	-0.887214
SOLYC08G082010	Myosin heavy chain-related protein	43	0.34819	0.539587	0.000822369	-0.127739	0.0820176
SOLYC11G007110	R3H domain-containing protein	43	0.685543	0.816519	2.23e-09	-0.398673	-0.468972
SOLYC04G005490	Appr-1-p processing enzyme family protein	43	0.696472	0.822387	1.37e-09	-0.349848	-0.342458
SOLYC03G119050	SANT/Myb domain	43	0.714462	0.82602	1e-09	-0.57005	-0.493543
SOLYC03G097350	Protein kinase domain	42	0.511318	0.729251	6.73e-07	-0.133531	-0.00980262
SOLYC01G098430	Autophagy-related protein 18h	42	0.520506	0.697336	3.24e-06	-0.328022	-0.185854
SOLYC05G053940	Ras-related small GTP-binding protein	42	0.309853	0.584236	0.000228758	-0.0809009	-0.0585102
SOLYC03G120350	N-alpha-acetyltransferase 15, NatA auxiliary subunit-like	42	0.377235	0.608598	0.000104864	-0.156139	-0.101166
SOLYC02G083110	DUF641 domain-containing protein	42	0.43608	0.692039	4.13e-06	-0.190132	-0.146161
SOLYC12G098980	Pto kinase interactor 1	42	0.563706	0.793123	1.34e-08	-0.138593	-0.194405
SOLYC01G098800	Cation/calcium exchanger 5	42	0.565546	0.720243	1.07e-06	-0.469105	-0.693798
SOLYC06G054480	Receptor-like cytosolic serine/threonine-protein kinase RBK2	42	0.700809	0.789512	1.73e-08	-1.00734	-1.34286
SOLYC08G075370	Unknown protein	41	0.471122	0.74906	2.26e-07	-0.40714	-0.607603
SOLYC09G056450	RING-type E3 ubiquitin transferase	41	0.319432	0.552941	0.000571488	-0.625912	-0.964763
SOLYC04G008590	Pyruvate dehydrogenase E1 component subunit beta-like protein	41	0.391911	0.620982	6.88e-05	-0.330473	-0.112608
SOLYC03G118750	phosphoethanolamine N-methyltransferase	41	0.428173	0.612022	9.35e-05	-0.224326	-0.717259
SOLYC04G011650	Telomere binding protein	41	0.712832	0.813557	2.84e-09	-0.522627	-0.315554
SOLYC09G089630	Bet1-like SNARE 1-2	41	0.549495	0.691452	4.24e-06	-0.388044	-0.474771
SOLYC06G068090	phospholipase PLDa1	40	0.525198	0.716797	1.27e-06	-0.222788	-0.212839
SOLYC09G007760	plasma membrane intrinsic protein 2.10	40	0.300681	0.681846	6.48e-06	-1.11939	-1.62497
SOLYC02G071620	GDSL-motif lipase/hydrolase family protein 1	40	0.673015	0.816582	2.22e-09	-1.04636	-0.661246
SOLYC02G072300	SHAGGY-like kinase	40	0.467249	0.691051	4.31e-06	-0.0442759	-0.179985
SOLYC10G079770	triacylglycerol lipase SDP1-like	40	0.550013	0.738143	4.18e-07	-0.793057	-0.0567655
SOLYC01G080880	Protein kinase domain	40	0.592558	0.81287	3e-09	-0.364328	-0.202823
SOLYC01G080250	BTB/POZ and MATH domain-containing protein 2-like	40	0.667696	0.811983	3.22e-09	-0.371864	-0.167858
SOLYC04G079120	Protein phosphatase 2C family protein	40	0.418864	0.601117	0.000134146	-0.387096	-0.811542
SOLYC09G091560	Ankyrin repeat-containing protein	40	0.524553	0.774509	4.77e-08	-0.506551	-0.782467
SOLYC01G107860	CBS domain-containing protein-like	40	0.431107	0.692211	4.09e-06	-0.133025	-0.245886
SOLYC05G012590	Ankyrin repeat	40	0.623732	0.79736	9.85e-09	-0.374943	-0.55836
SOLYC04G074580	Histone H3	39	0.71432	0.863067	2.57e-11	-0.483654	-0.809441
SOLYC04G054260	Cytochrome p450	39	0.529241	0.784508	2.45e-08	-1.36796	-1.02363
SOLYC07G064510	RNA-binding protein	39	0.442606	0.655042	1.96e-05	-0.218272	-0.103752
SOLYC07G040720	Casein kinase	39	0.497974	0.656694	1.83e-05	-0.380508	-0.904632
SOLYC12G009410	Pyruvate dehydrogenase E1 component subunit alpha	39	0.37617	0.617398	7.79e-05	-0.215176	-0.0646837
SOLYC07G007390	Octicosapeptide/Phox/Bem1p	39	0.641645	0.813178	2.92e-09	-0.415206	-0.479004
SOLYC11G007860	Cyclin-dependent protein kinase inhibitor SMR3	39	0.415402	0.644238	2.96e-05	-0.328088	-0.191733
SOLYC04G005480	nodulin-related protein 1-like	39	0.473865	0.622171	6.6e-05	-1.28777	-1.48267
SOLYC05G052050	DNA-binding protein Pti4	38	0.378077	0.555096	0.000538106	-1.43329	-1.0618
SOLYC06G007440	Non-specific serine/threonine protein kinase	38	0.661485	0.841786	2.36e-10	-2.15199	-1.31055
SOLYC06G076360	Protein TOC75, chloroplastic	38	0.492644	0.726296	7.86e-07	-0.17054	-0.0718821
SOLYC01G057770	HCO3-transporter family	38	0.292399	0.467514	0.00462915	-0.917806	-1.10193
SOLYC11G072480	Tetraspanin-3	38	0.614558	0.811859	3.25e-09	-0.338198	-0.654905
SOLYC10G085410	Cactin	38	0.683378	0.822959	1.3e-09	-0.463483	-0.506405
SOLYC04G012180	Ras-related protein Rab11A	38	0.468201	0.658627	1.7e-05	-0.190733	-0.11198
SOLYC08G061480	Chalcone-flavanone isomerase family protein	38	0.494213	0.747718	2.44e-07	-1.33965	-1.61749
SOLYC05G052790	Nucleotide-sugar transporter family protein	38	0.423258	0.600686	0.000136039	-0.392499	-0.384147
SOLYC02G081200	Octicosapeptide/Phox/Bem1p	38	0.580276	0.759637	1.21e-07	-0.273642	-0.44571
SOLYC08G080500	Rhomboid-like protein	37	0.58115	0.76474	8.88e-08	-0.743549	-1.10858
SOLYC02G094400	Glycerophosphodiester phosphodiesterase GDPD2	37	0.569716	0.81939	1.76e-09	-2.04862	-1.36508
SOLYC05G009530	Dihydrolipoamide acetyltransferase component of pyruvate dehydrogenase complex	37	0.256543	0.559652	0.000473192	-0.294459	-0.254954
SOLYC02G080270	Vacuolar protein sorting-associated protein 28 homolog	37	0.628366	0.78873	1.83e-08	-0.480435	-0.523722
SOLYC10G078300	Single-stranded nucleic acid binding R3H protein	36	0.418869	0.629561	5.08e-05	-0.282461	-0.240497
SOLYC03G111570	callose synthase 10	36	0.489697	0.718382	1.18e-06	-0.128644	0.0325629
SOLYC10G074740	Calcium-binding protein CAST	36	0.434843	0.69601	3.44e-06	-0.869932	-1.05854
SOLYC05G056030	Patatin	36	0.656285	0.820399	1.62e-09	-0.524266	-0.720404
SOLYC06G073740	Glycosyl hydrolase family protein	36	0.259301	0.507062	0.00187901	-0.164641	0.00740976
SOLYC03G044140	Protein kinase domain	36	0.450856	0.720653	1.05e-06	-0.102961	-0.180594
SOLYC03G026190	Transcriptional corepressor SEUSS	36	0.416959	0.628991	5.19e-05	-0.27789	-0.065285
SOLYC10G078790	Muniscin C-terminal mu homology domain	36	0.402548	0.69013	4.5e-06	-0.0928757	-0.12192
SOLYC02G077330	GDSL esterase/lipase	36	0.424991	0.686091	5.38e-06	-0.835345	-1.29651
SOLYC03G114210	Protein kinase	36	0.656335	0.805317	5.42e-09	-0.54172	-1.15257
SOLYC02G088910	Ninja-family protein AFP3	35	0.458362	0.664498	1.34e-05	-0.728929	-1.00189
SOLYC08G081730	Reticulon-like protein	35	0.35934	0.66993	1.07e-05	-0.239039	-0.234935
SOLYC05G013070	Protein kinase domain	35	0.574277	0.730789	6.21e-07	-0.217594	-0.119043
SOLYC06G082830	hypothetical protein	35	0.628076	0.788688	1.83e-08	-0.347777	-0.583957
SOLYC08G066330	LEY17225 cyclin-dependent protein kinase A-1	35	0.475901	0.666588	1.23e-05	-0.197494	-0.108983
SOLYC05G054890	ABC transporter G family member	35	0.639831	0.845544	1.64e-10	-2.00986	-2.18818
SOLYC01G104000	Serine hydroxymethyltransferase	35	0.356939	0.621526	6.75e-05	-0.440284	-0.341723
SOLYC03G123800	MAP kinase kinase 2	35	0.39678	0.640876	3.36e-05	-0.196625	-0.438935
SOLYC01G088700	Eukaryotic translation initiation factor 4G	34	0.523318	0.705911	2.17e-06	-0.296703	-0.244233
SOLYC08G067770	RING/U-box superfamily protein	34	0.34121	0.451701	0.0064521	-0.327912	-0.35298
SOLYC04G039950	Mediator of RNA polymerase II transcription subunit 13	34	0.49797	0.745875	2.72e-07	-0.212069	-0.0427599
SOLYC10G044470	Chloride channel protein	34	0.352618	0.600736	0.000135816	-0.323285	-0.639735
SOLYC02G070890	Flagellin Sensing 2	34	0.532119	0.704188	2.35e-06	-1.61765	-1.80973
SOLYC03G117280	envelope glycoprotein B	34	0.482727	0.64837	2.53e-05	-0.479256	-0.506225
SOLYC10G007720	Conserved oligomeric Golgi complex subunit 5	34	0.363643	0.582334	0.0002425	-0.145547	-0.0140796
SOLYC01G111090	Er lumen protein retaining receptor-like protein	34	0.754719	0.868894	1.31e-11	-0.290162	-0.220091
SOLYC01G110030	WD40 repeat	34	0.59189	0.782902	2.73e-08	-0.299077	-0.0571869
SOLYC10G005850	WW domain-containing protein	34	0.637995	0.791178	1.54e-08	-0.475221	-0.346392
SOLYC05G052580	CTD small phosphatase-like protein	34	0.575029	0.757	1.42e-07	-0.107477	-0.450092
SOLYC11G065750	Armadillo repeat-containing protein 8-like	33	0.427049	0.66267	1.44e-05	-0.225129	-0.186397
SOLYC04G072900	dehydration-responsive element binding protein 3	33	0.575436	0.780394	3.24e-08	-0.955938	-1.28071
SOLYC04G074270	Outer arm dynein light chain 1	33	0.352253	0.569075	0.000360562	-0.283362	-0.753019
SOLYC03G034000	bHLH transcription factor 020	33	0.689062	0.866611	1.72e-11	-1.75266	-1.09659
SOLYC07G017430	Phosphoinositide phosphatase	33	0.378356	0.648153	2.55e-05	-0.175341	-0.274011
SOLYC03G118390	Coiled-coil domain-containing protein SCD2	33	0.759257	0.864777	2.12e-11	-0.268285	-0.108598
SOLYC07G007890	CCR4-NOT transcription complex subunit 10-like	33	0.699331	0.835622	4.23e-10	-0.274401	-0.155409
SOLYC03G121290	F-box domain, Leucine-rich repeat domain, L domain-like protein	33	0.382315	0.487127	0.00299956	-0.111254	-0.0932606
SOLYC10G047960	transmembrane protein	33	0.446622	0.593178	0.000173064	-0.278519	-0.326749
SOLYC01G104470	Ribosome assembly factor mrt4	32	0.497422	0.714847	1.4e-06	-0.482908	-0.702362
SOLYC02G069310	NIM1-like protein 1	32	0.327406	0.45403	0.00615012	-0.43157	-0.427815
SOLYC10G055720	MAP kinase kinase kinase 75	32	0.374894	0.684478	5.78e-06	-0.372933	-1.11742
SOLYC02G087620	Inositol hexakisphosphate and diphosphoinositol-pentakisphosphate kinase	32	0.396812	0.652758	2.14e-05	-0.300277	0.0544112
SOLYC12G009060	Vacuolar sorting-associated protein 2-like	32	0.451315	0.606006	0.000114287	-0.255261	-0.23999
SOLYC08G081900	Translation initiation factor IF-2	32	0.401879	0.603328	0.000124808	-0.152461	-0.153119
SOLYC09G092120	Alkaline ceramidase	32	0.46374	0.654238	2.02e-05	-0.134706	-0.302552
SOLYC04G082420	BTB/POZ domain-containing protein	31	0.386538	0.639709	3.51e-05	-0.744284	-0.0626739
SOLYC09G007700	RING/U-box superfamily protein	31	0.538316	0.727402	7.42e-07	-0.428576	-0.482169
SOLYC06G150130	Dof zinc finger protein PBF	31	0.463731	0.689165	4.69e-06	-0.581662	-1.13295
SOLYC01G111430	Pentatricopeptide repeat	31	0.53212	0.728411	7.04e-07	-1.23644	-1.35971
SOLYC01G107180	Phototropic-responsive NPH3 family protein	31	0.407136	0.636041	4.02e-05	-0.670662	-1.34635
SOLYC01G014230	RING-type E3 ubiquitin transferase	31	0.42212	0.548919	0.000638717	-0.217075	-0.0974826
SOLYC02G065240	Methyl esterase 1	31	0.40342	0.680031	7.01e-06	-0.474879	-0.334877
SOLYC11G010440	GLABRA2 expression modulator	31	0.66996	0.815375	2.45e-09	-0.335139	-0.705324
SOLYC03G083620	Unknown protein	30	0.347366	0.565702	0.000397775	-0.423901	-0.853985
SOLYC06G050760	Wound-induced protein 1	30	0.366125	0.607515	0.000108714	-1.33081	-1.446
SOLYC11G006720	Transcription factor DIVARICATA	30	0.36103	0.531535	0.00101684	-1.26371	-1.2662
SOLYC05G052890	Plant/protein	30	0.538912	0.758116	1.33e-07	-2.25167	-1.7561
SOLYC06G051400	omega-3 fatty acid desaturase	30	0.48686	0.655383	1.93e-05	-0.584565	-0.980917
SOLYC11G006960	spectrin beta chain%2C brain	30	0.501932	0.654941	1.96e-05	-0.230279	-0.329221
SOLYC08G078070	small GTP-binding protein A	30	0.577534	0.742903	3.21e-07	-0.745006	-0.74035
SOLYC10G008000	Protein LIGHT-DEPENDENT SHORT HYPOCOTYLS 6	30	0.161734	0.464177	0.0049715	-0.313763	-0.172562
SOLYC10G084140	Ferrochelatase	30	0.390622	0.599848	0.000139783	-0.14384	0.00319002
SOLYC03G007310	Abscisic acid receptor PYL8	30	0.535598	0.75635	1.48e-07	-0.346337	-0.348271
SOLYC06G053320	RNA-binding protein	30	0.544225	0.778029	3.79e-08	-0.403326	-0.286869
SOLYC01G091740	ARM repeat superfamily protein	30	0.60418	0.790422	1.62e-08	-0.611017	-0.451186
SOLYC01G107410	Pathogenesis-related homeodomain protein	30	0.443306	0.717553	1.23e-06	-0.286178	-0.312593
SOLYC03G117760	Unknown protein	30	0.477753	0.700314	2.82e-06	-0.395637	-0.536226
SOLYC04G011430	Ubiquitin conjugating enzyme	29	0.450603	0.662683	1.44e-05	-0.479006	-0.659584
SOLYC02G091930	Homeobox-leucine zipper protein HOX27	29	0.577121	0.787668	1.97e-08	-0.953738	-0.610377
SOLYC07G065980	alkaline alpha-galactosidase seed imbibition protein	29	0.179213	0.453684	0.00619415	-1.06697	-0.253437
SOLYC08G065190	Fe(2+) transport protein 3, chloroplastic	29	0.549803	0.786158	2.19e-08	-0.742452	-1.14046
SOLYC04G054310	Alanine-glyoxylate aminotransferase 2	29	0.380854	0.621503	6.76e-05	-1.06461	-0.262856
SOLYC02G093800	Serine/threonine protein phosphatase 2A regulatory subunit	29	0.517443	0.734722	5.03e-07	-0.214617	-0.188074
SOLYC10G085790	RNA helicase DEAD34	29	0.453359	0.727157	7.51e-07	-0.14278	-0.0382113
SOLYC03G059490	Leucine rich repeat receptor protein kinase 2	29	0.469847	0.644422	2.94e-05	-0.115275	-0.270928
SOLYC11G072050	F-box/WD-40 repeat-containing protein	29	0.614615	0.787244	2.03e-08	-0.265189	-0.408538
SOLYC04G025650	FAD/NAD(P)-binding oxidoreductase family protein	28	0.319407	0.532464	0.000992529	-0.896481	-0.889763
SOLYC07G042170	Jasmonate ZIM-domain protein 3	28	0.294716	0.481622	0.00339671	-1.05447	-2.10188
SOLYC06G008040	CLIP-associated protein	28	0.291209	0.498268	0.00231758	-0.0950316	0.0110881
SOLYC01G006990	F-box family protein	28	0.349238	0.498449	0.00230771	-0.230518	-0.507827
SOLYC01G091910	phospholipase PLDb2	28	0.328618	0.489719	0.00282704	-0.458497	-0.817946
SOLYC07G005200	Synaptobrevin-like protein	28	0.315096	0.634276	4.29e-05	-0.145571	-0.162196
SOLYC11G013030	DIS3-like exonuclease 2	28	0.691113	0.867149	1.61e-11	-0.546405	-0.404461
SOLYC06G084170	Unknown protein	28	0.619847	0.7695	6.59e-08	-1.20063	-1.7405
SOLYC03G097140	Histone acetyltransferase MCC1	28	0.537724	0.761968	1.05e-07	-0.283107	-0.296583
SOLYC04G007340	hypothetical protein	28	0.657912	0.790637	1.6e-08	-0.695485	-0.432157
SOLYC04G078950	Protein WEAK CHLOROPLAST MOVEMENT UNDER BLUE LIGHT 1	28	0.41362	0.573826	0.000313391	-0.300672	-0.180913
SOLYC09G075420	ethylene response factor E.1	27	0.594092	0.784158	2.51e-08	-1.94613	-1.42246
SOLYC07G065890	Uridine kinase	27	0.515862	0.752945	1.81e-07	-1.20465	-0.880496
SOLYC07G063940	SCARECROW	27	0.328367	0.474162	0.00400724	-1.269	-1.04644
SOLYC11G069450	Senescence regulator S40	27	0.480415	0.67417	8.99e-06	-1.05495	-0.964219
SOLYC07G055990	Xyloglucan endotransglucosylase/hydrolase	27	0.38265	0.618996	7.37e-05	-1.38041	-2.00804
SOLYC03G119400	DUF639 domain-containing protein	27	0.188169	0.436093	0.00882359	-0.168535	0.261518
SOLYC03G120620	Homeobox-leucine zipper protein GLABRA 2	27	0.356358	0.66164	1.51e-05	-0.65611	-1.02808
SOLYC02G014720	HD domain-containing protein	27	0.471092	0.718423	1.17e-06	-0.386174	-0.374792
SOLYC01G110907	Auxin-responsive protein SAUR20	27	0.492329	0.759139	1.25e-07	-1.71235	-1.08943
SOLYC09G065210	ARM REPEAT PROTEIN INTERACTING WITH ABF2-like	27	0.45131	0.662399	1.46e-05	-0.184196	-0.103182
SOLYC09G015040	Methyltransferase	27	0.329428	0.618832	7.41e-05	-0.482561	-0.629053
SOLYC04G077220	Homeobox-leucine zipper protein HAT22	27	0.655531	0.844367	1.84e-10	-1.06548	-1.17563
SOLYC04G078920	Sterol carrier protein 2	27	0.640647	0.846245	1.53e-10	-0.694424	-0.444889
SOLYC07G065840	molecular chaperone Hsp90-2	26	0.426748	0.664402	1.35e-05	-0.487238	-0.745326
SOLYC07G042680	MAP kinase kinase kinase 46	26	0.292439	0.479322	0.00357574	-0.125489	0.0427267
SOLYC01G103680	DUF1682 domain-containing protein	26	0.500409	0.733661	5.33e-07	-0.17	-0.128802
SOLYC03G115500	Heparanase-like protein 1	26	0.278826	0.536114	0.000901815	-0.113024	-0.0794246
SOLYC05G052920	Folylpolyglutamate synthase	26	0.239299	0.447132	0.00708163	-0.161595	-0.0225646
SOLYC09G066480	Protein CHROMATIN REMODELING 8	26	0.631441	0.765059	8.7e-08	-0.339729	-0.325522
SOLYC03G113640	Putative serine esterase family protein	26	0.531965	0.74865	2.32e-07	-0.274939	-0.417313
SOLYC05G054980	Serine/threonine protein phosphatase 2A regulatory subunit B subunit alpha-like protein	26	0.294304	0.591584	0.000181997	-0.237768	0.00615421
SOLYC06G068080	SNARE-like superfamily protein	26	0.552891	0.756526	1.46e-07	-0.212267	-0.278725
SOLYC08G082810	Beta-amylase	26	0.603026	0.718965	1.14e-06	-0.348431	-0.184105
SOLYC09G075830	Protein TIME FOR COFFEE	25	0.452587	0.665097	1.31e-05	-0.197285	-0.614272
SOLYC04G011440	ethylene-responsive heat shock protein cognate 70	25	0.384484	0.640271	3.44e-05	-0.762843	-1.70838
SOLYC03G006880	gibberellin 20-oxidase-1	25	0.331239	0.501182	0.00216329	-1.25544	0.586914
SOLYC06G007980	Sterol 3-beta-glucosyltransferase	25	0.276055	0.44951	0.00674774	-0.00395173	-0.0390002
SOLYC11G069780	P-loop NTPase domain-containing protein LPA1-like protein 1	25	0.472872	0.70181	2.63e-06	-0.298858	-0.31297
SOLYC06G083230	GTP cyclohydrolase 1	25	0.722623	0.860677	3.36e-11	-0.390121	-0.470146
SOLYC11G006270	3-oxo-5-alpha-steroid 4-dehydrogenase	25	0.533904	0.764795	8.85e-08	-1.48275	-0.762988
SOLYC07G065080	Fimbrin-3	25	0.530283	0.671651	9.99e-06	-0.36968	-0.425391
SOLYC04G008950	GRAM domain-containing protein	25	0.613537	0.801493	7.25e-09	-1.64924	-1.3341
SOLYC08G008220	Ubiquitin-conjugating enzyme	24	0.475468	0.693093	3.93e-06	-0.492179	-0.696331
SOLYC01G100870	ADP-ribosylation factor	24	0.317609	0.657224	1.79e-05	-0.207334	-0.227945
SOLYC05G008930	Protein kinase family protein	24	0.459988	0.710009	1.78e-06	-0.912396	-1.40654
SOLYC07G062660	transcription factor GTE4-like	24	0.456701	0.640475	3.41e-05	-0.184039	-0.251357
SOLYC02G092470	Formin-like protein	24	0.279898	0.517763	0.00144463	-0.25322	-0.728333
SOLYC01G080580	Inosine-uridine preferring nucleoside hydrolase family protein	24	0.426804	0.686904	5.19e-06	-0.609905	-0.981628
SOLYC04G008510	UBX domain-containing protein	24	0.5889	0.761752	1.07e-07	-0.169236	-0.208978
SOLYC04G074950	Dihydrofolate reductase	24	0.386497	0.508724	0.00180485	-1.73327	-1.66348
SOLYC04G064790	Hexosyltransferase	24	0.277233	0.509853	0.00175591	-0.0836427	0.121629
SOLYC02G070520	alpha-1,2-Mannosidase	24	0.617603	0.776387	4.22e-08	-0.133293	-0.140521
SOLYC02G088240	Phosphate transporter PHO1-like protein 5	24	0.582222	0.728615	6.96e-07	-1.41295	-2.31593
SOLYC12G095990	RNA helicase DEAD40	23	0.514125	0.7432	3.16e-07	-0.204963	-0.154523
SOLYC02G083835	Chaperone protein DnaJ	23	0.558936	0.761533	1.08e-07	-0.953441	-0.145336
SOLYC01G068100	Squamosa promoter binding protein12a	23	0.383684	0.579539	0.000264017	-0.0961708	-0.146906
SOLYC02G068560	Protein CHROMATIN REMODELING 4	23	0.415237	0.671491	1.01e-05	-0.116584	-0.0208016
SOLYC05G018340	Zinc finger Ran-binding domain-containing protein 2	23	0.572112	0.800893	7.58e-09	-0.187411	-0.336591
SOLYC07G054740	Vesicle-associated protein 4-2	23	0.309422	0.62474	6.03e-05	-0.415317	-0.964948
SOLYC01G086650	Uroporphyrinogen-III C-methyltransferase	23	0.446999	0.742079	3.36e-07	-0.621617	-1.19848
SOLYC04G014250	GLABRA2 expression modulator	23	0.282251	0.541721	0.000776698	-0.0860613	-0.0566938
SOLYC06G051210	Bromodomain-containing protein	23	0.580517	0.796296	1.06e-08	-0.369154	-0.440805
SOLYC04G017750	Plant calmodulin-binding-like protein	23	0.340685	0.618019	7.62e-05	-0.322636	-0.0756991
SOLYC01G102490	NADPH:adrenodoxin oxidoreductase, mitochondrial	23	0.582795	0.734539	5.08e-07	-0.503609	-0.821081
SOLYC03G034320	Class I glutamine amidotransferase-like superfamily protein	23	0.660665	0.826626	9.48e-10	-2.08412	-3.11529
SOLYC03G044880	Exostosin-like protein	23	0.778572	0.823888	1.2e-09	-0.651367	-0.770855
SOLYC09G066280	Transcription factor bHLH155-like protein	22	0.39027	0.629386	5.11e-05	-0.436232	-0.679781
SOLYC11G072340	Serine/arginine-rich-splicing factor RS40	22	0.537083	0.79212	1.44e-08	-0.241547	-0.223452
SOLYC11G068640	Protein TPLATE	22	0.409154	0.643686	3.03e-05	-0.0579615	0.0550411
SOLYC06G069520	Protein Asterix	22	0.466029	0.715269	1.38e-06	-0.135012	-0.265502
SOLYC09G074670	Zinc finger, CW-type	22	0.4122	0.580149	0.00025918	-0.166393	-0.187171
SOLYC03G115240	Protein LEO1-like protein	22	0.454121	0.722913	9.36e-07	-0.254217	-0.289811
SOLYC08G077680	KIP1-like protein	22	0.349912	0.471623	0.00423561	-0.239736	-0.326187
SOLYC07G041160	membrane protein	22	0.600527	0.779464	3.44e-08	-0.457424	-0.62628
SOLYC08G066440	Alpha/beta-Hydrolases superfamily protein	22	0.267063	0.366257	0.0304695	-0.304694	-0.353053
SOLYC06G083730	Nuclear transport factor 2	22	0.32397	0.53732	0.000873486	-0.23631	-0.182848
SOLYC02G091270	ELL-associated factor 1	22	0.499968	0.671822	9.92e-06	-0.153897	-0.168869
SOLYC05G053290	Protein phosphatase-2C	22	0.786521	0.887752	1.17e-12	-0.911315	-0.794254
SOLYC06G053560	Casein kinase I isoform epsilon	22	0.514541	0.691504	4.23e-06	-0.29283	-0.13576
SOLYC02G068790	Alpha 1,4-glycosyltransferase family protein	22	0.29869	0.523125	0.00126225	-0.0414637	-0.0262956
SOLYC12G010120	Reticulon-like protein	22	0.371358	0.650055	2.37e-05	-0.25592	-0.442147
SOLYC07G065850	Vesicle transport protein	22	0.662184	0.818735	1.86e-09	-0.268006	-0.300976
SOLYC06G063030	25.3 kDa vesicle transport protein	22	0.561886	0.800471	7.82e-09	-0.125133	-0.11004
SOLYC01G097200	Ankyrin-like protein	22	0.710809	0.833844	4.98e-10	-1.54875	-1.48635
SOLYC06G060620	Protein NRT1/ PTR FAMILY 6.3	21	0.328051	0.666516	1.24e-05	-1.25685	-0.864006
SOLYC01G100660	Transcription factor	21	0.437929	0.739383	3.9e-07	-0.793106	-0.648999
SOLYC01G105120	protein LNK1	21	0.499694	0.742078	3.36e-07	-0.580986	-0.465455
SOLYC12G098225	glycine-rich cell wall structural protein	21	0.139999	0.46443	0.00494486	-0.144005	-0.620829
SOLYC04G007710	mitogen-activated protein kinase 14	21	0.345795	0.583084	0.000236992	-0.176343	-0.25758
SOLYC11G044880	Kinesin	21	0.312047	0.573074	0.00032047	-0.171468	0.0706527
SOLYC05G054770	Phosphatidylinositol N-acetyglucosaminlytransferase subunit P-like protein	21	0.654799	0.818538	1.89e-09	-0.968349	-1.37185
SOLYC09G090940	Nuclear transport factor 2	21	0.322834	0.583849	0.0002315	-0.259684	-0.252356
SOLYC10G074650	Hexosyltransferase	21	0.312263	0.524623	0.00121507	0.0328521	-0.0619497
SOLYC07G062670	Unknown protein	21	0.709746	0.84355	1.99e-10	-4.2997	-2.20418
SOLYC12G056770	F-actin-capping protein subunit beta	21	0.479508	0.69864	3.05e-06	-0.271106	-0.278727
SOLYC11G039960	Peptidoglycan-binding LysM domain-containing protein	21	0.701314	0.838711	3.17e-10	-0.618918	-0.648238
SOLYC10G079140	Guanylate kinase-like	21	0.395642	0.600065	0.000138805	-0.279062	-0.0794612
SOLYC06G068630	F-box protein	21	0.794129	0.882734	2.32e-12	-0.830953	-1.09651
SOLYC07G063220	Pentatricopeptide repeat-containing protein	21	0.540251	0.691023	4.32e-06	-0.302876	-0.532626
SOLYC08G065940	Zinc finger CCCH domain-containing protein 20	20	0.251828	0.477655	0.00371049	-0.490414	0.0542117
SOLYC08G077780	Protein kinase	20	0.465466	0.751881	1.92e-07	-1.24359	-1.26296
SOLYC08G081370	RING/U-box superfamily protein	20	0.19378	0.347751	0.0406594	-0.420065	-0.00351103
SOLYC04G076540	HYPERSENSITIVE TO PI STARVATION 4	20	0.475295	0.718805	1.15e-06	-0.196138	-0.228808
SOLYC12G010400	hypothetical protein	20	0.583277	0.796094	1.08e-08	-0.793497	-1.25783
SOLYC08G061000	DEAD-box ATP-dependent RNA helicase 15	20	0.404528	0.725155	8.34e-07	-0.291041	-0.166205
SOLYC01G103490	MACPF domain-containing protein	20	0.322094	0.580386	0.000257325	-0.0981426	-0.24255
SOLYC04G008970	GEM-like protein 6	20	0.423728	0.699684	2.91e-06	-2.33512	-1.03697
SOLYC01G106680	myb-like protein X	20	0.269529	0.506865	0.00188795	-0.126964	-0.0416026
SOLYC07G064350	KRR1 family protein	20	0.446731	0.708039	1.96e-06	-0.43685	-0.686116
SOLYC10G024410	Ribose-phosphate pyrophosphokinase	20	0.300369	0.680461	6.88e-06	0.00706938	-0.273368
SOLYC10G009030	sphingolipid delta 4 desaturase	20	0.23018	0.409948	0.014454	-0.0485147	0.115184
SOLYC03G123860	Receptor-like protein kinase INRPK1c	20	0.373562	0.51653	0.00148973	-0.422571	-0.756349
SOLYC02G091500	Calcium-dependent protein kinase	20	0.464042	0.606974	0.000110682	-0.832309	-0.857597
SOLYC06G050300	Non-specific serine/threonine protein kinase	20	0.408996	0.673755	9.15e-06	-0.594438	-0.565057
SOLYC09G014250	Transcription factor DIVARICATA	20	0.317996	0.552819	0.00057343	-0.714667	-1.54361
SOLYC02G091030	Nuclear transcription factor Y subunit C-2	20	0.536401	0.782987	2.72e-08	-0.638681	-0.763656
SOLYC11G070100	protein EARLY FLOWERING 3	20	0.454573	0.670435	1.05e-05	-0.139524	-0.19466
SOLYC05G054520	Geranylgeranyl transferase type-1 subunit beta	20	0.472062	0.671376	1.01e-05	-0.194993	-0.222845
SOLYC02G092660	Major facilitator superfamily protein	20	0.655658	0.809877	3.8e-09	-0.482967	-0.515018
SOLYC03G121590	Protein ROOT HAIR DEFECTIVE 3 homolog	19	0.493477	0.716683	1.28e-06	-0.1734	-0.0152781
SOLYC07G065500	Nuclear transcription factor Y subunit B-3	19	0.514658	0.756283	1.48e-07	-1.08261	-0.827593
SOLYC12G096500	Zinc finger protein CONSTANS-LIKE 4	19	0.328952	0.541979	0.00077132	-0.207738	-0.0875948
SOLYC08G061320	Polyadenylate-binding protein-interacting protein 7	19	0.457817	0.753453	1.75e-07	-0.243796	-0.226295
SOLYC03G007810	Pyruvate kinase	19	0.603821	0.763664	9.49e-08	-0.417241	-0.231577
SOLYC01G068590	Metal ion-binding protein	19	0.306263	0.514567	0.00156402	-0.180206	-0.371648
SOLYC05G018810	Nucleosome assembly protein family	19	0.196406	0.488749	0.00289056	-0.0826735	-0.187109
SOLYC06G005190	RNA binding	19	0.613221	0.80188	7.04e-09	-0.466477	-0.15041
SOLYC08G082410	LOW protein: zinc finger CCCH domain protein	19	0.249848	0.467462	0.00463434	-0.0823987	0.103579
SOLYC03G111170	4-coumarate-CoA ligase	19	0.388459	0.697771	3.18e-06	-0.407404	-0.324849
SOLYC06G053310	Hydroxyacylglutathione hydrolase	19	0.577914	0.775247	4.55e-08	-0.24729	-0.24877
SOLYC07G066260	Protein phosphatase 2C	19	0.532352	0.729304	6.71e-07	-0.631005	-0.793977
SOLYC01G097840	MAP kinase kinase kinase 6	19	0.189163	0.381667	0.023674	0.0455216	0.335149
SOLYC01G098910	Peroxisomal adenine nucleotide carrier 1	19	0.382697	0.509322	0.00177879	-0.618124	-0.817587
SOLYC09G091120	BLISTER	19	0.370848	0.609036	0.000103343	-0.198674	-0.193601
SOLYC11G069510	GATA transcription factor 8	19	0.334264	0.523181	0.00126047	-0.0956426	-0.236694
SOLYC12G087790	Unknown protein	19	0.452416	0.711411	1.66e-06	-0.32107	-1.67406
SOLYC02G087580	Actin cross-linking	19	0.58	0.747282	2.51e-07	-1.17179	-1.40575
SOLYC11G072030	Lipid-transfer protein	19	0.375786	0.637624	3.79e-05	-0.43313	-0.432066
SOLYC12G099000	S-adenosylmethionine synthase	18	0.301127	0.681109	6.69e-06	-0.219662	-0.387161
SOLYC08G065890	Clathrin interactor EPSIN 1	18	0.288824	0.511056	0.00170507	-0.173162	0.0510588
SOLYC06G035920	Remorin	18	0.441711	0.65963	1.63e-05	-0.471784	-0.600364
SOLYC02G092550	LOB domain-containing protein 38	18	0.532249	0.738853	4.02e-07	-0.702573	-0.399946
SOLYC03G115370	Diacylglycerol kinase	18	0.57677	0.807142	4.71e-09	-0.952313	-1.37572
SOLYC04G080600	Auxilin-like protein 1	18	0.433039	0.730943	6.16e-07	-0.522509	-0.420417
SOLYC03G116590	Embryo-specific protein	18	0.333273	0.620399	7.02e-05	-0.232276	-0.635698
SOLYC02G082460	Ribonuclease II family protein	18	0.535196	0.750141	2.13e-07	-0.192784	-0.247283
SOLYC10G081330	RNA-binding	18	0.344885	0.704942	2.27e-06	-0.174758	-0.125857
SOLYC03G123620	Pectinesterase	18	0.334817	0.552576	0.000577305	-0.555264	-1.74222
SOLYC07G064720	Gdsl esterase/lipase	18	0.486609	0.698094	3.13e-06	-1.28857	-1.1783
SOLYC04G014820	RNA-binding	18	0.582884	0.785367	2.31e-08	-0.681546	-0.643084
SOLYC03G117050	NOD26-like intrinsic protein 6.1	18	0.446497	0.719754	1.1e-06	-1.67244	-1.14362
SOLYC05G006590	protein phosphatase 2A catalytic subunit 1	18	0.427372	0.632366	4.59e-05	-0.318487	-0.28192
SOLYC02G021620	Cation-chloride cotransporter 1	18	0.273806	0.488707	0.00289332	-0.0672346	0.218508
SOLYC08G080750	LURP-one-like protein	18	0.612051	0.774703	4.71e-08	-1.44199	-1.66181
SOLYC05G052650	HXXXD-type acyl-transferase family protein	18	0.401614	0.659169	1.66e-05	-2.48993	-3.88442
SOLYC04G015190	Glucan endo-1,3-beta-glucosidase 8	18	0.389441	0.655374	1.93e-05	-0.207527	-0.325349
SOLYC02G067060	Hexosyltransferase	18	0.488811	0.712066	1.61e-06	-0.105219	-0.00731559
SOLYC10G007610	Nucleotide/sugar transporter family protein	18	0.359946	0.571675	0.00033402	-0.0747781	-0.241756
SOLYC11G007270	Alkaline/neutral invertase	18	0.458646	0.652651	2.15e-05	-0.139091	-0.123615
SOLYC03G120760	Proline-rich receptor-like protein kinase PERK2	18	0.423489	0.70625	2.13e-06	-0.239891	-0.231181
SOLYC01G094950	Protein BPS1, chloroplastic	17	0.487367	0.728451	7.02e-07	-0.295591	-0.442449
SOLYC03G119530	LOB domain-containing protein 41	17	0.365636	0.680869	6.76e-06	-1.22814	-1.10505
SOLYC02G080120	Gibberellin 2-beta-dioxygenase 8	17	0.320053	0.661718	1.5e-05	-1.14024	-0.951047
SOLYC01G080640	ABC transporter C family member 4	17	0.259762	0.609873	0.000100492	-0.299896	-0.356229
SOLYC05G053830	Protein transport protein SEC23	17	0.46029	0.691494	4.23e-06	-0.133046	-0.0168931
SOLYC09G008480	Phosphatidylinositol 4-phosphate 5-kinase	17	0.252077	0.539463	0.000825087	-0.458946	-0.391854
SOLYC06G068960	Calcium-binding allergen Ole e 8	17	0.396488	0.706348	2.12e-06	-0.79347	-0.895586
SOLYC02G082510	Amino acid transporter	17	0.329971	0.618484	7.5e-05	-0.29091	-0.642253
SOLYC03G006130	Protein male discoverer 2	17	0.580279	0.7644	9.07e-08	-0.573158	-0.332028
SOLYC05G005780	AP-1 complex subunit gamma	17	0.382443	0.620242	7.06e-05	-0.0732269	0.0990676
SOLYC11G010500	Mitochondrial uncoupling protein 6	17	0.287601	0.568141	0.000370539	-0.949406	-1.45673
SOLYC01G079580	Tetratricopeptide repeat	17	0.188512	0.492077	0.0026776	0.266887	-0.277029
SOLYC06G068410	Polynucleotidyl transferase, ribonuclease H-like superfamily protein	17	0.508469	0.763833	9.39e-08	-0.322535	-0.600388
SOLYC02G094560	Aminopeptidase	17	0.515494	0.694295	3.73e-06	-0.208693	-0.0862969
SOLYC09G061620	Vesicle-associated membrane protein	17	0.280225	0.527625	0.00112514	-0.377433	-0.363729
SOLYC12G011030	xyloglucan endotransglucosylase-hydrolase 9	17	0.307279	0.537275	0.000874529	-0.907064	-2.24973
SOLYC08G008080	RING/U-box superfamily protein	17	0.489753	0.673375	9.3e-06	-0.658862	-0.955732
SOLYC09G064480	Xyloglucan galactosyltransferase KATAMARI1	17	0.439413	0.644881	2.89e-05	-0.591344	-0.850344
SOLYC01G105150	Potassium transporter	17	0.319296	0.564834	0.000407896	-0.198396	-0.0748962
SOLYC02G072140	DUF641 domain-containing protein	17	0.507855	0.764673	8.91e-08	-0.237277	-0.664509
SOLYC02G069400	Alpha/Beta hydrolase fold protein	17	0.523877	0.723387	9.13e-07	-0.445511	-0.182081
SOLYC11G011580	GRAM domain	17	0.547535	0.745493	2.77e-07	-1.76217	-1.88104
SOLYC02G072150	Trehalose-6-phosphate synthase	16	0.399264	0.621186	6.83e-05	-0.326828	-0.596362
SOLYC10G078950	carbon catabolite repressor protein 4 homolog 1-like	16	0.44922	0.697536	3.21e-06	-0.261007	-0.0715296
SOLYC11G027880	Patellin-5	16	0.233775	0.532852	0.000982512	-0.156149	-0.0208387
SOLYC05G013030	26S proteasome non-ATPase regulatory subunit 11	16	0.370495	0.638912	3.62e-05	-0.138614	-0.16783
SOLYC04G009960	Threonine aldolase	16	0.36469	0.659654	1.63e-05	-1.03575	-0.401327
SOLYC12G049570	AT-rich interactive domain-containing protein 4	16	0.334289	0.618451	7.51e-05	-0.255251	-0.378446
SOLYC04G080230	DUF1195 domain-containing protein	16	0.548949	0.803048	6.44e-09	-0.620814	-0.704255
SOLYC04G014600	Adenine nucleotide alpha hydrolases-like superfamily protein	16	0.311084	0.551921	0.000587913	-0.540637	-1.65249
SOLYC03G118520	ATP-dependent helicase/deoxyribonuclease subunit B	16	0.561256	0.728407	7.04e-07	-0.161734	-0.21544
SOLYC02G014090	Peptidoglycan-binding LysM domain-containing protein	16	0.511486	0.683514	6.02e-06	-0.118802	-0.251006
SOLYC06G068990	Mitogen-activated protein kinase	16	0.385179	0.606193	0.00011358	-0.354641	-1.47287
SOLYC08G008250	Protein KTI12-like protein	16	0.447444	0.651768	2.22e-05	-0.39807	-0.585069
SOLYC12G009875	Unknown protein	16	0.534474	0.673723	9.16e-06	-1.34808	-0.844357
SOLYC04G007350	DUF1639 domain-containing protein	16	0.668939	0.773268	5.17e-08	-1.49407	-1.14838
SOLYC06G053840	auxin-regulated IAA4	15	0.278845	0.512793	0.00163396	-0.579959	0.0143837
SOLYC05G053835	Tetratricopeptide repeat	15	0.313043	0.498321	0.00231464	-0.125146	-0.0477092
SOLYC04G071770	Ethylene-responsive transcription factor	15	0.392491	0.633221	4.45e-05	-1.34927	-2.17717
SOLYC03G034430	Eukaryotic translation initiation factor 5	15	0.41045	0.70816	1.95e-06	-0.312531	-0.203029
SOLYC09G098310	Unknown protein	15	0.223422	0.382155	0.0234815	-0.184437	-0.451888
SOLYC08G065980	glycine-rich protein	15	0.256676	0.408808	0.0147557	-0.105626	0.0666982
SOLYC01G096490	E3 ubiquitin-protein ligase KEG	15	0.240494	0.473155	0.00409652	-0.0863282	0.0879538
SOLYC07G052940	Histone-lysine N-methyltransferase ATXR3	15	0.186335	0.468715	0.00451097	-0.0279693	-0.0945705
SOLYC04G079430	Nucleobase-ascorbate transporter 3	15	0.328577	0.547162	0.000670215	-0.193853	-0.272526
SOLYC04G080130	Zinc finger protein	15	0.285829	0.663872	1.38e-05	-0.0418937	-0.43343
SOLYC03G025550	Signal peptide peptidase-like 1	15	0.259769	0.483223	0.00327677	-0.31269	-0.0446892
SOLYC04G010185	hypothetical protein	15	0.25961	0.380953	0.0239587	-0.102296	-0.21145
SOLYC10G076910	ATP-dependent RNA helicase	15	0.471646	0.654763	1.98e-05	-0.265644	-0.140291
SOLYC05G018300	Protein phosphatase 2C and cyclic nucleotide-binding/kinase domain-containing protein	15	0.383466	0.65101	2.29e-05	-0.182943	-0.181279
SOLYC03G006570	SNF2 domain-containing protein / helicase domain-containing protein / zinc finger protein-like protein	15	0.483941	0.659513	1.64e-05	-0.0852183	-0.256407
SOLYC03G093080	Xyloglucan endotransglucosylase/hydrolase	15	0.395408	0.615018	8.45e-05	-1.3216	-1.93706
SOLYC02G084740	Cytochrome P450	15	0.365713	0.625028	5.97e-05	-0.359533	-0.617217
SOLYC03G113000	RINT1-like protein MAG2	15	0.3427	0.668557	1.14e-05	-0.13314	0.0353265
SOLYC03G116710	Protein LURP-one-related 5	15	0.526232	0.786959	2.07e-08	-0.962722	-1.41017
SOLYC02G071330	SH3 domain-containing protein	15	0.431663	0.675306	8.57e-06	-0.15571	-0.137033
SOLYC04G072640	Membrane-anchored ubiquitin-fold protein	15	0.549122	0.786655	2.11e-08	-0.464943	-0.62444
SOLYC06G063410	ATP-dependent Clp protease ATP-binding subunit ClpX	15	0.723434	0.844302	1.85e-10	-0.32536	-0.281646
SOLYC01G100170	Syntaxin	15	0.679968	0.836339	3.96e-10	-0.236782	-0.268258
SOLYC04G011630	Transcription factor GRAS	15	0.642231	0.821505	1.47e-09	-0.529508	-0.190274
SOLYC02G064650	xyloglucan endo-transglycosylase B2	15	0.401508	0.636763	3.91e-05	-0.493643	-0.49753
SOLYC02G080970	Core-2 i-branching beta-n-acetylglucosaminyltransferase family protein	15	0.752008	0.868591	1.36e-11	-0.444755	-0.360075
SOLYC02G080650	ataxin-10-like	15	0.709241	0.82962	7.28e-10	-0.479101	-0.487718
SOLYC02G067200	Pentatricopeptide repeat	15	0.703365	0.819277	1.77e-09	-0.33009	-0.35286
SOLYC01G009170	EIL-EIN3/EIL	14	0.355452	0.599363	0.000141995	-0.160593	-0.422101
SOLYC11G072600	APETALA2d	14	0.457556	0.713841	1.48e-06	-0.649011	-1.76856
SOLYC02G086930	Homeobox-leucine zipper protein HAT5	14	0.436775	0.695286	3.56e-06	-0.543516	-0.476372
SOLYC08G077530	Beta-amylase	14	0.46883	0.729009	6.82e-07	-1.31807	-0.437327
SOLYC07G052400	glutamate receptor-like 3.2	14	0.537551	0.770964	6e-08	-0.573385	-0.547193
SOLYC10G074940	Phospholipid-transporting ATPase	14	0.48601	0.683153	6.12e-06	-0.162338	-0.0743825
SOLYC04G011460	FYD	14	0.367786	0.586197	0.000215329	-0.334481	-0.447552
SOLYC02G081390	Lysine-specific histone demethylase 1	14	0.279367	0.563363	0.000425566	-0.485594	-0.6786
SOLYC02G069950	KRR1 small subunit processome component	14	0.425328	0.683393	6.06e-06	-0.320021	-0.33365
SOLYC10G007390	Protein transport protein Sec61 subunit alpha	14	0.326106	0.686353	5.32e-06	-0.0887133	-0.108123
SOLYC03G119720	Lipase	14	0.461068	0.694527	3.69e-06	-0.700411	0.0919249
SOLYC09G030390	Serine/arginine repetitive matrix protein 1	14	0.241997	0.443297	0.00765011	-0.070642	0.0527204
SOLYC05G052200	Protein kinase family protein with ARM repeat domain-containing protein	14	0.52371	0.705034	2.26e-06	-0.0996935	0.0281123
SOLYC01G105690	transcription factor bHLH143-like	14	0.392353	0.648468	2.52e-05	-0.459631	-0.98971
SOLYC02G078560	WAPL	14	0.302763	0.494584	0.00252634	-0.203751	0.071632
SOLYC01G011100	Phospholipid-transporting ATPase	14	0.610805	0.80864	4.19e-09	-0.140065	-0.137377
SOLYC03G097180	plasma protein	14	0.439679	0.60249	0.000128278	-0.189646	-0.312367
SOLYC06G071210	Non-specific serine/threonine protein kinase	14	0.583493	0.805832	5.21e-09	-0.666237	-0.776705
SOLYC10G008420	acyl-UDP-N-acetylglucosamine O-acyltransferase	14	0.52482	0.692426	4.06e-06	-0.433407	-0.203563
SOLYC12G087960	hypothetical protein	14	0.471035	0.650766	2.31e-05	-0.350197	-0.682911
SOLYC09G090420	U2 snRNP auxiliary factor large subunit	14	0.44889	0.69682	3.32e-06	-0.212238	-0.135773
SOLYC04G008960	GEM-like protein 6	14	0.420233	0.681483	6.58e-06	-1.76901	-1.37079
SOLYC06G062810	Glycylpeptide N-tetradecanoyltransferase	14	0.202963	0.516945	0.00147442	-0.0621349	-0.0648838
SOLYC01G086850	Ras gtpase	14	0.675652	0.791309	1.52e-08	-0.604724	-0.567187
SOLYC02G079200	ARM repeat superfamily protein	14	0.296545	0.527393	0.00113189	-0.459792	-0.159629
SOLYC09G098370	Fanconi-associated nuclease	14	0.41301	0.635105	4.16e-05	-0.513286	-0.323833
SOLYC11G033283	Protein NRT1/ PTR FAMILY 6.1	14	0.462296	0.690886	4.35e-06	-0.638156	-0.644855
SOLYC02G030110	Vacuolar protein sorting-associated protein 54, chloroplastic	14	0.210161	0.402587	0.016499	-0.0187617	0.0294941
SOLYC01G106440	S-acyltransferase	14	0.358396	0.601683	0.000131699	-0.0760746	-0.145354
SOLYC07G063150	DUF616 domain-containing protein	14	0.327413	0.567736	0.000374944	-0.222616	-0.229388
SOLYC02G093790	alpha/beta-Hydrolases superfamily protein	14	0.43291	0.689787	4.57e-06	-0.134774	-0.243067
SOLYC05G025590	Replication protein A subunit	14	0.701369	0.835425	4.3e-10	-0.222175	-0.561812
SOLYC09G092380	S-adenosyl-l-homocysteine hydrolase	13	0.396418	0.652689	2.14e-05	-0.553155	-0.34914
SOLYC07G007600	vacuolar-type H+-pyrophosphatase	13	0.292608	0.567799	0.000374253	-0.546016	-0.321968
SOLYC09G007770	plasma membrane intrinsic protein 2.1	13	0.209924	0.577055	0.000284566	-0.681006	-0.813814
SOLYC01G099680	Rubber elongation factor	13	0.326657	0.587716	0.000205423	-0.184874	-0.0924699
SOLYC11G006000	MAP kinase kinase kinase 80	13	0.373866	0.628587	5.26e-05	-0.455877	-0.38133
SOLYC03G098220	Long chain base biosynthesis protein 2a	13	0.474901	0.700812	2.76e-06	-0.156468	-0.040265
SOLYC04G009950	cell division cycle 5	13	0.337254	0.615771	8.23e-05	-0.182132	-0.143953
SOLYC01G110920	Small auxin up-regulated RNA26	13	0.53113	0.800475	7.82e-09	-0.973124	-0.556591
SOLYC03G119520	BnaC05g48200D protein	13	0.463983	0.748892	2.29e-07	-0.364006	-0.387802
SOLYC10G150146	40S ribosomal protein S17	13	0.200206	0.521728	0.00130769	-0.115578	-0.126538
SOLYC03G082590	Ypt/Rab-GAP domain of gyp1p superfamily protein	13	0.432953	0.714932	1.4e-06	-0.209411	-0.238086
SOLYC10G017530	RNA helicase DEAD33	13	0.231588	0.497341	0.00236861	-0.182906	-0.17918
SOLYC03G097260	RING/FYVE/PHD zinc finger superfamily protein	13	0.346124	0.572871	0.000322407	-0.115527	-0.0375398
SOLYC01G103690	RNA helicase family protein	13	0.633352	0.801858	7.05e-09	-0.27355	-0.39117
SOLYC12G098710	15-cis-zeta-carotene isomerase, chloroplastic	13	0.479528	0.752595	1.84e-07	-0.685642	-0.8176
SOLYC02G094410	Hydroxyproline-rich glycoprotein family protein	13	0.376944	0.572419	0.000326748	-0.110073	0.00202829
SOLYC01G099520	Rapid alkalinization factor	13	0.234824	0.572603	0.000324978	-0.519272	-0.691236
SOLYC06G036520	transmembrane protein	13	0.364505	0.645222	2.86e-05	-0.153987	-0.305709
SOLYC06G065740	Golgi SNAP receptor complex member 1	13	0.448355	0.703368	2.45e-06	-0.392901	-0.186132
SOLYC01G005570	hypothetical protein	13	0.366009	0.549662	0.000625793	-0.299252	-0.146117
SOLYC02G068690	Exostosin-like protein	13	0.355391	0.634217	4.3e-05	-0.213125	-0.208734
SOLYC06G084270	Ribosome biogenesis GTPase A	13	0.481695	0.644503	2.93e-05	-0.400627	-0.505795
SOLYC06G036290	heat shock protein 90	13	0.465663	0.710835	1.71e-06	-0.835861	-1.91445
SOLYC01G088710	metacaspase-1	13	0.803048	0.895935	3.58e-13	-0.477397	-0.286537
SOLYC09G008400	Serine/threonine protein phosphatase 2A regulatory subunit	13	0.258979	0.520553	0.00134703	-0.19162	0.0120197
SOLYC01G088310	Geranylgeranyl diphosphate reductase, chloroplastic	13	0.382157	0.595925	0.000158583	-0.185586	-0.395382
SOLYC03G007750	F-box protein At5g52880	13	0.779731	0.85275	7.87e-11	-0.376725	-0.19244
SOLYC03G033510	Armadillo repeat only 2	13	0.426712	0.609887	0.000100445	-0.469362	-0.425458
SOLYC11G017010	SlSUT1,Pfam:PF13347	12	0.42706	0.689328	4.66e-06	-0.948866	-0.676383
SOLYC12G010060	Eukaryotic translation initiation factor 5A	12	0.330768	0.605005	0.000118122	-0.30564	-0.454359
SOLYC07G053910	Protein kinase domain	12	0.264991	0.413821	0.0134662	-0.259676	-0.282865
SOLYC06G061230	metallocarboxypeptidase inhibitor precursor	12	0.350179	0.651706	2.23e-05	-1.42158	-1.91482
SOLYC06G072300	Argonaute 1	12	0.301341	0.539088	0.000833396	-0.246804	0.0344433
SOLYC06G074720	RNA-binding	12	0.395808	0.642588	3.15e-05	-0.473992	-0.649244
SOLYC01G103410	KH domain-containing protein	12	0.400906	0.628479	5.28e-05	-0.178327	-0.301672
SOLYC09G065640	ethylene overproducer-like 1	12	0.424879	0.688391	4.86e-06	-0.249199	-0.211254
SOLYC02G063010	BES1/BZR1-like protein	12	0.469062	0.723874	8.91e-07	-0.132385	-0.217191
SOLYC03G115760	Vesicle transport v-SNARE protein	12	0.280999	0.524753	0.00121104	-0.131385	0.0699837
SOLYC06G009290	ABC transporter B family member	12	0.343793	0.684597	5.75e-06	-0.34903	-0.22211
SOLYC01G009090	Serrate RNA effector molecule	12	0.304969	0.522462	0.00128365	-0.0832852	-0.0285351
SOLYC06G065540	1-phosphatidylinositol-3-phosphate 5-kinase fab1d-like protein	12	0.52911	0.763296	9.7e-08	-0.286588	-0.224601
SOLYC08G078960	Oxysterol-binding protein	12	0.425879	0.716465	1.3e-06	-0.585111	-1.14596
SOLYC02G080410	18.8 kDa class V heat shock protein	12	0.310601	0.65521	1.94e-05	-0.514916	-1.38473
SOLYC07G006590	hypothetical protein	12	0.39815	0.693876	3.8e-06	-1.02338	-1.12361
SOLYC06G076150	Eukaryotic translation initiation factor 3 subunit C	12	0.498431	0.721811	9.9e-07	-0.218735	-0.176054
SOLYC11G071920	Serine/threonine-protein phosphatase	12	0.377624	0.619234	7.31e-05	-0.191766	-0.130867
SOLYC12G010540	UDP-glucuronate 4-epimerase 4	12	0.14222	0.360135	0.0335782	0.112972	-0.792837
SOLYC10G005030	Two-component response regulator-like APRR5	12	0.458406	0.743875	3.04e-07	-0.142145	-0.570844
SOLYC03G115230	Solanum lycopersicum heat shock protein	12	0.509054	0.749482	2.21e-07	-1.35216	-1.90346
SOLYC10G049630	Protein phosphatase 2C family protein	12	0.458496	0.639423	3.55e-05	-0.740738	-0.615169
SOLYC10G085990	Serine/threonine-protein kinase	12	0.377077	0.639254	3.57e-05	-0.103283	-0.373346
SOLYC08G066660	Ethylene-responsive transcription factor TINY	12	0.589597	0.813087	2.94e-09	-1.04692	-2.05033
SOLYC11G005300	RING/U-box superfamily protein	12	0.31001	0.588536	0.000200242	-1.04591	-1.89735
SOLYC01G091260	myeloid leukemia factor	12	0.358122	0.61398	8.75e-05	-1.06342	-2.02791
SOLYC09G082540	Tetratricopeptide repeat	12	0.258394	0.552905	0.000572058	-0.0937039	-0.104191
SOLYC12G088900	Succinate dehydrogenase subunit 5, mitochondrial	12	0.259151	0.532331	0.000995967	0.00161636	-0.0332124
SOLYC04G057880	Histone-lysine N-methyltransferase ASHH2	12	0.360821	0.638097	3.73e-05	-0.162283	-0.0908055
SOLYC04G015170	FHA domain-containing protein	12	0.405956	0.654122	2.03e-05	-0.274024	-0.155366
SOLYC10G006010	Two pore potassium channel a	12	0.276667	0.536997	0.000880989	-0.0110066	0.123295
SOLYC07G062920	transcriptional regulator ATRX-like protein	12	0.487343	0.71165	1.64e-06	-0.277256	-0.1388
SOLYC03G083410	Histone-lysine N-methyltransferase	12	0.411498	0.63147	4.75e-05	-0.18063	-0.145042
SOLYC02G069060	Phloem protein 2-like	12	0.471124	0.682377	6.33e-06	-1.48352	-4.72894
SOLYC10G082064	furry	12	0.683617	0.820577	1.59e-09	-0.56043	-1.02961
SOLYC12G044330	tonoplast intrinsic protein 2.1	11	0.530669	0.743532	3.1e-07	-0.836969	-0.374406
SOLYC12G098740	clathrin interactor EPSIN 2-like	11	0.458114	0.694162	3.75e-06	-0.205923	-0.0283979
SOLYC01G102580	endo-1,4-beta-glucanase	11	0.420429	0.682488	6.3e-06	-0.520982	-0.570332
SOLYC02G088260	glycine-rich protein	11	0.283029	0.564107	0.000416546	-0.0732512	-0.120684
SOLYC02G077590	Homeobox-leucine zipper-like protein	11	0.218895	0.516664	0.00148477	-0.618081	-0.705297
SOLYC06G066320	Transcription factor IIS	11	0.385936	0.585458	0.000220308	-0.2601	-0.0915643
SOLYC08G078390	peroxisomal acyl-CoA oxidase 1A	11	0.280218	0.474029	0.0040189	-0.323117	-0.0533013
SOLYC03G082380	Serine/arginine-rich-splicing factor SR34A	11	0.43515	0.637616	3.79e-05	-0.304633	-0.338805
SOLYC03G097710	meiosis chromosome segregation family protein	11	0.465999	0.69038	4.45e-06	-0.390048	-0.130052
SOLYC05G015610	Histidine kinase 3	11	0.518447	0.752607	1.84e-07	-0.424515	-0.447125
SOLYC08G068100	DUF632 domain-containing protein/DUF630 domain-containing protein	11	0.407106	0.590785	0.000186627	-0.354726	-0.444307
SOLYC08G067790	SPOC domain / Transcription elongation factor S-II protein	11	0.419364	0.632016	4.65e-05	-0.270491	-0.179012
SOLYC03G034200	KH domain-containing protein	11	0.288427	0.515411	0.0015317	-0.163757	0.0136938
SOLYC12G099910	Protein CHROMATIN REMODELING 5	11	0.158227	0.310676	0.0692972	-0.0404808	0.290565
SOLYC03G114175	Glycosyltransferase	11	0.169066	0.489233	0.00285872	-0.457935	-1.14817
SOLYC08G074370	DDB1-and CUL4-associated factor-like protein 1	11	0.452789	0.671794	9.93e-06	-0.284462	-0.284539
SOLYC03G119140	MAP kinase kinase kinase 30	11	0.564641	0.798218	9.25e-09	-0.24674	-0.192516
SOLYC10G079080	Zinc finger A20 and AN1 domain-containing stress-associated protein 8	11	0.448169	0.719353	1.12e-06	-0.275827	-0.230195
SOLYC02G083340	Phospholipase D	11	0.260068	0.469964	0.0043909	-0.229648	-0.23242
SOLYC09G074360	RNA binding protein	11	0.343773	0.637038	3.87e-05	-0.209053	-0.16504
SOLYC11G039910	Mitochondrial import inner membrane translocase subunit TIM17-2	11	0.576929	0.77719	4e-08	-0.169606	-0.185072
SOLYC11G062390	Stomatal closure-related actin-binding protein 1	11	0.313135	0.58603	0.000216451	-0.414054	-0.284925
SOLYC07G040730	DUF3511 domain-containing protein	11	0.191303	0.413967	0.0134302	0.0542561	-0.113376
SOLYC03G119790	Transcription factor TFIIE, alpha subunit	11	0.441387	0.648016	2.57e-05	-0.346203	-0.161597
SOLYC07G042590	Protein kinase superfamily protein	11	0.224016	0.424017	0.0111344	-0.112792	-0.212508
SOLYC09G059620	Sterile alpha motif	11	0.513063	0.743175	3.16e-07	-0.131894	-0.306785
SOLYC02G065470	Pathogenesis-related protein 1	11	0.158552	0.46968	0.0044179	-0.0175852	-0.179179
SOLYC10G076590	Phosphoinositide phosphatase SAC8	11	0.273324	0.614601	8.57e-05	-0.500124	-0.201234
SOLYC02G083170	F-box family protein	11	0.401591	0.543744	0.000735478	-0.379147	-0.357098
SOLYC06G075550	Receptor-like cytoplasmic protein kinase 1	11	0.546088	0.747725	2.44e-07	-1.50826	-0.508028
SOLYC02G067900	Bromodomain testis-specific protein	11	0.624494	0.797852	9.5e-09	-0.527311	-0.3814
SOLYC12G095840	ATP-dependent protease La	11	0.503351	0.680726	6.8e-06	-0.429605	-0.147313
SOLYC08G082230	transmembrane protein	11	0.317999	0.585044	0.000223139	-0.399356	-0.432704
SOLYC01G107600	protein unc-50 homolog	11	0.371105	0.656384	1.86e-05	-0.140274	-0.197962
SOLYC09G009270	Protein ELC	11	0.552832	0.737887	4.24e-07	-0.318639	-0.343754
SOLYC01G080500	Plant/F10N7-170 protein, putative	10	0.238868	0.421378	0.0117023	-0.497153	-0.292557
SOLYC06G009060	Serine/arginine-rich-splicing factor SR34	10	0.32579	0.619662	7.2e-05	-0.117891	-0.153663
SOLYC04G081230	TLD-domain containing nucleolar protein	10	0.282741	0.549851	0.000622545	-0.424377	-0.259727
SOLYC01G089980	ELMO/CED-12 family protein	10	0.229457	0.376526	0.0257858	-0.391348	-0.102118
SOLYC08G078340	Transcription factor DIVARICATA	10	0.381194	0.609549	0.000101588	-0.28627	-0.484888
SOLYC11G040370	RNA-binding KH domain protein	10	0.361258	0.63687	3.9e-05	-0.139177	-0.0910984
SOLYC12G005910	B-cell receptor-associated 31-like	10	0.298951	0.528272	0.00110655	-0.247174	-0.0984865
SOLYC08G008290	Unknown protein	10	0.210776	0.492813	0.00263241	-0.0259571	-0.0231777
SOLYC05G015950	Glucose-6-phosphate 1-dehydrogenase	10	0.362475	0.696306	3.4e-06	-0.462176	-0.951802
SOLYC07G052900	DNA-binding storekeeper transcriptional regulator	10	0.415732	0.705631	2.2e-06	-0.288172	-0.474806
SOLYC06G059760	Transcriptional corepressor SEUSS	10	0.48413	0.709563	1.82e-06	-0.025537	-0.128923
SOLYC03G121380	Mitochondrial outer membrane import complex protein METAXIN	10	0.540162	0.733423	5.39e-07	-0.1791	-0.233777
SOLYC03G095260	Transducin/WD40 repeat-like superfamily protein	10	0.416558	0.73566	4.78e-07	-0.271821	-0.177649
SOLYC09G011860	GDP-fucose protein O-fucosyltransferase protein	10	0.330253	0.534364	0.00094435	-0.948252	-0.85281
SOLYC05G048810	tRNA-specific adenosine deaminase 1-like protein	10	0.496377	0.676955	7.99e-06	-0.726293	-1.0171
SOLYC10G086690	Phosphatidylinositol:ceramide inositolphosphotransferase	10	0.448887	0.70646	2.11e-06	-1.82444	-2.26393
SOLYC05G007220	F-box/kelch-repeat protein	10	0.405238	0.694103	3.76e-06	-0.435835	-0.56673
SOLYC03G112620	NEP-interacting protein, putative	10	0.238506	0.464241	0.00496477	-0.44233	-1.26312
SOLYC04G051820	sorbin/SH3 domain protein	10	0.398475	0.5754	0.00029903	-0.743626	-0.946447
SOLYC04G071860	S-acyltransferase	10	0.651548	0.830765	6.58e-10	-0.136822	-0.197046
SOLYC12G006850	LELKT1GEN L.esculentum potassium channel	10	0.340004	0.692902	3.97e-06	-0.240088	-1.07171
SOLYC06G035700	Ethylene-responsive transcription factor	10	0.485514	0.666124	1.26e-05	-3.12713	-4.01854
SOLYC09G065950	F-actin-capping protein subunit alpha	10	0.235548	0.530289	0.00105032	-0.0669865	-0.0719958
SOLYC06G064870	Methyl esterase 12	10	0.480529	0.68676	5.22e-06	-0.130149	-0.486049
SOLYC07G041070	Hydroxyproline-rich glycoprotein family protein	10	0.443238	0.684323	5.81e-06	-0.877329	-1.32561
SOLYC07G052830	DNA-binding storekeeper transcriptional regulator	10	0.558082	0.80288	6.53e-09	-0.396673	-0.447897
SOLYC12G017970	GPI-anchored adhesin-like protein	10	0.460026	0.672167	9.78e-06	-0.969555	-1.35244
SOLYC03G114990	Haloacid dehalogenase-like hydrolase	10	0.282735	0.590883	0.000186054	-0.139106	-0.162845
SOLYC08G008320	Membrane insertase	10	0.291031	0.52617	0.00116796	-0.137298	-0.646335
SOLYC11G008110	Nuclear pore complex protein NUP88	10	0.392019	0.635979	4.03e-05	-0.161178	-0.115975
SOLYC06G075130	Protein ENHANCED DISEASE RESISTANCE 2-like	10	0.687583	0.812703	3.04e-09	-0.696255	-1.76792
SOLYC03G111710	BTB/POZ and TAZ domain-containing protein 2	9	0.363635	0.57479	0.000304524	-1.00296	-1.45042
SOLYC03G120980	Pleiotropic drug resistance transporter 5	9	0.407219	0.634904	4.19e-05	-1.15163	-0.932581
SOLYC02G085300	Unknown protein	9	0.481617	0.72625	7.88e-07	-1.02248	-0.899504
SOLYC03G007740	Reticulon-like protein	9	0.284002	0.633034	4.48e-05	-0.033321	-0.172528
SOLYC01G086870	bHLH transcription factor 076	9	0.413088	0.707852	1.98e-06	-0.911888	-0.875886
SOLYC12G006050	Protein NRT1/ PTR FAMILY 6.4	9	0.49512	0.754016	1.7e-07	-1.44681	-2.08735
SOLYC08G041890	Importin subunit alpha	9	0.397969	0.61475	8.52e-05	-0.219956	-0.168319
SOLYC12G005310	Auxin-responsive GH3 family protein	9	0.182468	0.44711	0.00708492	-0.189257	-0.580445
SOLYC07G064620	Protein translation factor SUI1-like protein	9	0.442113	0.704006	2.37e-06	-1.03904	-1.14175
SOLYC12G009990	Signal recognition particle receptor subunit alpha	9	0.345721	0.567562	0.000376853	-0.184989	0.0587361
SOLYC04G014460	THO complex subunit 4D	9	0.320898	0.628496	5.28e-05	-0.366634	-0.218248
SOLYC10G017960	F-box protein PP2-A15	9	0.243313	0.461646	0.00524552	-0.448382	0.679057
SOLYC07G066070	KH domain-containing protein	9	0.514956	0.762889	9.95e-08	-0.223059	-0.285706
SOLYC07G061950	C2 domain-containing protein	9	0.289345	0.435517	0.00892371	-0.201177	-0.144655
SOLYC06G053790	Polyketide cyclase/dehydrase and lipid transport superfamily protein	9	0.409828	0.700568	2.79e-06	-0.260755	-0.29805
SOLYC04G007170	Ethylene-responsive transcription factor	9	0.231287	0.5241	0.00123137	-1.07998	-1.12111
SOLYC01G096830	Cation-transporting ATPase	9	0.262033	0.532578	0.000989581	0.0207994	0.0793505
SOLYC07G066200	hapless protein	9	0.320706	0.570135	0.000349516	-0.096983	-0.0371557
SOLYC02G090910	RNA-binding	9	0.324814	0.572658	0.000324451	-0.32193	-0.0499009
SOLYC04G054140	E3 ubiquitin-protein ligase RKP	9	0.435321	0.74296	3.2e-07	-0.437201	-0.25335
SOLYC03G121860	Mitochondrial import inner membrane translocase subunit TIM23-like protein	9	0.535891	0.801754	7.1e-09	-0.152491	-0.31885
SOLYC03G083520	Calmodulin	9	0.248053	0.539692	0.00082006	-0.159229	-0.0982598
SOLYC01G009750	cysteine-rich and transmembrane domain-containing protein WIH2	9	0.396689	0.664425	1.35e-05	-0.27983	-0.438665
SOLYC02G089160	dwarf	9	0.317337	0.657757	1.76e-05	-1.29829	-0.975968
SOLYC02G094510	RING/U-box superfamily protein	9	0.486112	0.726407	7.81e-07	-0.176064	-0.302519
SOLYC07G053440	hypothetical protein	9	0.341505	0.651438	2.25e-05	-0.180203	-0.206719
SOLYC10G047950	Inorganic pyrophosphatase	9	0.238373	0.473814	0.00403787	-0.0827446	-0.0893711
SOLYC01G111930	Rop guanine nucleotide exchange factor 1	9	0.474474	0.775623	4.44e-08	-0.243924	-0.296055
SOLYC07G049490	Ethylene Response Factor F.3	9	0.675525	0.839288	3e-10	-0.288757	-0.488827
SOLYC01G101090	Ypt/Rab-GAP domain of gyp1p superfamily protein	9	0.420849	0.641485	3.29e-05	-0.420383	-0.683423
SOLYC08G078800	GRAS family transcription regulator	9	0.166477	0.431295	0.00968733	-0.299786	-0.35063
SOLYC04G082300	WD40 repeat	9	0.271414	0.555363	0.000534104	-0.105403	0.0959003
SOLYC01G106570	DUF21 domain-containing protein	9	0.530472	0.772607	5.4e-08	-0.360034	-0.245224
SOLYC11G065110	Homeobox domain-containing protein	9	0.473631	0.672896	9.49e-06	-0.377154	-0.191319
SOLYC05G006560	UPF0392 protein	9	0.41606	0.687043	5.16e-06	-0.273677	-0.544473
SOLYC11G007080	Protein YIPF	9	0.747603	0.867481	1.55e-11	-0.370173	-0.426777
SOLYC01G100850	ABC transporter-like	9	0.394638	0.64153	3.28e-05	-0.34722	-0.278899
SOLYC06G065250	Transposase, MuDR, plant	9	0.517008	0.743114	3.17e-07	-0.198386	-0.126485
SOLYC12G008450	Initiator tRNA phosphoribosyl transferase	9	0.378432	0.552649	0.00057614	-0.193379	-0.210818
SOLYC04G081550	Thaumatin-like protein 1	8	0.302805	0.639875	3.49e-05	-0.961086	-1.19308
SOLYC08G081760	protein kinase family protein	8	0.291917	0.551144	0.000600706	-0.237077	-0.474875
SOLYC01G109870	Sec14p-like phosphatidylinositol transfer family protein	8	0.413945	0.649211	2.45e-05	-0.414917	-0.0290214
SOLYC01G010050	S-adenosylmethionine decarboxylase 3	8	0.281179	0.519736	0.00137501	-0.520556	0.13553
SOLYC05G005200	Pyrrolidone-carboxylate peptidase-like protein	8	0.334114	0.590766	0.000186739	-0.285476	-0.0567449
SOLYC02G077110	Phospholipase A1-II 1	8	0.416175	0.730596	6.27e-07	-1.59001	-0.973759
SOLYC01G060140	Calmodulin-binding transcription activator 5	8	0.508789	0.760462	1.15e-07	-0.376206	-0.454784
SOLYC01G112350	Brefeldin A-inhibited guanine nucleotide-exchange protein 4	8	0.322918	0.624946	5.99e-05	-0.11236	0.135851
SOLYC03G096810	TMPIT-like protein	8	0.29371	0.477558	0.00371848	-0.147596	-0.0981433
SOLYC12G009640	zinc finger BED domain-containing protein DAYSLEEPER-like	8	0.370426	0.654895	1.97e-05	-0.0423753	-0.117019
SOLYC06G065730	CHD3-type chromatin-remodeling factor PICKLE	8	0.359758	0.645159	2.86e-05	-0.143434	-0.0612801
SOLYC05G009720	Myb-like transcription factor family protein	8	0.455404	0.635015	4.17e-05	-0.533346	-0.419868
SOLYC05G015650	Calmodulin-binding transcription activator 4	8	0.327639	0.494251	0.002546	-0.0553856	0.0401855
SOLYC09G098100	NB-LRR tospovirus immune receptor	8	0.401247	0.689272	4.67e-06	-0.326002	-0.479891
SOLYC01G108250	DEM2	8	0.513001	0.761436	1.09e-07	-0.486369	-0.469936
SOLYC02G076820	Protein LIGHT-DEPENDENT SHORT HYPOCOTYLS 6	8	0.295216	0.633167	4.46e-05	-0.129318	-0.264633
SOLYC08G007060	Protein NRT1/ PTR FAMILY 7.3	8	0.456026	0.731861	5.86e-07	-1.48012	-1.73401
SOLYC07G054200	Pre-mRNA splicing factor	8	0.523327	0.73408	5.21e-07	-0.0614451	-0.277783
SOLYC06G083980	bHLH transcription factor138	8	0.551013	0.749778	2.17e-07	-0.487071	-0.477731
SOLYC02G082430	MLO-like protein	8	0.312629	0.515181	0.00154046	-0.154331	-0.639641
SOLYC02G079400	nitric oxide synthase-interacting protein	8	0.664185	0.843287	2.04e-10	-0.334416	-0.271234
SOLYC11G067240	Katanin p60 ATPase-containing subunit A1	8	0.448317	0.749352	2.23e-07	-0.228361	-0.148633
SOLYC02G062940	Zinc finger protein	8	0.370334	0.652503	2.16e-05	-0.337945	-0.266278
SOLYC06G082710	KH domain-containing protein	8	0.473795	0.675253	8.59e-06	-0.471124	-0.473892
SOLYC03G097280	MIF4G-like domain containing protein	8	0.466008	0.740899	3.59e-07	-0.653549	-0.541259
SOLYC12G010890	trihelix transcription factor ASIL1-like	8	0.450718	0.656041	1.88e-05	-0.243864	-0.340921
SOLYC08G016670	calcyclin-binding protein-like	8	0.325705	0.576917	0.000285741	-0.3675	-0.804307
SOLYC01G100480	hypothetical protein	8	0.702081	0.871184	1e-11	-0.312723	-0.264786
SOLYC07G007960	Ubiquitin system component Cue protein	8	0.542757	0.76266	1.01e-07	-0.587531	-0.389018
SOLYC02G014115	ENHANCER OF AG-4 protein 2-like	8	0.381756	0.593652	0.000170484	-0.252047	-0.0023917
SOLYC08G016410	Unknown protein	8	0.525434	0.723428	9.11e-07	-0.249677	-0.638127
SOLYC06G053350	Basic-leucine zipper	8	0.65416	0.830596	6.68e-10	-0.336166	-0.236859
SOLYC09G030450	Receptor-like kinase	8	0.278518	0.519283	0.00139072	-0.593986	-1.14766
SOLYC08G076883	Unknown protein	8	0.306215	0.581464	0.000249024	-4.62691	-3.84613
SOLYC12G056630	Holocarboxylase synthetase	8	0.599696	0.775707	4.41e-08	-0.522283	-0.508304
SOLYC01G150159	nuclear pore complex protein NUP98A-like isoform X1	8	0.614773	0.79465	1.2e-08	-0.906813	-1.78124
SOLYC03G078620	C2 calcium/lipid-binding domain, CaLB	8	0.366175	0.619194	7.32e-05	-0.962061	-2.46386
SOLYC01G087020	Unknown protein	8	0.401885	0.682891	6.19e-06	-0.659596	-1.07232
SOLYC07G063610	Dynein light chain	8	0.310376	0.578347	0.000273705	-0.915326	-1.43927
SOLYC03G005660	Disease resistance protein	8	0.355245	0.583602	0.000233264	-0.227426	-0.242558
SOLYC06G076950	Inositol 3-kinase	8	0.583305	0.80592	5.17e-09	-0.290689	-0.152199
SOLYC05G055530	Serine/threonine protein phosphatase 2A regulatory subunit	8	0.464162	0.664643	1.33e-05	-0.275384	-0.265465
SOLYC01G096700	DnaJ domain-containing protein	7	0.322008	0.599346	0.000142073	-0.2358	-0.0466666
SOLYC02G078150	PDDEXK-like protein	7	0.366457	0.670494	1.05e-05	-1.44779	0.141747
SOLYC02G065300	Leucine--tRNA ligase, cytoplasmic	7	0.288681	0.564075	0.000416924	-0.128726	-0.0164412
SOLYC03G045050	Nuclear matrix constituent-like protein 1	7	0.200167	0.465532	0.00482989	-0.148996	-0.107152
SOLYC06G005670	Pumilio-like protein 1	7	0.22633	0.399542	0.0174131	-0.1948	0.0568693
SOLYC11G064890	hypoxia-induced protein L31	7	0.453209	0.697636	3.2e-06	-0.161926	0.0576813
SOLYC02G082700	High mobility group family	7	0.275372	0.586918	0.000210578	-0.254657	-0.718429
SOLYC09G013080	Acetyl-coenzyme A carboxylase carboxyl transferase subunit alpha	7	0.128049	0.295472	0.0848404	-0.0787553	0.106832
SOLYC01G096500	Sphingoid long-chain bases kinase 1	7	0.258324	0.479734	0.00354305	-0.0813312	-0.0572373
SOLYC04G005670	F-box/kelch-repeat protein	7	0.284683	0.493987	0.00256165	-0.551486	-0.749267
SOLYC03G007480	myosin IB heavy chain	7	0.375042	0.643196	3.08e-05	-0.137027	-0.0865479
SOLYC05G013700	Plant specific eukaryotic initiation factor 4B	7	0.449259	0.679443	7.19e-06	-0.298133	-0.11501
SOLYC10G007030	Transmembrane protein	7	0.314518	0.545292	0.000705252	-0.0293894	-0.0620707
SOLYC03G095410	Exocyst complex component SEC10	7	0.17583	0.385862	0.0220588	-0.0524495	0.0620338
SOLYC01G107430	Zinc finger protein	7	0.284941	0.650175	2.36e-05	-0.220342	-0.426089
SOLYC02G077780	MACPF domain-containing protein	7	0.409701	0.649487	2.43e-05	-0.513758	-0.172589
SOLYC08G008410	Plant regulator RWP-RK family protein	7	0.388309	0.714558	1.42e-06	-0.208163	-0.222875
SOLYC01G098250	DnaJ domain-containing protein	7	0.334214	0.545462	0.000702002	-0.12582	-0.0783064
SOLYC02G083570	Ubiquitin-conjugating enzyme	7	0.335945	0.683973	5.9e-06	-0.243477	-0.921237
SOLYC09G011740	Phosphatidylinositol:ceramide inositolphosphotransferase	7	0.201107	0.406638	0.0153454	-0.369525	-0.493173
SOLYC02G091250	Mediator of RNA polymerase II transcription subunit	7	0.314697	0.64525	2.85e-05	-1.77976	-2.91777
SOLYC04G081280	5'-3' exoribonuclease	7	0.253448	0.439423	0.00826332	-0.0422194	0.0177769
SOLYC09G031517	Flocculation protein flo11-like	7	0.534271	0.733259	5.44e-07	-0.197667	-0.0524259
SOLYC05G005510	Nucleic acid-binding, OB-fold protein	7	0.235683	0.589222	0.000195995	-0.113215	-0.156853
SOLYC02G062250	Peptidyl-prolyl cis-trans isomerase	7	0.360236	0.625514	5.87e-05	-0.184192	-0.305295
SOLYC03G121410	Serine/threonine-protein phosphatase 2A 55 kDa regulatory subunit B	7	0.151511	0.415212	0.0131257	-0.0272705	-0.0355833
SOLYC07G065000	PHD finger protein	7	0.555644	0.768302	7.1e-08	-0.273811	-0.147934
SOLYC01G109890	Chaperone protein dnaJ 10	7	0.25098	0.509737	0.00176091	-0.42743	-0.175771
SOLYC01G094700	Glycerol-3-phosphate acyltransferase, expressed	7	0.372505	0.659996	1.61e-05	-0.808568	0.149409
SOLYC05G052660	Unknown protein	7	0.274987	0.559126	0.000480307	-2.72878	-3.43818
SOLYC04G007590	WAT1-related protein	7	0.354156	0.632318	4.6e-05	-0.991338	-2.79601
SOLYC07G062160	Zinc finger, B-box	7	0.557858	0.766065	8.17e-08	-0.332285	-0.273608
SOLYC04G071710	Protein LIKE COV 2	7	0.382814	0.64412	2.98e-05	-0.085207	-0.0531198
SOLYC02G062160	Chaperone protein DnaJ	7	0.358631	0.68031	6.92e-06	-1.02892	-2.26989
SOLYC01G106950	myosin heavy chain-like protein	7	0.519849	0.712566	1.57e-06	-0.278742	-0.44091
SOLYC03G097310	Major facilitator superfamily protein	7	0.36324	0.62708	5.55e-05	-0.289796	-0.45565
SOLYC01G103190	COX assembly mitochondrial protein	7	0.257991	0.602265	0.000129224	-0.299913	-0.178262
SOLYC10G081630	F-box protein	7	0.267917	0.544524	0.00072011	-0.451543	-0.833385
SOLYC01G103470	proline-rich receptor-like protein kinase PERK4	7	0.335692	0.590689	0.00018719	-0.617951	-1.10013
SOLYC05G012690	Sporulation protein RMD1	7	0.378081	0.646014	2.77e-05	-0.481205	-0.32961
SOLYC01G108210	Cytochrome P450	7	0.510076	0.653292	2.09e-05	-1.58599	-1.71624
SOLYC12G088820	Non-specific serine/threonine protein kinase	7	0.332194	0.567786	0.0003744	-0.713432	-0.686799
SOLYC07G062590	Hexosyltransferase	7	0.451873	0.666223	1.25e-05	-0.161727	-0.274753
SOLYC01G014180	Zinc finger A20 and AN1 domain-containing stress-associated protein 8	6	0.291405	0.516272	0.0014993	-0.284885	-0.446104
SOLYC05G015420	F-box protein	6	0.520289	0.756309	1.48e-07	-0.978469	-1.07408
SOLYC01G101120	Carbohydrate-binding X8 domain superfamily protein	6	0.557417	0.779053	3.54e-08	-0.855906	-0.411192
SOLYC12G013900	Early nodulin-like protein 1	6	0.214828	0.468401	0.00454166	-0.229141	-0.0529658
SOLYC11G011130	THO complex subunit 4D	6	0.357402	0.697133	3.27e-06	-0.398747	-0.282544
SOLYC04G081730	DNA ligase	6	0.31073	0.58977	0.000192666	-0.542798	-0.783693
SOLYC02G078230	Callose synthase 12	6	0.221142	0.57047	0.000346096	-0.193177	-0.164359
SOLYC09G092720	glycine-rich protein 3 short isoform-like	6	0.432888	0.743971	3.02e-07	-0.748858	-1.23326
SOLYC01G111560	Rac-like GTP binding protein	6	0.288331	0.617139	7.86e-05	-0.784109	-0.215107
SOLYC08G067910	Syntaxin	6	0.400864	0.698663	3.05e-06	-0.0655957	-0.0333432
SOLYC07G055810	LRR_1 domain-containing protein/Pkinase_Tyr domain-containing protein/Malectin domain-containing protein/LRR_8 domain-containing protein	6	0.169637	0.427512	0.0104182	-0.243562	-0.185304
SOLYC02G071150	Double-stranded DNA-binding family protein	6	0.505742	0.767333	7.55e-08	-0.222283	-0.286856
SOLYC04G078820	annexin 7	6	0.3699	0.677617	7.77e-06	-0.472017	-0.495632
SOLYC05G056340	Zinc finger CCCH domain protein	6	0.395265	0.624307	6.12e-05	-0.163672	-0.148137
SOLYC05G015710	transmembrane protein	6	0.321718	0.570075	0.000350134	-0.367101	-0.0717434
SOLYC04G078130	Syntaxin/t-SNARE family protein	6	0.614111	0.802223	6.86e-09	-0.397644	-0.431106
SOLYC02G079410	Adenine nucleotide alpha hydrolases-like superfamily protein	6	0.636578	0.816599	2.21e-09	-0.444886	-0.0808349
SOLYC01G096350	CDPK-related kinase 4	6	0.507255	0.7492	2.25e-07	-0.354198	-0.362377
SOLYC02G061960	la-related protein 1C-like	6	0.441775	0.730163	6.42e-07	-0.355535	-0.28672
SOLYC10G081650	carotenoid isomerase	6	0.47952	0.693317	3.89e-06	-0.449164	-0.248766
SOLYC02G070480	F-box protein	6	0.60055	0.819612	1.73e-09	-0.117201	-0.227385
SOLYC04G011520	Protein kinase APK1B, chloroplastic	6	0.237785	0.38222	0.0234556	-0.276598	-0.195027
SOLYC01G105700	Myc-type, basic helix-loop-helix	6	0.337748	0.613242	8.97e-05	-0.326733	-0.950861
SOLYC02G031830	polyadenylate-binding protein 1-B-binding protein	6	0.529804	0.758408	1.31e-07	-0.265675	-0.103741
SOLYC12G042430	Inositol polyphosphate multikinase	6	0.278245	0.561821	0.000444807	-0.190884	-0.686466
SOLYC07G045150	period circadian protein	6	0.353617	0.592957	0.000174277	-0.234545	-0.434977
SOLYC08G077030	AT-hook motif nuclear-localized protein 10	6	0.431294	0.679965	7.03e-06	-0.40011	-0.500579
SOLYC03G115530	SWI/SNF-related matrix-associated actin-dependent regulator of chromatin subfamily A-like protein 1	6	0.602307	0.796588	1.04e-08	-0.204614	-0.602754
SOLYC01G106030	GATA transcription factor 28	6	0.482581	0.707007	2.06e-06	-0.157975	-0.213931
SOLYC12G049560	Ethylene-responsive transcription factor	6	0.397342	0.610894	9.71e-05	-0.394381	-0.43384
SOLYC01G080340	BSD domain-containing protein	6	0.659668	0.828567	8e-10	-0.166347	-0.353785
SOLYC01G068000	Protein phosphatase-2C	6	0.419851	0.69742	3.23e-06	-0.210025	-0.490511
SOLYC08G082695	Yos1-like protein	6	0.233219	0.575751	0.000295905	-0.00201149	-0.0638803
SOLYC11G017170	Phospholipid-transporting ATPase	6	0.236364	0.501515	0.00214623	-0.111302	0.00098023
SOLYC03G121320	Tudor/PWWP/MBT superfamily protein	6	0.533277	0.721171	1.02e-06	-0.45819	-0.360811
SOLYC06G054470	proline-rich nuclear receptor coactivator	6	0.485684	0.649508	2.42e-05	-0.357942	-0.994385
SOLYC02G071040	Starch synthase, chloroplastic/amyloplastic	6	0.40017	0.681608	6.54e-06	-0.38043	-0.123318
SOLYC02G067605	Unknown protein	6	0.484983	0.679093	7.29e-06	-1.94464	-1.56336
SOLYC05G018600	Actin-related protein 6	6	0.285589	0.523599	0.00124716	-0.442487	-0.40535
SOLYC04G009370	hypothetical protein	6	0.493246	0.645375	2.84e-05	-0.40632	-0.536093
SOLYC06G005250	transmembrane protein	6	0.438131	0.722207	9.7e-07	-0.161898	-0.177149
SOLYC04G005730	Plant transposase	6	0.429401	0.737186	4.4e-07	-0.279728	-0.344094
SOLYC08G029230	aspartic proteinase-like protein 2	6	0.478907	0.698951	3.01e-06	-0.19887	-0.297937
SOLYC04G005900	F-box/FBD/LRR-repeat protein	6	0.500276	0.745526	2.77e-07	-0.185255	-0.417379
SOLYC08G081190	plasma membrane intrinsic protein 1.5	5	0.20204	0.461518	0.00525975	-0.324952	0.0585853
SOLYC08G060810	EIN3-binding F-box protein 2	5	0.262242	0.559951	0.000469183	-0.478067	-0.557944
SOLYC10G079820	Protein EARLY RESPONSIVE TO DEHYDRATION 15	5	0.26055	0.507478	0.00186018	-0.388932	-0.343043
SOLYC03G113270	LEVAHOX1G L.esculentum homeobox	5	0.225603	0.534522	0.000940419	-0.370922	-0.592523
SOLYC10G007500	mitogen-activated protein kinase 10	5	0.297265	0.542887	0.000752694	-0.387741	-0.165635
SOLYC10G050860	DNA-binding protein AY506544	5	0.362899	0.607006	0.000110565	-0.197809	-0.131203
SOLYC01G103030	Major facilitator superfamily protein	5	0.250272	0.54062	0.000799957	-0.835549	-0.637686
SOLYC12G094520	4-coumarate--CoA ligase-like 4	5	0.192507	0.385879	0.0220524	-0.548423	-1.04812
SOLYC06G065710	Sister chromatid cohesion PDS5-like protein	5	0.366274	0.580194	0.000258829	-0.181737	-0.0943963
SOLYC10G080700	Casein kinase	5	0.404511	0.621765	6.69e-05	-0.324953	0.0223434
SOLYC08G005970	Protein arginine N-methyltransferase	5	0.318145	0.607912	0.000107288	-0.291639	-0.612757
SOLYC09G074060	BSD domain-containing protein	5	0.379174	0.666353	1.24e-05	-0.0490335	-0.129666
SOLYC02G092670	Subtilisin-like protease	5	0.235593	0.498213	0.00232054	-0.0799944	-0.309528
SOLYC03G098150	protein kinase 6	5	0.397936	0.654746	1.98e-05	-0.181165	-0.224298
SOLYC06G065100	R2R3MYB transcription factor 3	5	0.319742	0.496136	0.00243645	-0.52472	0.0651024
SOLYC01G006350	Callose synthase 1	5	0.198174	0.484716	0.00316823	-0.019667	0.0619148
SOLYC09G098110	bHLH transcription factor 092	5	0.316342	0.606857	0.000111113	-0.745795	-0.964793
SOLYC08G074550	Threonine--tRNA ligase, cytoplasmic	5	0.197542	0.415741	0.0129983	-0.230226	0.114511
SOLYC02G079390	Protein PLANT CADMIUM RESISTANCE like	5	0.380374	0.650166	2.36e-05	-0.563984	-0.758364
SOLYC04G008380	GAGA-binding transcriptional activator	5	0.497443	0.751958	1.91e-07	-0.288449	-0.118108
SOLYC11G042990	Kinase protein	5	0.182008	0.355348	0.0361856	0.00143325	0.20175
SOLYC01G015020	PRLI-interacting factor	5	0.20468	0.408399	0.0148654	-0.177775	-0.132484
SOLYC11G012325	Unknown protein	5	0.139236	0.471402	0.00425602	-0.354394	-0.926365
SOLYC04G078490	F-box protein	5	0.209089	0.537515	0.000868987	-0.144197	-0.225337
SOLYC08G006640	monogalactosyldiacylglycerol synthase, chloroplastic	5	0.212952	0.411612	0.0140224	-0.479092	-0.891096
SOLYC04G076110	RING finger protein	5	0.33968	0.573299	0.000318335	-0.246744	-0.268585
SOLYC01G107190	LOB domain-containing protein 38	5	0.298346	0.525982	0.00117362	-0.328958	-0.546979
SOLYC10G011790	BTB/POZ domain-containing protein	5	0.546654	0.762163	1.04e-07	-0.258629	-0.0692595
SOLYC10G008350	hypothetical protein	5	0.535415	0.75826	1.32e-07	-2.01258	-1.92512
SOLYC10G008340	DUF1421 domain-containing protein	5	0.324036	0.522363	0.00128687	-0.306093	-0.599637
SOLYC04G008240	2-oxoglutarate	5	0.253077	0.488631	0.00289834	-0.0920961	-0.0568208
SOLYC02G085600	Scarecrow-like protein 15	5	0.378402	0.662883	1.43e-05	-0.72618	-1.13272
SOLYC04G082600	Protein phosphatase 2C	5	0.372014	0.649725	2.4e-05	-0.342397	-0.170132
SOLYC02G088920	Nuclear transport factor 2	5	0.499019	0.776706	4.13e-08	-0.67856	-0.650251
SOLYC07G024000	NAD(P)-binding Rossmann-fold superfamily protein	5	0.389539	0.687115	5.14e-06	-0.233568	-0.678839
SOLYC10G054030	RING/U-box superfamily protein	5	0.306633	0.498726	0.00229268	-0.25399	-0.142242
SOLYC09G082800	Pkinase domain-containing protein/LRR_4 domain-containing protein/LRR_7 domain-containing protein/EDR1 domain-containing protein	5	0.305778	0.651966	2.21e-05	-0.104696	-0.183775
SOLYC07G055830	Transcription elongation factor B polypeptide	5	0.60091	0.775644	4.43e-08	-0.236167	-0.120231
SOLYC03G097210	Carbohydrate kinase-like protein	5	0.378937	0.610282	9.91e-05	-0.132309	-0.0289046
SOLYC02G078220	DUF2921 family protein, putative	5	0.586552	0.775884	4.36e-08	-0.344757	-0.321769
SOLYC11G071770	Elongation factor 2	5	0.567965	0.785648	2.26e-08	-0.270588	-0.410414
SOLYC10G076410	Abscisic acid receptor PYL6	5	0.33047	0.60387	0.000122611	-0.837714	-1.56428
SOLYC04G008620	Calcium-dependent lipid-binding	5	0.377495	0.691044	4.32e-06	-0.555487	-0.838364
SOLYC03G095370	Unknown protein	5	0.34038	0.625175	5.94e-05	-0.554669	-1.46259
SOLYC08G022030	Myosin heavy chain-related protein	5	0.602232	0.760437	1.16e-07	-0.21072	-0.21893
SOLYC05G015490	Bifunctional inhibitor/plant lipid transfer protein/seed storage helical domain	5	0.277964	0.565718	0.00039759	-0.511953	-0.151697
SOLYC01G094540	Small nuclear ribonucleoprotein-associated protein	5	0.412424	0.714046	1.46e-06	-0.357546	-0.406936
SOLYC01G108230	LAG1 longevity assurance-like protein 2	5	0.525175	0.745486	2.78e-07	-0.399866	-0.495099
SOLYC06G061190	Protein HAIKU1	5	0.357625	0.501703	0.00213663	-0.356264	-0.462257
SOLYC11G069520	Protein-tyrosine sulfotransferase	5	0.169726	0.356177	0.0357229	-0.153658	0.0238753
SOLYC06G082440	Non-specific serine/threonine protein kinase	5	0.48231	0.710439	1.74e-06	-0.407081	-0.844082
SOLYC12G008350	dehydration responsive element binding protein 2	5	0.28966	0.602314	0.000129017	-1.40742	-0.981913
SOLYC03G026010	transmembrane protein 161AB protein	5	0.303712	0.56936	0.000357556	-0.112336	-0.203563
SOLYC09G010820	Myb-related protein 3R-1	5	0.617799	0.822094	1.4e-09	-0.253561	-0.330385
SOLYC05G047590	Pectinesterase	5	0.139911	0.420821	0.0118254	-0.0829908	-0.382536
SOLYC03G007980	Site-determining protein	5	0.320566	0.616736	7.97e-05	-0.253314	-0.086066
SOLYC06G073930	Ubiquitin carboxyl-terminal hydrolase 8	5	0.243118	0.576847	0.000286342	-0.121662	-0.110812
SOLYC08G082240	transmembrane protein	5	0.279855	0.555495	0.000532119	-0.31933	-0.726321
SOLYC11G008100	translocase subunit seca	5	0.38595	0.643303	3.07e-05	-0.113378	-0.374289
SOLYC01G088060	NBS-LRR resistance protein	5	0.482231	0.66871	1.13e-05	-0.585446	-0.505992
SOLYC11G071870	Ubiquitin-conjugating enzyme	5	0.577328	0.762091	1.04e-07	-0.668705	-0.456017
SOLYC04G009600	TRAF-like superfamily protein	5	0.59689	0.777111	4.03e-08	-0.470371	-0.324577
SOLYC10G006850	Arf GTPase activating protein	5	0.564143	0.717044	1.26e-06	-0.361113	-0.369535
SOLYC06G073320	GDP-L-galactose phosphorylase 1	4	0.32892	0.591124	0.00018465	-0.490604	-0.986342
SOLYC08G077240	S-adenosyl-L-methionine-dependent methyltransferases superfamily protein	4	0.257871	0.576972	0.000285274	-0.108357	-0.0850138
SOLYC10G084950	Protein NRT1/ PTR FAMILY 5.7	4	0.422018	0.7476	2.46e-07	-1.04254	-3.34821
SOLYC05G009700	Lysine histidine transporter-like 1	4	0.193841	0.470275	0.00436138	-0.992135	-0.672099
SOLYC06G083190	Peptidylprolyl isomerase	4	0.416216	0.702069	2.6e-06	-0.411028	-0.317495
SOLYC03G122340	lipoxygenase D	4	0.161326	0.259553	0.132142	-0.327701	-1.71345
SOLYC01G060470	Importin subunit alpha	4	0.216825	0.493318	0.00260175	-0.104336	-0.175239
SOLYC01G111520	Calcium-dependent lipid-binding	4	0.28573	0.551524	0.00059441	-0.0711989	0.00473538
SOLYC05G056350	cleft lip and palate transmembrane protein 1 homolog	4	0.383299	0.674847	8.74e-06	-0.299392	-0.13983
SOLYC05G026540	transmembrane protein	4	0.393427	0.589461	0.000194536	-0.137034	0.0291693
SOLYC07G049370	Glucan endo-1,3-beta-glucosidase 3	4	0.219244	0.590021	0.00019116	-0.577503	-0.768216
SOLYC02G071180	DUF1296 domain-containing protein	4	0.454309	0.668492	1.14e-05	-0.239489	-0.182255
SOLYC01G100040	Protein phosphatase 2C family protein	4	0.224118	0.433707	0.00924459	-0.813672	-0.806831
SOLYC03G117950	ATP-dependent Clp protease ATP-binding subunit-like protein chloroplastic	4	0.368133	0.693417	3.88e-06	-0.491385	-0.503414
SOLYC06G076350	LePCL1	4	0.395247	0.696274	3.4e-06	-0.618408	-0.454344
SOLYC05G052030	ethylene response factor 4	4	0.212964	0.554475	0.000547547	-0.509697	-0.572903
SOLYC01G079940	Eukaryotic aspartyl protease family protein	4	0.518493	0.751934	1.92e-07	-1.26208	-1.00355
SOLYC03G121700	Nucleosome assembly protein family	4	0.306733	0.610052	9.99e-05	-0.199653	-0.464553
SOLYC05G007030	heat-inducible transcription repressor	4	0.357491	0.624838	6.01e-05	-0.134809	0.210602
SOLYC02G087900	Cullin	4	0.43526	0.623873	6.22e-05	-0.198889	-0.0591196
SOLYC08G078430	U4/U6 small nuclear ribonucleoprotein Prp31-like	4	0.251798	0.536813	0.000885287	-0.107916	0.00567991
SOLYC10G062180	RNA binding protein	4	0.463669	0.673588	9.21e-06	-0.239392	-0.18634
SOLYC01G108240	Ethylene Response Factor D.3	4	0.302353	0.537308	0.000873758	-3.54049	-6.02864
SOLYC06G062530	Serine/threonine-protein phosphatase 2A 55 kDa regulatory subunit B	4	0.368167	0.595463	0.000160936	-0.364747	-0.144393
SOLYC07G018010	bHLH transcription factor139	4	0.266573	0.543265	0.000745057	-1.0495	-2.05797
SOLYC08G067920	Enhancer of polycomb-like protein	4	0.448927	0.751124	2.01e-07	-0.162285	-0.357254
SOLYC03G116630	cytochrome P450 family protein	4	0.289391	0.62373	6.25e-05	-0.803829	-1.74872
SOLYC02G078970	Transducin/WD40 repeat-like superfamily protein	4	0.427864	0.609499	0.000101758	-0.180034	-0.179434
SOLYC09G019980	Cytochrome b561 and DOMON domain-containing protein	4	0.518668	0.74875	2.3e-07	-0.634366	-0.373128
SOLYC02G063050	hypothetical protein	4	0.338035	0.536825	0.000885008	-0.0712973	-0.0461927
SOLYC06G082520	B3 domain-containing protein	4	0.516036	0.740294	3.71e-07	-0.322866	-0.0822088
SOLYC08G082210	Ethylene-responsive transcription factor	4	0.446432	0.75872	1.28e-07	-2.26669	-2.37067
SOLYC08G078440	sphingomyelin phosphodiesterase	4	0.56231	0.779268	3.49e-08	-0.821765	-0.383399
SOLYC04G012160	SNF1-related kinase	4	0.659855	0.849624	1.09e-10	-0.687495	-0.462101
SOLYC04G074570	Unknown protein	4	0.375653	0.657666	1.76e-05	-0.262049	-0.118277
SOLYC04G005040	Metalloendoproteinase 1	4	0.325731	0.496489	0.0024164	-1.37472	-1.96174
SOLYC12G019000	La-related protein 6B	4	0.361358	0.532194	0.000999526	-0.338681	-0.0748905
SOLYC12G088440	Syntaxin/t-SNARE family protein	4	0.445	0.725725	8.09e-07	-0.31801	-0.824782
SOLYC01G096600	THO complex subunit 1	4	0.438261	0.711393	1.66e-06	-0.154678	-0.25537
SOLYC03G033340	Protein phosphatase 2C homolog	4	0.188585	0.488099	0.00293383	-0.00835911	-0.121646
SOLYC03G095610	DUF3133 domain-containing protein	4	0.32173	0.522126	0.00129461	-0.0606705	-0.159998
SOLYC06G069410	ADP,ATP carrier protein	4	0.585711	0.823708	1.22e-09	-0.899439	-1.17621
SOLYC03G032050	Ras-related protein Rab-11A	4	0.532544	0.730593	6.27e-07	-0.214244	-0.0779476
SOLYC09G005850	Pectate lyase	4	0.15985	0.552494	0.000578626	-0.056158	-0.30293
SOLYC01G102880	Disease resistance protein	4	0.335185	0.495216	0.00248936	-0.209514	-0.0796039
SOLYC02G082570	PHD finger-like protein	4	0.51023	0.787304	2.02e-08	-0.240171	-0.0224163
SOLYC01G096210	Pentatricopeptide repeat	4	0.702643	0.857054	4.99e-11	-0.46789	-0.685907
SOLYC01G088150	Glycerol-3-phosphate dehydrogenase [NAD(+)]	4	0.24753	0.438446	0.0084245	-0.186278	-0.276884
SOLYC06G068010	Biotin carboxyl carrier protein of acetyl-CoA carboxylase	4	0.287933	0.604778	0.000119009	-0.326931	-0.105365
SOLYC06G072720	Zinc finger transcription factor 47	4	0.427856	0.761501	1.08e-07	-0.183827	-0.102082
SOLYC03G063200	Zinc finger transcription factor 25	4	0.277894	0.528815	0.00109117	-0.19307	-0.474305
SOLYC12G055990	Abscisic acid receptor PYL10	4	0.330919	0.673033	9.43e-06	-0.320985	-0.35946
SOLYC12G099010	BEACH domain	4	0.444368	0.669022	1.11e-05	-0.237719	-0.374494
SOLYC10G008310	Pyrroline-5-carboxylate reductase	4	0.540964	0.740348	3.7e-07	-0.336273	-0.662881
SOLYC04G071730	Syntaxin-81	4	0.358109	0.678582	7.46e-06	-0.118531	-0.0851148
SOLYC06G052020	protein PSY2 isoform X2	4	0.479393	0.741233	3.52e-07	-0.815554	-2.628
SOLYC01G007230	Late embryogenesis abundant	4	0.458935	0.697522	3.21e-06	-0.528506	-0.345632
SOLYC01G009145	Glycosyl hydrolase	4	0.170158	0.429649	0.00999976	-0.0501939	0.0948574
SOLYC03G025930	F-box/LRR-repeat protein	4	0.456424	0.619402	7.27e-05	-0.369842	-0.211467
SOLYC02G067490	Actin cross-linking protein	4	0.400475	0.660476	1.58e-05	-0.482999	-0.82203
SOLYC07G005620	Endonuclease/Exonuclease/phosphatase family	4	0.538993	0.738241	4.15e-07	-0.177992	-0.56817
SOLYC09G011780	R2R3MYB transcription factor 1	4	0.472418	0.684404	5.79e-06	-0.553002	-0.818149
SOLYC06G071100	plasma membrane H+-ATPase	3	0.224097	0.515351	0.00153397	-0.0929941	0.125253
SOLYC07G053740	Ethylene Response Factor F.4	3	0.326966	0.612459	9.21e-05	-1.03353	-1.81113
SOLYC06G084020	histone H1	3	0.249657	0.474221	0.00400208	-0.384534	-0.194575
SOLYC11G068430	Ferredoxin	3	0.341438	0.640442	3.42e-05	-0.672707	-0.669752
SOLYC01G100350	GTP-binding protein	3	0.334137	0.634742	4.21e-05	-0.241105	-0.291321
SOLYC06G083300	Nuclear transport factor 2	3	0.263924	0.601842	0.000131018	-0.064602	-0.0938218
SOLYC02G085910	LOB domain-containing protein	3	0.272147	0.585917	0.000217208	-3.13409	-2.42335
SOLYC04G081590	Receptor protein kinase	3	0.430128	0.696062	3.44e-06	-0.579789	-0.409909
SOLYC04G076220	AT-hook motif nuclear-localized protein	3	0.307305	0.558908	0.000483295	-0.5052	-0.253278
SOLYC12G006990	Arf GTPase activating protein	3	0.274239	0.541046	0.000790879	0.0173137	0.0653178
SOLYC03G123370	GTP pyrophosphokinase,	3	0.149295	0.322609	0.0587376	-0.307949	-0.108326
SOLYC08G006980	RING/U-box superfamily protein	3	0.315549	0.491743	0.00269832	-0.320967	-0.0628343
SOLYC08G061590	Pentatricopeptide repeat-containing protein	3	0.253097	0.492035	0.00268019	-0.40011	-0.410548
SOLYC02G030080	WD repeat-containing protein 43-like	3	0.286685	0.559067	0.000481113	-0.373156	-0.341711
SOLYC01G057760	RNA helicase DEAD2	3	0.236244	0.441098	0.00799328	-0.112172	-0.0132175
SOLYC01G105340	Chaperone protein DnaJ	3	0.126863	0.39112	0.0201644	-0.0326171	-0.0406446
SOLYC12G063050	RNA polymerase II C-terminal domain phosphatase-like 3	3	0.26103	0.611054	9.66e-05	-0.144482	-0.143857
SOLYC04G077980	C2H2-type zinc finger protein	3	0.30002	0.595957	0.000158421	-1.14539	-0.636293
SOLYC11G008000	NAC domain-containing protein 16	3	0.40581	0.644952	2.88e-05	-0.251176	-0.220704
SOLYC02G085870	beta-ketoacyl-coenzyme A synthase	3	0.300446	0.592956	0.000174281	-0.617067	-0.259898
SOLYC03G118670	ERAD-associated E3 ubiquitin-protein ligase component HRD3A	3	0.33368	0.584761	0.000225094	-0.0281571	0.0519097
SOLYC03G115250	Dentin sialophosphoprotein-like protein	3	0.194266	0.450872	0.00656267	-0.0645764	-0.0951303
SOLYC08G006530	Zinc finger protein CONSTANS-LIKE 4	3	0.31594	0.565672	0.000398128	-0.133408	-0.16701
SOLYC01G068330	Cell division control protein 48-like protein C	3	0.306369	0.540242	0.000808109	-0.203319	-0.0963533
SOLYC09G010410	hypothetical protein	3	0.241245	0.518223	0.00142813	-0.20219	-0.0310909
SOLYC06G009750	importin alpha	3	0.221574	0.494207	0.00254857	-0.118328	0.0504561
SOLYC02G092780	Suppressor of RPS4-RLD 1	3	0.27997	0.397778	0.0179617	-0.225858	-0.248817
SOLYC09G065890	Phospholipase A1-Igamma2, chloroplastic	3	0.342133	0.578706	0.000270752	-0.564895	-0.816458
SOLYC01G097190	Ankyrin-like protein	3	0.347251	0.674289	8.95e-06	-0.345437	-0.3639
SOLYC11G065070	Hydroxymethylglutaryl-CoA lyase, mitochondrial	3	0.349994	0.660653	1.57e-05	-0.399998	-0.412286
SOLYC05G013780	paramyosin	3	0.321774	0.572028	0.000330551	-0.126103	-0.0842015
SOLYC05G006630	Disease resistance protein	3	0.33616	0.578896	0.000269204	-0.0622066	-0.115395
SOLYC02G070630	60S ribosomal protein L18a-like protein	3	0.318822	0.585337	0.000221131	-0.0840967	-0.100932
SOLYC08G005580	ABC transporter G family member 14	3	0.340202	0.672296	9.73e-06	-0.973065	-0.534413
SOLYC01G087170	Zinc finger transcription factor 11	3	0.303799	0.603242	0.000125161	-0.169256	-0.229671
SOLYC09G082950	Calcium-dependent lipid-binding	3	0.328383	0.53934	0.000827816	-0.117268	-0.173959
SOLYC01G006110	PP2A regulatory subunit TAP46	3	0.509169	0.728996	6.82e-07	-0.151195	-0.180941
SOLYC06G009640	Basic-leucine zipper domain-containing protein	3	0.337486	0.656961	1.81e-05	-0.801697	-0.587675
SOLYC11G062370	Stomatal closure-related actin-binding protein 1	3	0.423331	0.678414	7.51e-06	-0.311655	-0.113986
SOLYC07G005480	Formin-like protein	3	0.280036	0.481032	0.00344185	-0.0525652	-0.0507065
SOLYC09G025240	ENTH/VHS, Target of Myb protein 1	3	0.375478	0.616218	8.11e-05	-0.11761	-0.0945632
SOLYC03G113500	DDT domain-containing protein	3	0.512759	0.753188	1.78e-07	-0.198799	-0.154884
SOLYC04G079920	Pre-mRNA-splicing factor CWC22-like protein	3	0.392501	0.69083	4.36e-06	-0.245553	-0.0780952
SOLYC09G009120	Polyadenylation and cleavage factor-like protein 4	3	0.568246	0.759775	1.2e-07	-0.167035	-0.257439
SOLYC04G064800	Zinc finger transcription factor 35	3	0.377205	0.678629	7.44e-06	-0.222026	-0.117794
SOLYC01G109280	RBR-type E3 ubiquitin transferase	3	0.470799	0.652441	2.16e-05	-0.499363	-0.156754
SOLYC03G026230	Protein DETOXIFICATION	3	0.434394	0.655721	1.9e-05	-1.54438	-2.33486
SOLYC01G101160	hypothetical protein	3	0.438953	0.752024	1.91e-07	-0.192497	-0.322279
SOLYC04G070990	E4/E8 binding protein 1	3	0.280114	0.415749	0.0129961	-0.215996	-0.0286061
SOLYC03G118690	Amidase	3	0.314871	0.577225	0.000283114	-0.246083	-0.111444
SOLYC05G047390	Mitochondrial import receptor subunit TOM7-1	3	0.300352	0.579383	0.000265268	-0.271205	-0.500907
SOLYC04G024530	Actin-related protein	3	0.407635	0.720332	1.07e-06	-0.176667	-0.29374
SOLYC03G120770	Phox	3	0.523049	0.735941	4.71e-07	-0.427093	-0.530257
SOLYC11G013760	mediator of RNA polymerase II transcription subunit-like protein	3	0.476082	0.747577	2.46e-07	-0.460655	-0.447538
SOLYC07G054440	Core-2/I-branching beta-16-N-acetylglucosaminyltransferase family protein	3	0.408655	0.689314	4.66e-06	-0.356471	-0.217763
SOLYC01G098750	RING/U-box superfamily protein	3	0.275007	0.428368	0.0102489	-0.317339	-0.369383
SOLYC05G009390	Alpha/beta-Hydrolases superfamily protein	3	0.30464	0.659078	1.67e-05	-0.528024	-0.719057
SOLYC05G012770	WRKY transcription factor 4	3	0.235548	0.372684	0.0274631	-0.242893	-0.326836
SOLYC11G008120	Nuclear pore complex protein NUP88	3	0.435425	0.731635	5.93e-07	-0.258998	-0.291238
SOLYC06G051570	NF-X1-type zinc finger protein NFXL2	3	0.431642	0.710532	1.74e-06	-0.12889	-0.0221671
SOLYC11G005290	RING/U-box superfamily protein	3	0.454939	0.713344	1.51e-06	-2.2569	-1.90227
SOLYC11G007590	OTU domain-containing protein	3	0.286803	0.606979	0.000110665	-0.402915	-0.217316
SOLYC08G078310	Chromogranin	3	0.543662	0.740856	3.6e-07	-0.937171	-0.708783
SOLYC11G073200	11-S seed storage protein	3	0.241404	0.531123	0.0010278	-0.356875	-0.307722
SOLYC03G098130	hypothetical protein	3	0.403023	0.750531	2.08e-07	-0.350203	-0.164957
SOLYC11G071540	TATA box-binding protein-associated factor RNA polymerase I subunit B	3	0.598988	0.80272	6.61e-09	-0.295688	-0.11226
SOLYC03G063357	Unknown protein	3	0.339896	0.63432	4.28e-05	-0.305311	-0.196614
SOLYC07G006070	GDP-L-fucose synthase	3	0.27978	0.489465	0.00284353	-0.147217	-0.269766
SOLYC07G005450	RNA polymerase II C-terminal domain phosphatase-like 4	3	0.60081	0.800436	7.84e-09	-0.287969	-0.272485
SOLYC05G018390	Protein VERNALIZATION INSENSITIVE 3	3	0.4513	0.739694	3.84e-07	-0.210154	-0.321434
SOLYC01G096630	Cilia-and flagella-associated protein 20	3	0.656455	0.831672	6.06e-10	-0.792634	-0.687036
SOLYC07G045255	Unknown protein	3	0.417326	0.748941	2.28e-07	-0.194792	-0.179231
SOLYC05G012920	Pentatricopeptide repeat-containing protein	3	0.268914	0.538895	0.000837683	-0.309962	-0.450207
SOLYC04G007330	DNA-binding HORMA	3	0.434754	0.652593	2.15e-05	-1.21988	-1.26203
SOLYC11G044250	K(+) efflux antiporter 3, chloroplastic	3	0.370382	0.632321	4.6e-05	-0.106415	-0.322334
SOLYC03G097030	4-coumarate:CoA ligase	3	0.393762	0.706523	2.11e-06	-0.81625	-0.616234
SOLYC04G071520	Transcription elongation factor	3	0.440302	0.697914	3.16e-06	-1.44373	-1.71272
SOLYC04G081350	Transcription factor E2FC	3	0.534879	0.715585	1.35e-06	-0.729184	-1.40583
SOLYC12G007180	Protein tesmin/TSO1-like CXC 5	3	0.593933	0.803642	6.16e-09	-0.875961	-0.483337
SOLYC05G012090	Dihydropterin pyrophosphokinase-dihydropteroate synthase	3	0.289298	0.523556	0.00124851	-0.43962	-0.465249
SOLYC01G110670	Auxin-responsive protein SAUR21	3	0.233573	0.459131	0.0055307	-0.0691117	-0.570853
SOLYC07G055850	Ubiquinone biosynthesis O-methyltransferase	3	0.360043	0.632836	4.52e-05	-0.573304	-0.507575
SOLYC02G083190	F-box family protein	3	0.355097	0.581309	0.000250196	-0.349265	-1.11456
SOLYC09G074970	Thiamine pyrophosphokinase	3	0.461405	0.713878	1.47e-06	-1.00724	-1.13954
SOLYC01G110000	Beta-galactosidase	2	0.200846	0.418695	0.0123049	-0.606451	0.272834
SOLYC02G092460	BTB/POZ and TAZ domain-containing protein 4	2	0.322486	0.658595	1.7e-05	-2.10503	-0.340765
SOLYC04G054910	Ethylene-responsive transcription factor	2	0.303585	0.583815	0.000231743	-0.566233	-0.726003
SOLYC07G043130	Phototropic-responsive NPH3 family protein	2	0.256404	0.538508	0.000846347	-0.528998	0.258563
SOLYC09G075440	Never ripe-2	2	0.173	0.469482	0.00443688	-0.551206	-0.341056
SOLYC02G090840	DUF1685 domain-containing protein	2	0.308994	0.628475	5.28e-05	-0.336346	-0.588711
SOLYC02G082800	Ubiquitin domain-containing protein DSK2b	2	0.289489	0.523558	0.00124846	-0.0881276	0.0201361
SOLYC05G052670	HXXXD-type acyl-transferase family protein	2	0.195126	0.444481	0.00747058	-3.53503	-4.43063
SOLYC08G077430	ephrin type-B receptor	2	0.248017	0.52622	0.00116648	-0.0820708	-0.568957
SOLYC04G078840	AREB	2	0.254355	0.507665	0.00185177	-0.568838	-0.776148
SOLYC04G081750	1-phosphatidylinositol-3-phosphate 5-kinase FAB1A	2	0.371477	0.641198	3.32e-05	-0.229172	0.0229129
SOLYC08G081550	1-aminocyclopropane-1-carboxylate synthase	2	0.178122	0.45648	0.00584551	-0.919123	0.0347137
SOLYC04G007280	Nuclear pore complex protein NUP98A	2	0.292674	0.549471	0.000629087	-0.264168	-0.103631
SOLYC02G079970	bHLH transcription factor 014	2	0.274791	0.562185	0.0004402	-0.215581	-0.384958
SOLYC04G007780	Sn-1 protein	2	0.290838	0.623312	6.34e-05	-0.813734	-0.876765
SOLYC07G066440	Trypsin family protein	2	0.306382	0.646955	2.67e-05	-0.616717	-0.380385
SOLYC01G080010	xyloglucan endoglucanase inhibitor	2	0.404681	0.728482	7.01e-07	-0.908707	-0.358675
SOLYC06G083460	Transcriptional corepressor LEUNIG	2	0.403281	0.706825	2.08e-06	-0.206389	-0.286222
SOLYC04G079730	allene oxide synthase	2	0.19771	0.442208	0.00781833	-1.93803	-3.9629
SOLYC02G086660	RNA helicase DEAD10	2	0.295165	0.531092	0.00102865	-0.339605	-0.398512
SOLYC11G071910	GTPase LSG1-2	2	0.218645	0.521588	0.00131235	-0.25307	-0.252634
SOLYC02G077770	F-box domain-containing protein	2	0.379841	0.62993	5.02e-05	-1.12707	0.0941952
SOLYC02G061840	RNA-binding	2	0.350093	0.66663	1.23e-05	-0.20485	-0.28756
SOLYC06G065840	Trafficking protein particle complex II-specific subunit-like protein	2	0.330315	0.593539	0.000171094	-0.0639416	0.0925793
SOLYC08G029190	Octicosapeptide/Phox/Bem1p	2	0.15086	0.488309	0.00291981	-0.046752	-0.148982
SOLYC04G016190	Glycosyltransferase	2	0.344559	0.581892	0.000245793	-0.652501	-2.23216
SOLYC06G050500	abscisic acid receptor PYL4-like	2	0.302045	0.562145	0.000440696	-0.442251	-0.36669
SOLYC04G077680	U3 small nucleolar RNA-associated protein 4	2	0.400723	0.708311	1.93e-06	-0.197663	-0.105807
SOLYC08G063050	ATP-dependent zinc metalloprotease ftsh mitochondrial-like	2	0.330029	0.556944	0.000510879	-0.108118	-0.0926224
SOLYC12G014170	Transcription factor gte4	2	0.32607	0.585743	0.000218379	-0.109572	-0.471913
SOLYC08G078220	PPPDE putative thiol peptidase family protein	2	0.184676	0.376278	0.0258913	-0.197176	0.109741
SOLYC02G150146	Receptor-like protein kinase	2	0.278665	0.563632	0.000422276	-0.554776	-0.230997
SOLYC07G043050	Glycosyltransferase	2	0.426686	0.665585	1.28e-05	-0.137836	-0.151101
SOLYC08G076100	GBF9G-box binding	2	0.241704	0.477211	0.00374708	-0.135408	0.047692
SOLYC07G007680	Calcium-dependent lipid-binding	2	0.264531	0.586657	0.000212286	-0.332064	-0.297606
SOLYC01G109910	RING/U-box superfamily protein	2	0.347867	0.565863	0.000395934	-0.0842437	-0.191353
SOLYC09G061310	PPPDE putative thiol peptidase family protein	2	0.19203	0.446861	0.0071207	-0.424971	0.00432766
SOLYC06G068840	Calcium-dependent phospholipid-binding Copine family protein	2	0.566396	0.773689	5.03e-08	-0.218048	-0.165561
SOLYC09G010280	LETM1-like	2	0.291039	0.572029	0.000330547	-0.190551	-0.125279
SOLYC03G082870	Transducin/WD40 repeat-like superfamily protein	2	0.248724	0.651685	2.23e-05	-0.0229528	-0.715752
SOLYC09G011030	Hsp70 nucleotide exchange factor FES1	2	0.506071	0.756006	1.51e-07	-0.364101	-0.305672
SOLYC09G089680	2-oxoglutarate	2	0.325556	0.509867	0.00175531	-0.77249	-1.33165
SOLYC11G073080	Methyl-CpG-binding domain-containing protein 6	2	0.399653	0.643615	3.03e-05	-0.592245	-0.953394
SOLYC03G033580	Polyamine-modulated factor 1-binding protein	2	0.424952	0.662882	1.43e-05	-0.296928	-0.194644
SOLYC01G014480	ETHYLENE INSENSITIVE 3-like 3 protein	2	0.56865	0.781049	3.1e-08	-0.234662	-0.211244
SOLYC08G074500	SNF2-related	2	0.209625	0.452321	0.00637042	-0.108031	-0.0522022
SOLYC12G010430	hypothetical protein	2	0.329987	0.564463	0.000412294	-0.167519	-0.213893
SOLYC03G121890	Hydroxyproline-rich glycoprotein family protein	2	0.295951	0.59066	0.000187364	-0.352732	-0.286489
SOLYC03G033500	Cold-shock protein	2	0.337917	0.63111	4.81e-05	-0.654962	-0.740308
SOLYC02G081410	Beta-catenin-like protein 1-like	2	0.110424	0.321221	0.0598954	-0.0349222	-0.143619
SOLYC03G082910	Acyl-CoA-binding domain-containing protein 2	2	0.327606	0.596885	0.000153786	-0.193962	-0.145823
SOLYC01G095900	Tetratricopeptide repeat	2	0.453537	0.723526	9.07e-07	-0.200065	-0.239565
SOLYC12G096690	Cytosolic Fe-S cluster assembly factor NBP35	2	0.341288	0.605129	0.000117642	-0.259244	-0.3448
SOLYC04G077920	Interferon-related developmental regulator family protein / IFRD protein family	2	0.3466	0.636877	3.9e-05	-0.262619	-0.300207
SOLYC12G098370	Myb family transcription factor APL	2	0.360664	0.673076	9.41e-06	-0.409345	-0.370282
SOLYC03G019850	MAP kinase kinase 5	2	0.439161	0.668772	1.13e-05	-0.328477	-0.158568
SOLYC01G080890	hypothetical protein	2	0.396536	0.607358	0.00010928	-0.787179	-0.787086
SOLYC11G005130	Wound-responsive family protein	2	0.309648	0.524427	0.00122114	-0.148987	-0.0213136
SOLYC07G056320	Glycerol-3-phosphate acyltransferase 1	2	0.513809	0.782272	2.85e-08	-1.43637	-0.920192
SOLYC10G077000	Dentin sialophosphoprotein	2	0.518414	0.710489	1.74e-06	-0.199837	-0.0111223
SOLYC10G079850	AP-5 complex subunit beta-like protein	2	0.426288	0.669657	1.09e-05	-0.101751	-0.0801868
SOLYC02G070460	Cullin	2	0.224213	0.508894	0.00179738	-0.269812	-0.0241877
SOLYC02G078580	RNA polymerase-associated protein RTF1	2	0.443869	0.768371	7.07e-08	-0.189672	-0.336877
SOLYC06G084060	F-box/LRR-repeat protein 17	2	0.363884	0.625685	5.83e-05	-0.644475	-0.684288
SOLYC03G059070	Receptor-like protein kinase HERK 1	2	0.203242	0.487536	0.00297176	-0.0818395	-0.566754
SOLYC12G088200	Inositol-tetrakisphosphate 1-kinase	2	0.55036	0.788582	1.85e-08	-0.816588	-1.09101
SOLYC02G038806	MLO-like protein	2	0.138471	0.369907	0.0287308	-0.0515184	-0.0412485
SOLYC05G007660	RING/FYVE/PHD zinc finger superfamily protein	2	0.283798	0.571866	0.000332138	-0.315775	-0.2369
SOLYC12G099700	Lipoyl synthase, chloroplastic	2	0.164196	0.452361	0.0063652	-0.0387755	-0.0350481
SOLYC01G104900	NAC domain-containing protein	2	0.426417	0.730059	6.45e-07	-1.31801	-2.37441
SOLYC03G113660	hypothetical protein	2	0.373989	0.658006	1.74e-05	-0.512064	-0.265242
SOLYC03G112990	Plant invertase/pectin methylesterase inhibitor superfamily protein, putative	2	0.394476	0.611306	9.58e-05	-0.194642	-0.260451
SOLYC07G022860	Regulator of Vps4 activity in the MVB pathway protein	2	0.239411	0.493875	0.00256834	0.0138016	0.0297703
SOLYC10G009240	3-ketoacyl-CoA synthase	2	0.348399	0.710304	1.75e-06	-1.35016	-1.44828
SOLYC08G061970	putative spermine synthase,Pfam:PF01564	2	0.444759	0.714289	1.44e-06	-0.779855	-1.15424
SOLYC01G095490	Ubiquitin-conjugating enzyme	2	0.446776	0.712792	1.55e-06	-0.466267	-0.290133
SOLYC02G065650	RING/U-box superfamily protein	2	0.601293	0.799582	8.36e-09	-0.188817	-0.406184
SOLYC12G088030	Transcription initiation factor IIA subunit 2	2	0.249195	0.506485	0.00190539	-0.148146	-0.348831
SOLYC06G069820	DUF674 family protein	2	0.256471	0.554352	0.000549423	-0.599047	-0.982907
SOLYC08G081290	AT-rich interactive domain-containing protein 2-like isoform X2	2	0.339563	0.605069	0.000117873	-0.228685	-0.520685
SOLYC04G011640	Scarecrow-like protein 14	2	0.534616	0.757742	1.36e-07	-0.4135	-0.262689
SOLYC12G098900	Late embryogenesis abundant protein D-29	2	0.403958	0.594467	0.000166127	-1.22202	-1.9818
SOLYC12G056520	Exocyst complex component SEC5B	2	0.284851	0.530125	0.00105478	-0.237524	-0.332069
SOLYC03G083270	E3 ubiquitin-protein ligase	2	0.276014	0.506763	0.00189261	-0.254284	-0.228993
SOLYC07G065760	Coiled-coil protein	2	0.351039	0.711007	1.7e-06	-0.128953	-0.0818541
SOLYC04G050160	P-loop containing nucleoside triphosphate hydrolases superfamily protein	2	0.477223	0.71982	1.1e-06	-0.257299	-0.834491
SOLYC12G089260	Zinc finger transcription factor 80	2	0.269791	0.57181	0.000332686	-0.0536771	-0.279691
SOLYC01G068170	FK506-binding-like protein	2	0.309973	0.643732	3.02e-05	-0.312625	-0.218504
SOLYC08G062770	Methyltransferase-like protein	2	0.349527	0.619126	7.34e-05	-0.291151	-0.0254082
SOLYC08G078630	BnaA10g16580D protein	2	0.378891	0.658305	1.72e-05	-0.293258	-0.169806
SOLYC01G103180	Protein FAR1-RELATED SEQUENCE 11	2	0.370108	0.675918	8.35e-06	-0.235013	-0.18692
SOLYC02G078980	TatD related DNase	2	0.29022	0.608038	0.000106838	-0.233988	-0.247715
SOLYC10G007780	Transcription factor PAR2	2	0.150831	0.47079	0.004313	-0.115157	-0.0249141
SOLYC01G097790	DUF868 domain-containing protein	2	0.449419	0.685205	5.59e-06	-0.282176	-0.284647
SOLYC03G118260	Adp-ribosylation factor gtpase-activating protein agd3	2	0.323591	0.552718	0.000575043	-0.235341	-0.600314
SOLYC12G013910	PRA1 family protein	2	0.284631	0.633659	4.38e-05	-0.238254	-0.188837
SOLYC08G067070	cytosine-5 DNA methyltransferaseL	2	0.385386	0.641315	3.31e-05	-0.19995	-0.290181
SOLYC04G074250	Methyl-CpG binding domain protein	2	0.349605	0.605849	0.00011488	-0.440164	-0.5332
SOLYC09G074690	Homeobox protein LUMINIDEPENDENS	2	0.195129	0.492432	0.00265569	-0.020282	-0.0680997
SOLYC05G032620	Unknown protein	2	0.460011	0.651501	2.25e-05	-0.577145	-1.51987
SOLYC04G017690	Protein EARLY RESPONSIVE TO DEHYDRATION 15	1	0.244547	0.564907	0.000407035	-0.368425	-0.19728
SOLYC06G048820	Wound-induced protein 1	1	0.121895	0.312099	0.067965	-0.415089	0.268991
SOLYC06G064940	Patellin-5	1	0.249361	0.445057	0.00738457	0.0445135	0.158856
SOLYC10G009110	ethylene response factor F.5	1	0.342006	0.610917	9.7e-05	-1.15326	-2.22332
SOLYC01G111880	MAP kinase kinase kinase 11	1	0.388111	0.686863	5.2e-06	-1.03148	-0.709544
SOLYC10G075110	Non-specific lipid-transfer protein	1	0.148433	0.475134	0.00392271	-0.737921	-1.23411
SOLYC09G010460	Eukaryotic translation initiation factor 3 subunit A	1	0.192333	0.417455	0.0125919	-0.164205	0.0293973
SOLYC01G007860	Ubiquitin-conjugating enzyme variant	1	0.202359	0.446906	0.00711414	-0.307164	-0.394037
SOLYC11G010230	Histone H3	1	0.216724	0.532157	0.00100049	-0.182673	-0.359402
SOLYC02G070550	La-related protein 6A	1	0.24166	0.508953	0.00179482	-0.178055	-0.286237
SOLYC04G078420	R2R3MYB transcription factor 70	1	0.14594	0.339126	0.0462692	0.055957	-0.510288
SOLYC07G045240	RNA-binding	1	0.252835	0.532236	0.000998434	-0.316383	-0.243751
SOLYC11G069720	Cell division cycle protein 48-like protein	1	0.174099	0.367957	0.029649	-0.146416	0.0431347
SOLYC02G078120	Eukaryotic translation initiation factor 3 subunit D	1	0.247578	0.525253	0.00119569	-0.154059	-0.194078
SOLYC10G086560	Protein FAR-RED-ELONGATED HYPOCOTYL 1-LIKE	1	0.172334	0.383192	0.0230761	-0.327235	0.156623
SOLYC04G076210	Ubiquitin carboxyl-terminal hydrolase 16	1	0.161797	0.257303	0.135648	-0.00519366	0.150467
SOLYC09G065755	Histone H2A	1	0.263933	0.574783	0.000304587	-0.132712	-0.275458
SOLYC07G005510	Omega-6 fatty acid desaturase, chloroplastic	1	0.156918	0.437159	0.00864074	-0.0574441	-0.851506
SOLYC01G099790	RING/U-box superfamily protein	1	0.332266	0.566829	0.000384984	-0.0674293	-0.00514543
SOLYC06G007120	PI-phospholipase C4	1	0.162405	0.452873	0.0062986	-0.162863	-1.21717
SOLYC02G023970	Obg-like ATPase 1	1	0.308295	0.624887	6e-05	-0.152238	-0.191239
SOLYC08G077220	Tobamovirus multiplication protein 2A	1	0.262493	0.5499	0.000621692	-0.180374	0.171736
SOLYC03G115020	Wiskott-aldrich syndrome family protein, putative	1	0.198669	0.412651	0.0137584	-0.317455	-0.419122
SOLYC08G067410	3-ketoacyl-CoA synthase	1	0.165857	0.46961	0.00442462	-0.233629	-0.677863
SOLYC07G065030	Syntaxin	1	0.29405	0.579723	0.000262554	-0.251412	-0.113285
SOLYC10G050510	Unknown protein	1	0.287836	0.498123	0.00232547	-0.788992	-0.626723
SOLYC03G123910	Kelch repeat-containing protein	1	0.221804	0.512007	0.00166584	-0.0307149	0.0285808
SOLYC07G064040	bHLH transcription factor143	1	0.172634	0.507605	0.00185448	-0.191048	0.00815191
SOLYC05G054130	Mo25-like	1	0.243927	0.506192	0.00191887	-0.177108	-0.476539
SOLYC07G045290	Long chain acyl-CoA synthetase	1	0.307059	0.624117	6.17e-05	-0.178471	-0.0968562
SOLYC06G076050	Ankyrin repeat family protein, putative, expressed	1	0.292669	0.529294	0.00107773	-0.265429	-0.859521
SOLYC10G055670	Vacuolar ATP synthase subunit B	1	0.256763	0.546819	0.000676515	-0.0512409	-0.0595415
SOLYC05G014130	COP1-interacting protein 4	1	0.205933	0.440466	0.00809425	-0.259496	-0.466553
SOLYC05G014640	Serine-rich adhesin for platelets-like protein	1	0.281666	0.531244	0.00102459	0.0477235	0.00634399
SOLYC12G014290	Multiprotein bridging factor 1	1	0.19816	0.514602	0.00156266	-0.130207	-0.234306
SOLYC07G009490	Ethanolamine-phosphate cytidylyltransferase	1	0.247716	0.479336	0.00357456	-0.0208873	0.0592163
SOLYC12G095890	Nuclear poly(A) polymerase 4	1	0.27472	0.575792	0.000295547	-0.302226	-0.204811
SOLYC02G093130	Ethylene-responsive transcription factor RAP2-10	1	0.38833	0.681829	6.48e-06	-0.630378	-1.02528
SOLYC04G007610	Sulfhydryl oxidase	1	0.43438	0.633529	4.4e-05	-0.339937	-0.128535
SOLYC01G150176	Gibberellin regulated protein	1	0.153827	0.538657	0.000843	-0.373418	-0.576366
SOLYC03G026060	Ankyrin repeat-containing protein	1	0.290037	0.533786	0.000958768	-0.547103	-0.615728
SOLYC02G083380	Big1	1	0.471604	0.678773	7.39e-06	-0.55109	-0.54605
SOLYC01G080080	RING/U-box superfamily protein	1	0.460078	0.722418	9.6e-07	-0.442974	-0.338407
SOLYC03G116490	hypothetical protein	1	0.239958	0.597818	0.000149246	-0.492662	-1.1212
SOLYC06G075400	V-type proton ATPase subunit a	1	0.468855	0.746166	2.67e-07	-0.395593	0.0833844
SOLYC05G052070	small GTP-binding protein C	1	0.218379	0.52355	0.0012487	-0.00635264	0.149453
SOLYC08G067260	3-ketoacyl-CoA synthase	1	0.414393	0.670904	1.03e-05	-0.856012	-0.0847736
SOLYC06G069470	Glycerophosphodiester phosphodiesterase GDPD5	1	0.391288	0.662247	1.47e-05	-0.226914	-0.179135
SOLYC11G008800	type I inositol polyphosphate 5-phosphatase 12-like	1	0.248162	0.531555	0.00101632	-0.210182	0.0190432
SOLYC07G066630	Peroxisomal 2,4-dienoyl-CoA reductase	1	0.416745	0.679792	7.08e-06	-0.450264	-0.399478
SOLYC08G083040	Serine/threonine-protein kinase fray2	1	0.244473	0.491222	0.00273092	-0.0750342	0.188197
SOLYC01G005410	Caleosin	1	0.429923	0.74365	3.08e-07	-0.695941	-0.996965
SOLYC03G121830	Glycylpeptide N-tetradecanoyltransferase	1	0.308306	0.601699	0.000131632	-0.194252	-0.0112493
SOLYC08G075440	conserved oligomeric Golgi complex subunit 6	1	0.075501	0.164317	0.345556	0.156917	0.202634
SOLYC07G053730	Nucleolar GTP-binding protein 1	1	0.254934	0.564119	0.000416403	-0.256643	-0.31741
SOLYC08G048500	KH domain-containing protein	1	0.222441	0.422653	0.0114249	-0.160564	-0.0168822
SOLYC01G090200	Glycine-tRNA ligase	1	0.386014	0.682706	6.24e-06	-0.190657	-0.334161
SOLYC04G081740	prostaglandin E synthase 2-like	1	0.237304	0.542142	0.00076794	-0.0471534	-0.26416
SOLYC09G018310	stress response NST1-like protein	1	0.179827	0.37823	0.0250694	-0.083162	0.0748363
SOLYC10G006560	Histone H2A	1	0.19798	0.468122	0.00456894	-0.387225	-0.400422
SOLYC08G013990	AUGMIN subunit 2-like	1	0.212841	0.453177	0.00625928	-0.279444	0.00532361
SOLYC10G005080	Late elongated hypocotyl	1	0.366205	0.637196	3.85e-05	-0.956396	-0.921424
SOLYC06G073830	Calcium-binding protein CML38	1	0.196694	0.419255	0.0121771	-0.35453	-1.47403
SOLYC05G050680	Casein kinase II subunit beta	1	0.387516	0.6767	8.08e-06	-0.156611	-0.0965549
SOLYC03G026240	Serine/arginine-rich-splicing factor RS40	1	0.250841	0.632083	4.64e-05	-0.0495934	-0.235665
SOLYC11G040330	Endo-1,4-beta-xylanase	1	0.414744	0.671379	1.01e-05	-1.69792	-2.12228
SOLYC07G049440	GDSL esterase/lipase	1	0.170731	0.455208	0.006002	-1.90288	-1.71782
SOLYC07G053190	Enhancer of polycomb-like protein	1	0.399572	0.735146	4.92e-07	-0.101163	-0.325248
SOLYC12G096580	Potassium transporter	1	0.245415	0.481194	0.00342941	-0.704156	-0.389959
SOLYC10G085290	BAG family molecular chaperone regulator 4	1	0.325637	0.553041	0.000569897	-0.149782	-0.184961
SOLYC08G082970	Plant ubx domain-containing protein 10	1	0.297119	0.550462	0.000612129	-0.0982772	0.0134234
SOLYC04G078050	TBP-associated factor 4B	1	0.294859	0.491585	0.00270821	-0.250058	-0.056619
SOLYC07G006630	Zinc finger protein CONSTANS-like 5-like	1	0.382795	0.720604	1.05e-06	-1.09934	-0.794934
SOLYC07G045190	Zinc finger, RING/FYVE/PHD-type	1	0.203689	0.570129	0.000349584	-0.795091	-0.422234
SOLYC11G027840	Alpha/beta-Hydrolases superfamily protein	1	0.17314	0.31755	0.0630469	-0.184226	0.148965
SOLYC06G068980	MAP kinase kinase kinase 39	1	0.116421	0.318247	0.0624388	0.0148257	-0.200512
SOLYC12G089090	Protein phosphatase 2C family protein	1	0.34513	0.607218	0.000109789	-0.108691	-0.0939444
SOLYC04G082820	ARID/BRIGHT DNA-binding domain	1	0.250021	0.508403	0.00181894	-0.262867	-0.212249
SOLYC03G097370	P-loop containing nucleoside triphosphate hydrolases superfamily protein	1	0.195609	0.44531	0.00734709	-0.0561782	-0.604746
SOLYC07G049560	Protein-tyrosine phosphatase	1	0.398545	0.626228	5.72e-05	-1.19571	-0.811958
SOLYC02G087130	Ribonuclease H	1	0.14572	0.256748	0.136524	-0.146566	-0.321696
SOLYC05G013970	RNA recognition motif domain	1	0.277623	0.501792	0.00213211	-0.082055	-0.0202617
SOLYC06G076160	Cytochrome P450	1	0.27832	0.584241	0.000228725	-1.80823	-2.01811
SOLYC12G006940	RING/U-box superfamily protein	1	0.512439	0.778834	3.59e-08	-0.116551	-0.134887
SOLYC01G081030	protein SCAI homolog	1	0.0973271	0.354996	0.0363835	-0.117067	0.0569553
SOLYC02G070580	sterol 22-desaturase	1	0.364329	0.620249	7.06e-05	0.0152083	0.265619
SOLYC10G081680	Unknown protein	1	0.180761	0.453671	0.00619578	-0.592089	-0.514889
SOLYC02G071860	LRR_1 domain-containing protein/Pkinase_Tyr domain-containing protein/Malectin domain-containing protein	1	0.343339	0.59816	0.000147614	-0.496426	-0.247376
SOLYC01G111680	Ubiquitin-conjugating enzyme	1	0.323256	0.620919	6.89e-05	-0.182586	0.0101062
SOLYC07G042270	RNA helicase DEAD22	1	0.199182	0.499317	0.00226097	-0.294874	-0.239243
SOLYC02G065070	CDPK-related protein kinase	1	0.212787	0.411859	0.0139593	-0.26759	-0.311015
SOLYC05G053130	Transducin family protein / WD-40 repeat family protein	1	0.349946	0.582353	0.000242352	-0.0249066	-0.0286854
SOLYC03G119270	AP-3 complex subunit delta	1	0.567544	0.790009	1.67e-08	-0.277047	0.0144467
SOLYC01G111580	Basic-leucine zipper	1	0.282682	0.53052	0.00104404	-0.304651	-0.241353
SOLYC05G018510	ABC transporter-like	1	0.235176	0.483943	0.00322401	0.0948242	0.176472
SOLYC01G079690	Snf2 chromatin remodeling protein	1	0.315271	0.532558	0.000990079	-0.231306	-0.102333
SOLYC11G022470	MYB transcription factor	1	0.324249	0.523654	0.00124542	-0.143123	-0.0221334
SOLYC04G078760	CONSTANS interacting protein 4	1	0.343522	0.672461	9.66e-06	-0.340676	-0.13492
SOLYC12G099760	Homeobox domain-containing protein	1	0.417097	0.641364	3.3e-05	-0.438734	-0.271386
SOLYC10G038190	Protein kinase G11A	1	0.225653	0.614182	8.69e-05	-0.283873	-0.540049
SOLYC03G150107	Unknown protein	1	0.326222	0.589757	0.000192742	-0.170307	-0.149739
SOLYC08G068330	Aspartate aminotransferase	1	0.410771	0.689314	4.66e-06	-0.361055	0.0520214
SOLYC01G009060	BTB-POZ and MATH domain protein	1	0.252314	0.604003	0.00012208	-0.121596	-0.109069
SOLYC03G097630	S-acyltransferase	1	0.425722	0.701117	2.72e-06	-0.248563	-0.372075
SOLYC01G091600	RING/U-box superfamily protein	1	0.485922	0.754368	1.66e-07	-0.197405	-0.214655
SOLYC02G092910	Mortality factor 4-like protein 1	1	0.443803	0.699501	2.93e-06	-0.312727	-0.340784
SOLYC04G049690	Adenylate kinase	1	0.284436	0.683356	6.07e-06	-0.0794877	-0.108129
SOLYC08G005130	Inositol-tetrakisphosphate 1-kinase	1	0.219627	0.533576	0.000964056	0.264187	-2.6308
SOLYC05G008370	Ribose 5-phosphate isomerase A	1	0.282077	0.517368	0.00145894	-0.703085	-1.10679
SOLYC11G011040	ADP-ribosylation factor-like protein 8B	1	0.518583	0.777314	3.97e-08	-0.502522	-0.610199
SOLYC02G090260	golgin	1	0.332582	0.638799	3.63e-05	-0.452947	-0.606614
SOLYC09G090870	DNA mismatch repair protein 1	1	0.307079	0.57095	0.00034124	-0.377992	-0.578838
SOLYC09G066460	Serine/threonine-protein kinase	1	0.409183	0.651818	2.22e-05	-0.419778	-0.443934
SOLYC06G083110	YGGT family protein	1	0.132215	0.35548	0.0361113	-0.233525	-0.363487
SOLYC03G093990	Transmembrane protein 135	1	0.3389	0.658682	1.69e-05	-0.165845	-0.0172136
SOLYC06G075660	MYB transcription factor	1	0.511482	0.787712	1.96e-08	-1.80099	-1.96625
SOLYC04G082690	RING/U-box superfamily protein	1	0.594231	0.817691	2.02e-09	-0.983227	-0.844718
SOLYC05G052850	R2R3MYB transcription factor 109	1	0.274224	0.559357	0.000477178	-0.860658	-0.834562
SOLYC08G066030	Caveolin-1 protein	1	0.31023	0.532391	0.000994405	-0.464839	-0.657155
SOLYC10G005660	COP9 signalosome complex subunit 6a	1	0.243877	0.490332	0.0027875	-0.344683	-0.309236
SOLYC09G011160	Regulator of chromosome condensation	1	0.474024	0.736374	4.6e-07	-1.6269	-2.89542
SOLYC03G114330	Peroxisomal membrane protein PEX14	1	0.138355	0.453185	0.00625816	-0.450456	-0.340333
SOLYC03G025380	Peroxidase	1	0.419336	0.751641	1.95e-07	-1.36211	-1.23842
SOLYC05G012640	T-box transcription factor%2C putative	1	0.257454	0.528613	0.00109685	-0.0763681	0.160241
SOLYC08G075150	coiled-coil protein	1	0.34297	0.62794	5.39e-05	-1.18238	-1.4584
SOLYC04G008940	GRAM domain-containing protein	1	0.318586	0.645271	2.85e-05	-1.61975	-0.998466
SOLYC01G098520	MUTL protein homolog 3	1	0.422269	0.703371	2.45e-06	-0.538143	-0.834875
SOLYC03G094090	Polyadenylate-binding protein	1	0.433748	0.743748	3.06e-07	-0.083027	-0.302691
SOLYC01G060080	serine/threonine-protein phosphatase 4 regulatory subunit 3-like	1	0.423651	0.706595	2.1e-06	-0.308293	-0.273537
SOLYC09G015180	BRISC complex subunit Abro1	1	0.423813	0.629766	5.05e-05	-0.348759	-0.118159
SOLYC01G104300	DUF639 domain-containing protein	1	0.504536	0.747638	2.46e-07	-0.28822	-0.274714
SOLYC12G056440	SPX domain-containing protein	1	0.153468	0.43693	0.00867977	-0.156864	0.044321
SOLYC02G062100	Senescence/dehydration-associated protein-like protein	1	0.2818	0.449851	0.00670094	-0.318354	-0.522964
SOLYC06G048570	Methyl esterase 17	1	0.232249	0.586989	0.00021011	-0.150095	-0.991768
SOLYC03G111970	Cytochrome P450 71A6	1	0.484091	0.742492	3.28e-07	-1.63817	-1.3293
SOLYC08G005900	Trihelix transcription factor GT-3b-like protein	1	0.503915	0.766496	7.96e-08	-0.269635	-0.322537
SOLYC11G072070	BTB-POZ and MATH domain protein	1	0.279128	0.615616	8.28e-05	-0.180429	-0.13623
SOLYC05G053970	Amino acid transporter	1	0.212329	0.542541	0.000759732	-0.894373	-2.5935
SOLYC04G008630	Autophagy-related protein 9	1	0.319885	0.631272	4.78e-05	-0.201381	-0.133863
SOLYC06G011575	Unknown protein	1	0.335754	0.573919	0.000312524	-2.18323	-1.31014
SOLYC04G009970	Zinc finger protein	1	0.259053	0.486686	0.00302986	-0.311034	-0.165709
SOLYC09G082200	Folate-biopterin transporter 1, chloroplastic	1	0.14962	0.337233	0.0475794	-0.264	-0.0248033
SOLYC09G014170	ELM2 domain	1	0.223707	0.525037	0.00120231	-0.182781	-0.464231
SOLYC07G045250	RNA polymerase-associated protein LEO1	1	0.242415	0.560667	0.000459713	-0.333369	-0.270739
SOLYC01G099780	Translationally controlled tumor protein	1	0.196269	0.530936	0.00103284	-0.178976	-0.359115
SOLYC10G085180	PHD finger protein ALFIN-LIKE 1	1	0.490332	0.767963	7.26e-08	-0.325867	-0.556905
SOLYC06G083670	Unknown protein	1	0.325415	0.555555	0.000531227	-0.107307	-0.278492
SOLYC02G080560	Unknown protein	1	0.24126	0.519948	0.00136769	-0.709052	-0.749122
SOLYC03G113520	Galactosyltransferase family protein	1	0.245165	0.465843	0.00479797	-0.259856	-0.596801
SOLYC11G071740	Calcium-binding protein CML38	1	0.338785	0.546149	0.000688993	-1.66362	-1.34377
SOLYC06G065400	SNARE associated Golgi protein	1	0.394394	0.579593	0.000263584	-0.220033	-0.141779
SOLYC03G082840	Dof zinc finger protein	1	0.32482	0.638134	3.72e-05	-0.26636	-1.27963
SOLYC09G065610	Bax inhibitor-1 family protein	1	0.363553	0.645464	2.83e-05	-0.552193	-0.606633
SOLYC02G070860	tobamovirus multiplication protein 1-like	1	0.427688	0.697877	3.16e-06	-0.275804	-0.414701
SOLYC03G118500	Chaperone protein DnaJ	1	0.321005	0.641137	3.33e-05	-0.36111	-0.399623
SOLYC04G081290	Cytokinin riboside 5'-monophosphate phosphoribohydrolase	1	0.272247	0.504692	0.00198937	-0.521641	-1.58567
SOLYC11G040040	Phototropic-responsive NPH3 family protein	1	0.15981	0.430142	0.00990524	-0.555834	-0.659387
SOLYC02G091730	Chromatin SPT2	1	0.587632	0.796859	1.02e-08	-0.374054	-0.460281
SOLYC01G105320	Metacaspase-1	1	0.288877	0.620315	7.04e-05	-0.379251	-0.866865
SOLYC01G009160	Late embryogenesis abundant	1	0.171656	0.477439	0.00372827	0.137273	-0.624473
SOLYC05G013410	F-box protein	1	0.257444	0.510382	0.0017334	-0.410418	-0.971608
SOLYC11G068750	NAC domain-containing protein 89	1	0.31485	0.584938	0.000223869	-0.405742	-0.365302
SOLYC01G100940	protein NIM1-INTERACTING 1-like isoform X2	1	0.354514	0.63334	4.44e-05	-0.760879	-1.55043
SOLYC04G082800	subtilisin-like protease	1	0.273748	0.623853	6.22e-05	-0.389871	-0.40166
SOLYC06G059990	Alkyl transferase	1	0.306889	0.623623	6.27e-05	-3.4898	-3.69197
SOLYC01G110440	arginine decarboxylase	1	0.531818	0.758151	1.33e-07	-0.803195	-1.16433
SOLYC04G080470	DNA-3-methyladenine glycosylase 1-like	1	0.19141	0.476343	0.00381967	-0.0702146	-0.309812
SOLYC01G068640	AarF domain-containing protein kinase 4	1	0.138478	0.424931	0.0109431	-0.147085	-0.148093
SOLYC02G020900	Unknown protein	1	0.302099	0.652844	2.13e-05	-0.205751	-0.0977525
SOLYC08G069140	Cyclic nucleotide-gated ion channel-like protein	1	0.431044	0.692999	3.95e-06	-0.436023	-0.345823
SOLYC04G040190	lycopene beta-cyclase,Pfam:PF05834	1	0.27571	0.605137	0.000117609	-0.37556	-0.333415
SOLYC11G072220	Ubiquitin-like-specific protease 1D	1	0.763518	0.895443	3.85e-13	-0.252355	-0.687262
SOLYC11G008380	Glycerol-3-phosphate dehydrogenase	1	0.56402	0.769814	6.46e-08	-0.873396	-0.495015
SOLYC03G026260	TraB family protein	1	0.364135	0.621525	6.75e-05	-0.33324	-0.870007
SOLYC11G005710	WD40 repeat	1	0.214185	0.453335	0.00623891	-0.932233	-0.222285
SOLYC02G093910	Kelch repeat-containing protein	1	0.236823	0.519044	0.00139909	-0.303509	-0.471882
SOLYC11G011590	GEM-like protein 6	1	0.25268	0.577647	0.000279543	-1.79102	-1.35568
SOLYC03G007770	S-type anion channel SLAH3	1	0.313417	0.67311	9.4e-06	-0.396303	-0.68753
SOLYC09G008150	transcription initiation factor TFIID subunit 8	1	0.306716	0.617005	7.89e-05	-0.24087	-0.425094
SOLYC03G078350	UPF0235 protein C15orf40 homolog	1	0.296142	0.573577	0.000315726	-0.304559	-0.180728
SOLYC09G091460	PB1 domain-containing protein tyrosine kinase	1	0.444316	0.639461	3.54e-05	-0.615264	-1.76732
SOLYC05G053320	Retrovirus-related Pol polyprotein from transposon TNT 1-94	1	0.246279	0.490184	0.00279697	-0.369057	-0.41742
SOLYC02G086320	HEAT repeat-containing protein-like	1	0.385286	0.676341	8.2e-06	-0.269789	-0.229867
SOLYC07G065960	Chaperone protein DnaJ	1	0.339214	0.611865	9.4e-05	-0.738517	-0.974123
SOLYC06G071110	DnaJ protein like	1	0.635844	0.84928	1.12e-10	-0.212274	-0.240866
SOLYC03G117750	Pectin lyase-like superfamily protein	1	0.364037	0.591132	0.000184605	-0.26592	-0.14708
SOLYC06G071380	Protein disulfide-isomerase 5-4	1	0.361335	0.588988	0.000197438	-0.233711	-0.217744
SOLYC05G006580	structural polyprotein	1	0.346866	0.687719	5.01e-06	-0.112301	-0.246094
SOLYC09G074910	Peripheral-type benzodiazepine receptor	1	0.33666	0.556801	0.000512949	-0.785312	-0.467225
SOLYC01G060090	serine/threonine-protein phosphatase 4 regulatory subunit 3-like	1	0.235486	0.509679	0.0017634	-0.244709	-0.145787
SOLYC07G054470	hypothetical protein	1	0.330932	0.655706	1.91e-05	-1.23528	-1.75536
SOLYC02G005305	Unknown protein	1	0.523248	0.745045	2.85e-07	-0.351573	-0.613396
SOLYC11G006750	F1F0-ATPase inhibitor protein	1	0.454495	0.75457	1.64e-07	-1.3584	-1.03486
SOLYC06G074440	Phosphatidylinositol 3-kinase regulatory subunit P85-like protein	1	0.34178	0.628142	5.35e-05	-0.164553	-0.293338
SOLYC07G065450	Two pore potassium channel a	1	0.482632	0.670449	1.05e-05	-1.47855	-0.883777
SOLYC08G069180	Protein kinase domain	1	0.322691	0.556388	0.000518942	0.0417478	-1.00776
SOLYC01G091140	Nitroreductase family protein	1	0.462158	0.727547	7.36e-07	-0.669826	-0.458433
SOLYC04G078960	Unknown protein	1	0.36238	0.548662	0.000643239	-0.139579	0.0181944
SOLYC02G072540	Non-specific serine/threonine protein kinase	1	0.526863	0.761801	1.06e-07	-1.22811	-1.64842
SOLYC10G080725	Unknown protein	1	0.421278	0.617394	7.79e-05	-0.504512	-0.545187

## Sheet: Hubs_brown2
Gene ID	Annotation	Degree	kIN	kME	p_kME	log2FC(IR/IS)	log2FC(CR/CS)
SOLYC07G022920	BSD domain-containing protein	13	0.908024	0.96743	2.91e-21	4.17839	5.25352
SOLYC11G011010	B-cell receptor-associated-like protein	12	0.744814	0.928097	1.03e-15	1.20938	1.33206
SOLYC12G038430	Transposase, Ptta/En/Spm, plant	11	0.981056	0.986472	1.69e-27	9.56806	7.99243
SOLYC11G011230	F-box domain-containing protein/FBD domain-containing protein	10	0.768631	0.939871	5.86e-17	1.70267	1.30045
SOLYC12G044200	Disease resistance protein	9	0.740426	0.933321	3.07e-16	6.4666	6.315
SOLYC11G011060	hypothetical protein	9	0.731677	0.932206	4e-16	1.38184	1.1656
SOLYC09G005480	F-box associated interaction domain-containing protein	8	0.921388	0.97308	1.31e-22	4.36085	4.93841
SOLYC11G010720	Tetratricopeptide repeat	7	0.715234	0.928711	8.94e-16	0.761994	1.00731
SOLYC11G010870	Unknown protein	7	0.982265	0.98257	1.08e-25	9.44226	9.15899
SOLYC03G033740	proteasome subunit beta type-1	6	1	0.989765	1.74e-29	8.15019	8.26197
SOLYC11G010910	WD40 repeat	4	0.673043	0.912316	2.4e-14	1.49425	1.57179
SOLYC05G041820	Unknown protein	3	0.792995	0.949705	3.31e-18	3.51106	2.67167
SOLYC10G024420	ABC transporter C family member 9	1	0.47514	0.861221	3.16e-11	1.57352	0.963729
SOLYC02G033030	Unknown protein	1	0.59772	0.893144	5.42e-13	1.60771	2.32464
SOLYC09G005430	skin secretory protein xP2-like	1	0.961051	0.980206	8.63e-25	7.94727	6.79435

## Sheet: Hubs_skyblue1
Gene ID	Annotation	Degree	kIN	kME	p_kME	log2FC(IR/IS)	log2FC(CR/CS)
SOLYC06G035940	Homeobox-leucine zipper protein ROC5	45	1	0.981532	2.78e-25	-5.74152	-5.88021
SOLYC03G079970	hypothetical protein	44	0.997371	0.979695	1.31e-24	-8.59979	-9.27668
SOLYC12G044190	Pvr4	40	0.936828	0.971743	2.88e-22	-4.22673	-3.04499
SOLYC09G005580	SelT-like protein	38	0.943558	0.970104	7.22e-22	-1.69097	-2.39548
SOLYC01G081250	Glutathione S-transferase	37	0.813909	0.941186	4.11e-17	-6.64686	-10.0873
SOLYC09G005590	SelT-like protein	36	0.944409	0.968192	1.98e-21	-1.84242	-2.4286
SOLYC02G084031	Ribonuclease H	33	0.872192	0.957373	2.29e-19	-8.01524	-7.16102
SOLYC09G005800	Unknown protein	29	0.898883	0.96019	7.56e-20	-8.72241	-7.91939
SOLYC11G011570	RING/U-box superfamily protein	28	0.978871	0.975938	2.1e-23	-10.2204	-8.20838
SOLYC11G012560	F-box protein CPR1	26	0.896091	0.96282	2.5e-20	-5.6597	-6.85109
SOLYC01G106500	Receptor-like protein kinase	25	0.526308	0.859863	3.67e-11	-2.46058	-2.16324
SOLYC10G044480	Transmembrane 9 superfamily member	23	0.625649	0.895996	3.55e-13	-0.826715	-0.973301
SOLYC02G084032	Unknown protein	20	0.855358	0.955232	5.06e-19	-7.92622	-9.10125
SOLYC03G053040	Unknown protein	20	0.980285	0.982156	1.58e-25	-4.28811	-4.3795
SOLYC11G010740	Glycosyltransferase	19	0.861675	0.958988	1.23e-19	-6.72653	-4.22362
SOLYC11G011140	50S ribosomal protein l23-like	18	0.613707	0.89164	6.75e-13	-0.62452	-0.437917
SOLYC11G005160	F-box domain	18	0.986395	0.977988	4.9e-24	-9.91885	-9.79499
SOLYC11G011920	Glutamate decarboxylase	17	0.541646	0.874452	6.71e-12	-0.539776	-0.381651
SOLYC07G064380	Aminotransferase-like, plant mobile domain-containing protein	17	0.619785	0.887807	1.16e-12	-8.54595	-7.31368
SOLYC01G067090	Arginine-glutamic acid dipeptide repeat protein	14	0.577374	0.881877	2.6e-12	-1.23063	-0.91457
SOLYC09G066085	Unknown protein	14	0.619299	0.89	8.54e-13	-5.43065	-5.07405
SOLYC03G095990	transmembrane protein	12	0.474899	0.853497	7.28e-11	-1.00962	-1.30103
SOLYC08G075560	Unknown protein	9	0.317634	0.778755	3.61e-08	-1.1528	-0.452717
SOLYC08G075810	AMP-dependent synthetase/ligase	7	0.556555	0.873882	7.2e-12	-0.483494	-0.907976
SOLYC04G012010	Disease resistance protein	7	0.520296	0.860403	3.46e-11	-2.40492	-1.05725
SOLYC07G064370	Aminotransferase-like, plant mobile domain-containing protein	7	0.53389	0.859999	3.62e-11	-4.7966	-6.1711
SOLYC11G042710	(+)-neomenthol dehydrogenase-like	7	0.642155	0.895262	3.96e-13	-8.38519	-5.42897
SOLYC04G057790	Zinc finger BED domain-containing protein RICESLEEPER 2	6	0.514753	0.853567	7.22e-11	-1.87948	-2.28955
SOLYC03G046390	Unknown protein	6	0.854432	0.952555	1.29e-18	-7.73368	-6.19798
SOLYC09G150115	Unknown protein	5	0.482226	0.852627	7.97e-11	-1.75486	-3.69672
SOLYC08G065543	Retrovirus-related Pol polyprotein from transposon TNT 1-94	4	0.658736	0.913377	1.98e-14	-4.02118	-3.0984
SOLYC03G121850	hypothetical protein	3	0.403047	0.813538	2.84e-09	-0.663216	-0.575701
SOLYC11G007350	Glycosyltransferase	3	0.512504	0.867348	1.57e-11	-1.6718	-1.65664
SOLYC08G061180	Pentatricopeptide repeat-containing protein, chloroplastic	3	0.447824	0.841019	2.54e-10	-8.22401	-1.45594
SOLYC03G078440	Cinnamyl alcohol dehydrogenase	3	0.515228	0.853528	7.25e-11	-3.12338	-3.47468
SOLYC12G062160	tRNA	3	0.8905	0.962604	2.74e-20	-4.66678	-4.56388
SOLYC03G115220	Flavonoid 3'-monooxygenase	2	0.410818	0.824835	1.11e-09	-2.34779	-3.1464
SOLYC02G062120	Membrane fusion protein Use1	2	0.44612	0.833087	5.33e-10	-1.0931	-1.02072
SOLYC08G062290	Unknown protein	2	0.283439	0.759929	1.19e-07	-2.60642	-1.08977
SOLYC07G052010	SNF2 domain-containing protein / helicase domain-containing protein / zinc finger protein-like protein	2	0.291283	0.76658	7.92e-08	-6.1788	-4.39462
SOLYC03G059425	Peroxisome biogenesis protein 2	2	0.453354	0.847228	1.38e-10	-2.17401	-2.32996
SOLYC01G014530	G-type lectin S-receptor-like serine/threonine-protein kinase	2	0.761853	0.931595	4.62e-16	#N/A	#N/A
SOLYC10G055120	NB-ARC domains-containing protein	1	0.255613	0.738361	4.13e-07	-4.61176	-3.80764
SOLYC09G059400	Unknown protein	1	0.366543	0.81089	3.51e-09	-1.64802	-1.03537
SOLYC05G150151	60S ribosomal protein L3	1	0.602156	0.892272	6.16e-13	#N/A	#N/A

## Sheet: Hubs_black
Gene ID	Annotation	Degree	kIN	kME	p_kME	log2FC(CSS/CS)	log2FC(CRR/CR)
SOLYC01G111960	GDSL esterase/lipase At5g55050-like	232	1	0.901319	1.55e-13	#DIV/0!	#DIV/0!
SOLYC10G008720	GDSL esterase/lipase	219	0.98971	0.942637	2.75e-17	5.95031	5.95031
SOLYC02G083810	Ferredoxin--NADP reductase, chloroplastic	382	0.987684	0.908433	4.77e-14	0.800582	0.800582
SOLYC02G070800	DUF561 domain-containing protein	388	0.980833	0.934924	2.08e-16	0.729123	0.729123
SOLYC02G083720	MLO-like protein	335	0.966345	0.880016	3.32e-12	3.30834	3.30834
SOLYC06G072360	Zinc finger protein	435	0.96298	0.909142	4.22e-14	1.94971	1.94971
SOLYC03G013340	NOD26-like intrinsic protein 2.1	373	0.956481	0.911509	2.78e-14	3.49951	3.49951
SOLYC08G067840	Photosystem II reaction center PsbP family protein	186	0.938619	0.928149	1.01e-15	0.552504	0.552504
SOLYC12G056510	Trihelix transcription factor GTL1	507	0.928717	0.89468	4.32e-13	1.31962	1.31962
SOLYC01G091780	Protein-ribulosamine 3-kinase, chloroplastic	177	0.91954	0.916437	1.12e-14	0.434128	0.434128
SOLYC01G005290	Sec14p-like phosphatidylinositol transfer family protein	461	0.916353	0.89012	8.39e-13	1.408	1.408
SOLYC04G078520	Transcription factor MYC/MYB domain-containing protein	299	0.905299	0.912114	2.49e-14	3.45686	3.45686
SOLYC10G085340	Protein DETOXIFICATION	229	0.903791	0.893462	5.17e-13	0.836128	0.836128
SOLYC11G007830	protein tyrosine phosphatase	633	0.903337	0.826566	9.53e-10	0.379472	0.379472
SOLYC03G110990	Unknown protein	516	0.899789	0.800707	7.69e-09	4.66499	4.66499
SOLYC06G065990	ATP synthase subunit b', chloroplastic	143	0.899131	0.892962	5.57e-13	1.81816	1.81816
SOLYC08G082650	Cellulose synthase	102	0.896484	0.857755	4.62e-11	3.86942	3.86942
SOLYC02G081770	HXXXD-type acyl-transferase family protein	84	0.885612	0.902214	1.34e-13	2.32193	2.32193
SOLYC12G100180	Pleiotropic drug resistance protein	160	0.882314	0.90349	1.09e-13	2.58237	2.58237
SOLYC01G090965	Bifunctional inhibitor/lipid-transfer protein/seed storage 2S albumin superfamily protein	590	0.879564	0.809528	3.91e-09	6.48681	6.48681
SOLYC10G081910	Receptor-like kinase	318	0.877318	0.891407	6.98e-13	1.2527	1.2527
SOLYC10G009320	NAD-dependent protein deacetylase HST1-like protein	410	0.87483	0.84948	1.1e-10	1.92612	1.92612
SOLYC09G083290	auxin-regulated IAA14	694	0.873843	0.786199	2.18e-08	1.61826	1.61826
SOLYC09G065670	Protein indeterminate-domain 12	98	0.872947	0.897807	2.69e-13	3.74664	3.74664
SOLYC04G050170	Leucine-rich receptor-like protein kinase family protein	518	0.872694	0.835921	4.11e-10	2.76969	2.76969
SOLYC11G006590	Cytochrome	88	0.867096	0.886356	1.42e-12	2.92057	2.92057
SOLYC06G071290	Aldehyde dehydrogenase	123	0.86639	0.903357	1.12e-13	0.881336	0.881336
SOLYC05G007180	jasmonic acid 1	399	0.864486	0.874448	6.71e-12	1.65581	1.65581
SOLYC01G088250	SUN domain protein3	672	0.86394	0.856656	5.21e-11	1.77007	1.77007
SOLYC08G082660	Cellulose synthase	262	0.860597	0.837268	3.63e-10	3.44392	3.44392
SOLYC02G089080	Protein RALF-like 27	200	0.859655	0.880245	3.22e-12	1.38747	1.38747
SOLYC12G005630	Cytochrome b6-f complex iron-sulfur subunit	290	0.857167	0.800694	7.69e-09	0.671505	0.671505
SOLYC04G015560	Glycosyl hydrolase family protein	678	0.851066	0.83044	6.77e-10	1.11794	1.11794
SOLYC10G008710	GDSL esterase/lipase	243	0.849196	0.830444	6.77e-10	8.67948	8.67948
SOLYC03G083910	sucrose accumulator	509	0.847612	0.823097	1.29e-09	1.28009	1.28009
SOLYC05G005810	Serine/threonine-protein kinase WNK	159	0.844843	0.85299	7.67e-11	3.91015	3.91015
SOLYC04G007820	Sn-1 protein	189	0.843924	0.881432	2.76e-12	2.66598	2.66598
SOLYC12G044310	Protein NRT1/ PTR FAMILY 1.1	645	0.843817	0.793609	1.29e-08	3.66581	3.66581
SOLYC10G048030	MLP-like protein 43	247	0.842253	0.86757	1.53e-11	3.70531	3.70531
SOLYC04G007940	Cytochrome P450	114	0.84059	0.908053	5.09e-14	4.15843	4.15843
SOLYC09G083260	Ion channel pollux-like protein	466	0.839749	0.83516	4.41e-10	1.26819	1.26819
SOLYC01G096260	NAD-dependent protein deacetylase HST1-like protein	429	0.839444	0.82397	1.19e-09	3.62817	3.62817
SOLYC07G045080	2-alkenal reductase	361	0.838796	0.819323	1.77e-09	2.70571	2.70571
SOLYC03G044470	red chlorophyll catabolite reductase	156	0.833567	0.884787	1.76e-12	0.412195	0.412195
SOLYC02G071710	GDSL esterase/lipase At1g29670-like	208	0.825815	0.857112	4.96e-11	2.69742	2.69742
SOLYC03G115000	protein LONGIFOLIA 1-like	520	0.82003	0.814839	2.56e-09	1.75482	1.75482
SOLYC02G087840	Leucine zipper, homeobox-associated, Homeodomain-like protein	535	0.817375	0.783887	2.56e-08	3.07805	3.07805
SOLYC11G062350	Blue copper protein	649	0.812443	0.802502	6.71e-09	1.60391	1.60391
SOLYC03G118240	Magnesium-protoporphyrin IX methyltransferase	212	0.811925	0.806363	5e-09	0.650131	0.650131
SOLYC01G010130	bHLH transcription factor 001	80	0.811195	0.899512	2.07e-13	0.670618	0.670618
SOLYC09G090500	Cyclopropane-fatty-acyl-phospholipid synthase	127	0.806811	0.884889	1.74e-12	1.37239	1.37239
SOLYC10G150149	transmembrane protein	298	0.80634	0.800247	7.95e-09	5.8437	5.8437
SOLYC01G067295	Fruit-specific protein	210	0.805519	0.864835	2.1e-11	2.54835	2.54835
SOLYC05G005180	1,4-dihydroxy-2-naphthoyl-CoA synthase	224	0.80266	0.76745	7.5e-08	0.694587	0.694587
SOLYC05G014120	S-adenosyl-L-methionine-dependent methyltransferases superfamily protein	404	0.800903	0.800417	7.85e-09	4.39271	4.39271
SOLYC02G020940	Glyceraldehyde-3-phosphate dehydrogenase	122	0.799315	0.819637	1.72e-09	1.00555	1.00555
SOLYC05G015880	protein LAZY 1-like	487	0.798437	0.8083	4.3e-09	2.3603	2.3603
SOLYC02G090900	Remorin	55	0.797645	0.88543	1.61e-12	0.581927	0.581927
SOLYC10G018300	Transketolase	234	0.797174	0.793102	1.34e-08	0.868605	0.868605
SOLYC11G012520	hypothetical protein	87	0.796035	0.883652	2.05e-12	3.75489	3.75489
SOLYC07G054900	Methylketone synthase Id	71	0.795703	0.861045	3.23e-11	2.34514	2.34514
SOLYC02G070770	NAD(P)-binding Rossmann-fold superfamily protein	54	0.793364	0.888026	1.13e-12	0.352022	0.352022
SOLYC07G062543	UDP-N-acetylglucosamine 1-carboxyvinyltransferase	467	0.793184	0.842322	2.24e-10	1.80256	1.80256
SOLYC06G007370	6,7-dimethyl-8-ribityllumazine synthase	443	0.792312	0.797028	1.01e-08	2.38968	2.38968
SOLYC08G005710	Terpene synthase 41	99	0.789863	0.861315	3.13e-11	3.38986	3.38986
SOLYC06G076790	Thylakoid soluble phosphoprotein TSP9	46	0.786551	0.857375	4.82e-11	0.811839	0.811839
SOLYC11G011630	Auxin-responsive protein SAUR65	342	0.786112	0.770718	6.09e-08	7.93411	7.93411
SOLYC12G036490	Phospholipase A1-II 1	20	0.784247	0.866083	1.82e-11	3.52356	3.52356
SOLYC06G082970	Chaperone DnaJ-domain superfamily protein	87	0.782752	0.81794	1.98e-09	1.01022	1.01022
SOLYC02G080540	ATP synthase gamma chain, chloroplastic	242	0.782465	0.768431	7.05e-08	0.84239	0.84239
SOLYC03G006600	hypothetical protein	107	0.782299	0.838098	3.36e-10	1.24582	1.24582
SOLYC08G080320	BAG family molecular chaperone regulator 2	554	0.782199	0.779938	3.34e-08	1.79155	1.79155
SOLYC09G092560	Cytochrome	78	0.781144	0.860552	3.41e-11	2.42253	2.42253
SOLYC04G007823	Kirola	25	0.780366	0.869521	1.22e-11	2.73335	2.73335
SOLYC09G009430	Cell division protein FtsZ	115	0.779005	0.868414	1.39e-11	0.156732	0.156732
SOLYC05G046020	Peroxidase	388	0.778447	0.817455	2.06e-09	3.49185	3.49185
SOLYC06G084050	Photosystem II reaction center W protein, chloroplastic	177	0.776138	0.742495	3.28e-07	1.14473	1.14473
SOLYC07G062870	30S ribosomal protein S20, chloroplastic	106	0.775956	0.824746	1.12e-09	0.828371	0.828371
SOLYC05G009080	Cyclase/dehydrase family protein	41	0.775806	0.805178	5.48e-09	1.54683	1.54683
SOLYC03G112130	DUF868 domain-containing protein	568	0.775169	0.754792	1.62e-07	3.15816	3.15816
SOLYC01G005100	2-oxoglutarate	165	0.774815	0.843613	1.98e-10	0.429061	0.429061
SOLYC09G007850	RNA-binding protein	262	0.774222	0.775376	4.51e-08	0.418274	0.418274
SOLYC05G013160	ribulose-1,5 bisphosphate carboxylase/oxygenase large subunit N-methyltransferase, chloroplastic	20	0.773645	0.875394	5.97e-12	0.651945	0.651945
SOLYC04G016480	SUN-like protein 12	430	0.771719	0.762458	1.02e-07	1.19073	1.19073
SOLYC05G012510	Alpha-1,4 glucan phosphorylase	210	0.771464	0.859525	3.81e-11	0.909737	0.909737
SOLYC07G053530	Fasciclin-like arabinogalactan protein 9	26	0.769294	0.875942	5.57e-12	1.33979	1.33979
SOLYC06G074200	Photosystem I subunit O	263	0.768428	0.787083	2.05e-08	1.47592	1.47592
SOLYC07G055050	ATP synthase protein I-related protein	167	0.767401	0.836681	3.83e-10	0.444196	0.444196
SOLYC06G005710	Protein TIC 62, chloroplastic	205	0.765318	0.727626	7.33e-07	0.999604	0.999604
SOLYC07G051940	Sesquiterpene synthase	39	0.765235	0.869555	1.21e-11	7.50779	7.50779
SOLYC07G017220	DUF581 domain-containing protein	78	0.765078	0.867553	1.54e-11	0.562189	0.562189
SOLYC04G053020	Auxin-responsive protein SAUR65	113	0.764877	0.780279	3.26e-08	#DIV/0!	#DIV/0!
SOLYC05G006440	transmembrane protein	93	0.764843	0.823535	1.24e-09	0.651336	0.651336
SOLYC02G062990	Glycosyltransferase	145	0.763563	0.825313	1.06e-09	5.05373	5.05373
SOLYC03G110920	HVA22-like protein	18	0.76193	0.866694	1.7e-11	0.186477	0.186477
SOLYC03G097820	bHLH transcription factor 022	408	0.76137	0.736996	4.45e-07	2.8773	2.8773
SOLYC01G110980	Auxin-responsive protein SAUR20	83	0.761345	0.777463	3.93e-08	#DIV/0!	#DIV/0!
SOLYC01G105800	MADS-box protein JOINTLESS	87	0.758342	0.866521	1.73e-11	4.46781	4.46781
SOLYC09G010860	expansin precursor 4	391	0.758205	0.738645	4.06e-07	1.2016	1.2016
SOLYC12G099650	Photosystem II 5 kDa protein, chloroplastic	228	0.757377	0.736121	4.66e-07	0.856535	0.856535
SOLYC04G008730	Alpha-galactosidase	152	0.756248	0.85599	5.59e-11	0.937781	0.937781
SOLYC08G007770	PGRL1A transmembrane protein	174	0.755351	0.789839	1.69e-08	0.974515	0.974515
SOLYC12G005180	Chloroplast lipocalin	43	0.752934	0.850978	9.45e-11	0.235269	0.235269
SOLYC10G008740	Mg-protoporphyrin IX chelatase	275	0.749002	0.70563	2.2e-06	0.926211	0.926211
SOLYC06G070900	TCP transcription factor 17	387	0.747924	0.784064	2.52e-08	1.96649	1.96649
SOLYC01G105020	Protein phosphatase 2C	28	0.747088	0.856342	5.38e-11	0.562019	0.562019
SOLYC03G112920	protein SHOOT GRAVITROPISM 5-like	141	0.746924	0.807251	4.67e-09	1.90481	1.90481
SOLYC06G069030	microbial collagenase	10	0.745248	0.871802	9.28e-12	0.499444	0.499444
SOLYC09G008920	Geranylgeranyl pyrophosphate synthase	472	0.744803	0.788362	1.88e-08	0.234812	0.234812
SOLYC09G083120	Acylamino-acid-releasing enzyme	94	0.744457	0.839829	2.85e-10	0.54007	0.54007
SOLYC05G012950	Sulfotransferase	84	0.742189	0.841707	2.38e-10	1.61555	1.61555
SOLYC04G053120	4-alpha-glucanotransferase	552	0.741716	0.795118	1.16e-08	0.998302	0.998302
SOLYC12G014560	Cell division protein FtsZ	193	0.740992	0.762983	9.89e-08	0.406192	0.406192
SOLYC04G150164	Cytochrome P450	49	0.739508	0.869512	1.22e-11	2.32193	2.32193
SOLYC06G053140	Rhodanese-like domain-containing protein 14, chloroplastic	107	0.738117	0.7472	2.52e-07	1.13162	1.13162
SOLYC12G044280	Photosystem I reaction center subunit VI, chloroplastic	205	0.738114	0.708262	1.94e-06	1.72679	1.72679
SOLYC08G006930	photosystem I reaction center subunit psaK, chloroplastic	224	0.737864	0.736624	4.54e-07	0.86236	0.86236
SOLYC10G008020	S-adenosyl-L-methionine-dependent methyltransferase	58	0.735811	0.748596	2.32e-07	0.823766	0.823766
SOLYC04G071360	Trihelix transcription factor GTL1	204	0.735661	0.806057	5.12e-09	0.710493	0.710493
SOLYC12G056710	Secoisolariciresinol dehydrogenase	104	0.734984	0.837656	3.5e-10	2.0486	2.0486
SOLYC04G063245	Cytochrome	98	0.733902	0.843932	1.92e-10	2.24507	2.24507
SOLYC04G007540	Protein DETOXIFICATION	134	0.733705	0.841407	2.45e-10	0.802366	0.802366
SOLYC04G053000	Auxin-responsive protein SAUR24	95	0.733565	0.759002	1.26e-07	6.95031	6.95031
SOLYC06G075250	Zinc finger protein JACKDAW	225	0.729591	0.807729	4.5e-09	0.424403	0.424403
SOLYC01G109790	ADP-glucose pyrophosphorylase large subunit 1	166	0.728548	0.844991	1.73e-10	0.979955	0.979955
SOLYC08G007800	SPX domain-containing protein	469	0.725032	0.757418	1.39e-07	2.48317	2.48317
SOLYC01G105860	(-)-camphene/tricyclene synthase, chloroplastic	15	0.72437	0.838392	3.26e-10	3.04439	3.04439
SOLYC08G048390	TCP transcription factor 24	105	0.724366	0.836225	4e-10	1.90041	1.90041
SOLYC01G005520	Protein LOW PSII ACCUMULATION 1, chloroplastic	23	0.723587	0.856018	5.57e-11	0.749844	0.749844
SOLYC11G066020	Ankyrin repeat family protein, putative, expressed	287	0.722928	0.817496	2.06e-09	0.494045	0.494045
SOLYC07G061900	50S ribosomal protein L4	128	0.722605	0.819762	1.7e-09	0.806277	0.806277
SOLYC01G081200	hypothetical protein	15	0.722078	0.87247	8.56e-12	0.226276	0.226276
SOLYC03G119860	Peptidyl-prolyl cis-trans isomerase	135	0.718778	0.722792	9.41e-07	0.997598	0.997598
SOLYC01G088430	Fatty acid hydroxylase superfamily	98	0.718153	0.856295	5.41e-11	1.05889	1.05889
SOLYC01G110770	Small auxin up-regulated RNA11	151	0.716267	0.727046	7.56e-07	8.14211	8.14211
SOLYC03G120430	D-glycerate 3-kinase	16	0.716094	0.857457	4.78e-11	0.306918	0.306918
SOLYC05G041430	PTB domain engulfment adapter	5	0.715881	0.853459	7.31e-11	0.748461	0.748461
SOLYC03G098060	zinc-finger homeodomain protein 11-like	241	0.715149	0.797172	9.98e-09	4.30677	4.30677
SOLYC01G102720	Polyketide cyclase/dehydrase and lipid transport superfamily protein	294	0.714191	0.733772	5.29e-07	1.61417	1.61417
SOLYC06G082940	Photosystem I reaction center subunit XI protein	200	0.713962	0.797445	9.79e-09	0.598626	0.598626
SOLYC02G087860	Transcription factor PRE5	126	0.71349	0.765332	8.56e-08	2.91648	2.91648
SOLYC02G063150	RuBP carboxylase small subunit	166	0.713477	0.791852	1.47e-08	1.126	1.126
SOLYC01G065700	Protein phosphatase 2C family protein	154	0.712519	0.852319	8.23e-11	4.45427	4.45427
SOLYC09G065180	binding protein precursor AF106660	18	0.712013	0.827201	9.02e-10	1.13669	1.13669
SOLYC02G086890	Calcium homeostasis regulator CHoR1	47	0.711951	0.823794	1.21e-09	0.494845	0.494845
SOLYC02G069450	Photosystem I reaction center subunit III, chloroplastic	210	0.711578	0.704462	2.32e-06	1.18433	1.18433
SOLYC03G083610	UMP-CMP kinase	359	0.710159	0.788295	1.88e-08	0.542426	0.542426
SOLYC07G016080	Arginine decarboxylase-like protein	51	0.709181	0.844401	1.83e-10	1.83954	1.83954
SOLYC05G012600	hypothetical protein	20	0.708722	0.864443	2.2e-11	0.704074	0.704074
SOLYC07G053450	Basic-leucine zipper	72	0.708426	0.798226	9.24e-09	4.3339	4.3339
SOLYC01G104550	WRKY transcription factor 9	1	0.70831	0.858914	4.08e-11	3	3
SOLYC06G068670	ACT domain-containing protein	84	0.708055	0.821077	1.53e-09	0.436829	0.436829
SOLYC06G083860	Protein LIGHT-DEPENDENT SHORT HYPOCOTYLS 3	155	0.706163	0.825851	1.01e-09	0.397094	0.397094
SOLYC10G006530	Photosynthetic NDH subcomplex L 3	7	0.705098	0.766145	8.13e-08	2.43063	2.43063
SOLYC05G026590	Terpene synthase	9	0.704848	0.861115	3.2e-11	#DIV/0!	#DIV/0!
SOLYC07G062740	serine/arginine repetitive matrix protein	165	0.704553	0.761077	1.11e-07	2.09336	2.09336
SOLYC10G006370	Protein LHCP TRANSLOCATION DEFECT	25	0.704548	0.802616	6.66e-09	0.60593	0.60593
SOLYC07G065090	Polygalacturonase inhibiting protein	256	0.704363	0.821038	1.53e-09	1.46473	1.46473
SOLYC01G096280	Cytochrome P450	348	0.703638	0.776434	4.21e-08	4.5771	4.5771
SOLYC07G062510	Cytochrome	36	0.702795	0.836675	3.83e-10	2.14177	2.14177
SOLYC03G025680	PAR1	35	0.702407	0.845429	1.65e-10	1.63306	1.63306
SOLYC11G065600	xyloglucan endotransglucosylase-hydrolase 4	70	0.700131	0.83268	5.53e-10	2.32193	2.32193
SOLYC01G096240	plant/protein	88	0.69982	0.826119	9.91e-10	0.29987	0.29987
SOLYC10G007750	Plant basic secretory protein	35	0.698883	0.827601	8.71e-10	4.36591	4.36591
SOLYC08G075680	Ribonuclease P protein subunit P38-like protein	118	0.69682	0.830051	7.01e-10	0.728584	0.728584
SOLYC03G122140	Peroxisomal	60	0.69667	0.827886	8.49e-10	1.95354	1.95354
SOLYC09G091100	7-hydroxymethyl chlorophyll a reductase, chloroplastic	2	0.696178	0.862176	2.84e-11	0.431604	0.431604
SOLYC08G080050	PGR5-like protein 1A, chloroplastic	45	0.696153	0.788186	1.9e-08	0.742919	0.742919
SOLYC01G058320	transmembrane protein	164	0.695895	0.833194	5.28e-10	1.65158	1.65158
SOLYC10G081470	lutescent-2	35	0.6957	0.834399	4.73e-10	0.27349	0.27349
SOLYC11G011640	Auxin-responsive protein SAUR65	134	0.69564	0.701033	2.73e-06	7.21917	7.21917
SOLYC01G005350	S-adenosyl-L-methionine-dependent methyltransferases superfamily protein	31	0.694759	0.826219	9.83e-10	2.23349	2.23349
SOLYC01G068075	Unknown protein	10	0.694705	0.856119	5.51e-11	2.1822	2.1822
SOLYC05G018880	Amine oxidase	23	0.692915	0.802089	6.93e-09	2.11548	2.11548
SOLYC01G110600	Unknown protein	51	0.692041	0.848596	1.21e-10	2.01818	2.01818
SOLYC06G083070	Fimbrin-2	520	0.691564	0.720357	1.07e-06	2.73147	2.73147
SOLYC07G061970	60S ribosomal protein L18a-like protein	29	0.69149	0.827966	8.43e-10	0.372049	0.372049
SOLYC04G052890	Auxin-responsive protein SAUR65	38	0.690689	0.712742	1.56e-06	#DIV/0!	#DIV/0!
SOLYC03G115900	Chlorophyll a-b binding protein, chloroplastic	192	0.690608	0.765904	8.26e-08	0.929593	0.929593
SOLYC06G008160	Protein FLUORESCENT IN BLUE LIGHT, chloroplastic	19	0.689679	0.842771	2.15e-10	0.578526	0.578526
SOLYC04G071930	Chlorophyll a/b binding protein domain-containing protein	7	0.689284	0.855115	6.14e-11	0.436465	0.436465
SOLYC01G105050	Chlorophyll a-b binding protein, chloroplastic	220	0.688801	0.67327	9.34e-06	0.754583	0.754583
SOLYC07G008710	MLP-like protein 43	119	0.685912	0.823933	1.2e-09	1.42286	1.42286
SOLYC05G009570	30S ribosomal protein 3, chloroplastic	23	0.684457	0.786593	2.12e-08	1.28605	1.28605
SOLYC06G009630	Calvin cycle protein cp12 chloroplastic-like	157	0.684161	0.758517	1.3e-07	0.356609	0.356609
SOLYC11G007250	Protein kinase G11A	32	0.683513	0.821056	1.53e-09	4.91561	4.91561
SOLYC01G105850	(-)-camphene/tricyclene synthase, chloroplastic	31	0.683049	0.832524	5.61e-10	2.98272	2.98272
SOLYC08G079080	Lycopersicon esculentum invertase 9	214	0.682994	0.767251	7.59e-08	5.21325	5.21325
SOLYC04G053010	Auxin-responsive protein SAUR65	161	0.681837	0.717677	1.22e-06	5.12732	5.12732
SOLYC04G052970	Auxin-responsive protein SAUR24	33	0.681656	0.713964	1.47e-06	7	7
SOLYC05G024430	transmembrane protein	7	0.680512	0.825199	1.07e-09	1.49436	1.49436
SOLYC01G110710	Small auxin up-regulated RNA10	117	0.680069	0.724336	8.7e-07	4.85798	4.85798
SOLYC09G008650	Peptidylprolyl isomerase	3	0.679165	0.839405	2.97e-10	0.305096	0.305096
SOLYC06G059930	sesquiterpene synthase 1	66	0.677948	0.829323	7.48e-10	2.02319	2.02319
SOLYC10G007870	Tumor-related protein	127	0.676989	0.823544	1.24e-09	1.62936	1.62936
SOLYC06G071790	Elongation factor Tu	102	0.675693	0.791146	1.54e-08	0.26535	0.26535
SOLYC09G091970	Epimerase family protein SDR39U1-like protein, chloroplastic	2	0.675673	0.840985	2.55e-10	1.21945	1.21945
SOLYC02G070080	2-oxoglutarate	40	0.675248	0.841459	2.44e-10	4.41504	4.41504
SOLYC05G010270	hypothetical protein	64	0.674202	0.830921	6.49e-10	3.84831	3.84831
SOLYC02G063140	3-ketoacyl-CoA synthase	20	0.673482	0.836478	3.9e-10	1.24978	1.24978
SOLYC12G056400	RING/U-box superfamily protein	5	0.672969	0.828129	8.31e-10	0.903238	0.903238
SOLYC09G089690	2-oxoglutarate	37	0.671379	0.837788	3.45e-10	1.15355	1.15355
SOLYC10G006900	light dependent NADH:protochlorophyllide oxidoreductase 3 s2	134	0.671034	0.706175	2.14e-06	1.1025	1.1025
SOLYC07G042440	Peroxiredoxin Q	43	0.670286	0.793846	1.27e-08	1.22141	1.22141
SOLYC07G006520	Preprotein translocase subunit SECY, chloroplastic	51	0.6687	0.835889	4.12e-10	0.327165	0.327165
SOLYC05G010240	Chaperonin-60 beta4	4	0.668105	0.845201	1.69e-10	1.13663	1.13663
SOLYC05G005230	Plant protein 1589 of Uncharacterized protein function	5	0.665475	0.790359	1.63e-08	4.6865	4.6865
SOLYC10G006230	Chlorophyll a-b binding protein, chloroplastic	195	0.664697	0.749653	2.19e-07	0.611281	0.611281
SOLYC04G016440	Protein FATTY ACID EXPORT 1, chloroplastic	6	0.664583	0.845345	1.67e-10	1.01801	1.01801
SOLYC05G015870	Unknown protein	7	0.664461	0.790617	1.6e-08	3.73697	3.73697
SOLYC03G098420	Pentatricopeptide repeat	52	0.663766	0.813939	2.75e-09	0.589674	0.589674
SOLYC06G073920	CRABS CLAW-like protein 2a	40	0.663643	0.829836	7.15e-10	5.33539	5.33539
SOLYC01G098640	UPF0603 protein, chloroplastic	143	0.663494	0.688703	4.79e-06	0.997828	0.997828
SOLYC06G075980	SEC14 cytosolic factor family protein / phosphoglyceride transfer family protein	53	0.66294	0.812955	2.98e-09	0.199295	0.199295
SOLYC06G066640	Photosystem I reaction center subunit VI, chloroplastic	211	0.662844	0.652989	2.12e-05	0.749057	0.749057
SOLYC01G095760	Glycosyltransferase	1	0.662716	0.822048	1.41e-09	3	3
SOLYC02G069460	Photosystem I reaction center subunit III, chloroplastic	229	0.662573	0.687406	5.08e-06	0.653181	0.653181
SOLYC01G111000	Auxin-responsive protein SAUR20	135	0.662314	0.708137	1.95e-06	3.37219	3.37219
SOLYC06G071410	MAP kinase kinase kinase 40	439	0.66213	0.695523	3.52e-06	0.837406	0.837406
SOLYC04G079790	30S ribosomal protein S9 protein	88	0.661387	0.784429	2.46e-08	0.410297	0.410297
SOLYC04G005060	TPX2 domain-containing protein	340	0.66125	0.729146	6.77e-07	1.17417	1.17417
SOLYC04G009540	50S ribosomal protein L10	69	0.660512	0.761529	1.08e-07	0.56436	0.56436
SOLYC09G092580	Cytochrome	31	0.660196	0.824176	1.17e-09	3.32193	3.32193
SOLYC06G068750	Transferring glycosyl group transferase	4	0.660041	0.849295	1.12e-10	0.397435	0.397435
SOLYC12G055840	Glucan endo-1,3-beta-glucosidase 10	368	0.659939	0.786468	2.14e-08	1.0853	1.0853
SOLYC09G010120	hypothetical protein	46	0.659613	0.783864	2.56e-08	0.760206	0.760206
SOLYC03G120380	auxin-regulated IAA19	177	0.659169	0.73762	4.3e-07	4.4773	4.4773
SOLYC01G057830	30S ribosomal protein S1 protein	131	0.658866	0.69183	4.17e-06	0.327374	0.327374
SOLYC04G005420	Carbohydrate-binding X8 domain superfamily protein	369	0.658016	0.718205	1.19e-06	0.61419	0.61419
SOLYC11G011710	Small auxin up-regulated RNA95	133	0.657335	0.723219	9.21e-07	#DIV/0!	#DIV/0!
SOLYC04G052980	Auxin-responsive protein SAUR65	58	0.656681	0.737773	4.26e-07	6.53916	6.53916
SOLYC08G014190	Geraniol 8-hydroxylase	74	0.655667	0.815756	2.37e-09	2.44746	2.44746
SOLYC01G111010	X-intrinsic protein 1.6	153	0.655137	0.708612	1.9e-06	3.12962	3.12962
SOLYC03G119150	Peptidylprolyl isomerase	127	0.65342	0.736497	4.57e-07	0.976985	0.976985
SOLYC12G006630	Dynein light chain	442	0.653353	0.65434	2.01e-05	2.6216	2.6216
SOLYC11G011730	Auxin-responsive protein SAUR65	89	0.652442	0.720007	1.08e-06	8.18488	8.18488
SOLYC07G054290	Photosystem II Psb27 protein	96	0.651599	0.760511	1.15e-07	0.606651	0.606651
SOLYC10G005050	Protein CURVATURE THYLAKOID 1B, chloroplastic	131	0.651298	0.72113	1.02e-06	0.488628	0.488628
SOLYC08G079110	Thylakoid lumenal protein, chloroplastic	16	0.651135	0.808808	4.13e-09	0.368047	0.368047
SOLYC03G080060	L-type lectin-domain containing receptor kinase VIII.2-like	424	0.649293	0.74816	2.38e-07	1.59464	1.59464
SOLYC12G010130	Non-specific serine/threonine protein kinase	220	0.647812	0.705637	2.2e-06	0.848729	0.848729
SOLYC05G006650	bHLH transcription factor 036	224	0.647054	0.793969	1.26e-08	1.26821	1.26821
SOLYC05G055850	Protein RESISTANCE TO PHYTOPHTHORA 1, chloroplastic	26	0.644203	0.782553	2.8e-08	0.694418	0.694418
SOLYC04G079690	Protein kinase domain-containing protein	91	0.643329	0.77818	3.75e-08	1.5095	1.5095
SOLYC06G008560	ternary complex factor MIP1 leucine-zipper protein	9	0.643106	0.816043	2.32e-09	2.53343	2.53343
SOLYC06G072520	bHLH transcription factor GBOF-1	40	0.64215	0.769945	6.4e-08	4.18368	4.18368
SOLYC10G087030	Cytochrome	33	0.641145	0.814753	2.57e-09	2.654	2.654
SOLYC12G056460	MADS-box transcription factor	75	0.640338	0.799586	8.35e-09	1.84948	1.84948
SOLYC02G069620	Ribose 5-phosphate isomerase A	1	0.640266	0.838793	3.14e-10	0.550941	0.550941
SOLYC03G098780	Aspartic protease inhibitor 1	114	0.639733	0.809186	4.01e-09	1.46025	1.46025
SOLYC11G011720	Auxin-responsive protein SAUR24	52	0.639254	0.697647	3.19e-06	7.34873	7.34873
SOLYC01G110630	Small auxin up-regulated RNA9	57	0.638285	0.711126	1.69e-06	6.08215	6.08215
SOLYC02G087560	Pentatricopeptide repeat	33	0.638285	0.816071	2.31e-09	0.342858	0.342858
SOLYC12G094420	Mechanosensitive ion channel protein	66	0.637955	0.787744	1.96e-08	0.403494	0.403494
SOLYC07G044860	psbXphotosystem II 23 kDa protein	210	0.637666	0.691472	4.23e-06	0.386685	0.386685
SOLYC05G014000	Pectate lyase	429	0.637635	0.719458	1.12e-06	3.81561	3.81561
SOLYC06G073450	hypothetical protein	395	0.637485	0.655278	1.94e-05	0.979253	0.979253
SOLYC12G089220	Bifunctional nuclease 2	3	0.636885	0.841766	2.37e-10	1.14116	1.14116
SOLYC09G092725	FAM10 family protein At4g22670-like	66	0.636665	0.803818	6.08e-09	1.49053	1.49053
SOLYC09G005940	Fatty acyl-CoA reductase	80	0.636347	0.800598	7.75e-09	2.63787	2.63787
SOLYC04G080030	PPPDE putative thiol peptidase family protein	77	0.635857	0.823757	1.22e-09	0.93264	0.93264
SOLYC01G006540	lipoxygenase C	124	0.634381	0.800905	7.57e-09	1.94641	1.94641
SOLYC11G069850	Telomere repeat-binding protein 6	7	0.633956	0.829775	7.18e-10	0.849175	0.849175
SOLYC02G014150	Photosystem II stability/assembly factor HCF136	31	0.633926	0.809503	3.92e-09	0.256372	0.256372
SOLYC01G096880	Major facilitator superfamily protein	457	0.633183	0.642471	3.17e-05	2.3343	2.3343
SOLYC03G112240	Unknown protein	32	0.632654	0.785811	2.24e-08	2.94963	2.94963
SOLYC12G062260	Phosphoglucan phosphatase LSF1, chloroplastic	1	0.632535	0.798402	9.12e-09	3.75489	3.75489
SOLYC01G107660	Stress enhanced protein 1, chloroplastic	45	0.632222	0.762693	1.01e-07	0.155982	0.155982
SOLYC09G064520	Leucine-rich repeat receptor-like protein kinase	220	0.63027	0.782069	2.89e-08	1.12851	1.12851
SOLYC09G090410	50S ribosomal protein L28	64	0.629798	0.704051	2.37e-06	0.640576	0.640576
SOLYC12G009440	DnaJ/Hsp40 cysteine-rich domain superfamily protein	35	0.628801	0.811223	3.42e-09	0.448228	0.448228
SOLYC11G009020	Haloacid dehalogenase-like hydrolase	4	0.628246	0.74197	3.38e-07	1.89691	1.89691
SOLYC08G008495	Zn finger protein	11	0.627883	0.72487	8.46e-07	1.38414	1.38414
SOLYC08G066220	Serine decarboxylase	6	0.627878	0.833507	5.13e-10	#DIV/0!	#DIV/0!
SOLYC10G054720	Small auxin up-regulated RNA78	86	0.627655	0.760687	1.14e-07	6.76653	6.76653
SOLYC11G006020	NADH dehydrogenase-like complex O	1	0.626771	0.825684	1.03e-09	1.37197	1.37197
SOLYC04G082610	glutamate receptor like 3.3	35	0.624885	0.816219	2.28e-09	0.262118	0.262118
SOLYC05G046140	Kirola	41	0.624856	0.822701	1.33e-09	2.80296	2.80296
SOLYC01G094070	Dihydroflavonol-4-reductase	37	0.623932	0.82042	1.61e-09	1.84619	1.84619
SOLYC11G011660	Auxin-responsive protein SAUR65	125	0.62363	0.692084	4.12e-06	#DIV/0!	#DIV/0!
SOLYC07G062730	Serine/Threonine-kinase pakA-like protein	153	0.623565	0.694679	3.66e-06	0.725135	0.725135
SOLYC12G006997	Heavy metal transport/detoxification superfamily protein	43	0.623473	0.814974	2.53e-09	0.905819	0.905819
SOLYC12G056830	ATP synthase subunit delta, chloroplastic-like	185	0.623436	0.657126	1.8e-05	0.525856	0.525856
SOLYC07G008540	Zinc finger protein CONSTANS-LIKE 2	35	0.622977	0.799346	8.51e-09	0.761181	0.761181
SOLYC08G076220	Phosphoribulokinase	147	0.622823	0.68184	6.48e-06	1.08494	1.08494
SOLYC04G026110	Disease resistance protein	299	0.622137	0.691463	4.24e-06	1.11568	1.11568
SOLYC09G091550	S-adenosyl-L-methionine-dependent methyltransferases superfamily protein	291	0.621839	0.686435	5.3e-06	2.24088	2.24088
SOLYC04G081320	Protein disulfide-isomerase LQY1, chloroplastic	19	0.621377	0.782003	2.9e-08	0.66461	0.66461
SOLYC06G059710	Acyl-[acyl-carrier-protein] desaturase	95	0.619902	0.804536	5.75e-09	1.9512	1.9512
SOLYC03G025290	Hydroxyproline-rich glycoprotein family protein	460	0.619483	0.623868	6.22e-05	1.21566	1.21566
SOLYC09G007830	Cytokinin riboside 5'-monophosphate phosphoribohydrolase	36	0.618971	0.815529	2.42e-09	1.40502	1.40502
SOLYC01G110780	Auxin-responsive protein SAUR20	48	0.618475	0.690502	4.42e-06	#DIV/0!	#DIV/0!
SOLYC02G064720	BTB/POZ domain-containing protein	14	0.618428	0.785649	2.26e-08	1.08268	1.08268
SOLYC12G100160	50S ribosomal protein L6	104	0.617987	0.674599	8.83e-06	0.533384	0.533384
SOLYC10G039270	Peptidylprolyl isomerase	11	0.617257	0.806674	4.88e-09	0.860081	0.860081
SOLYC02G090670	Methionine aminopeptidase	59	0.616626	0.792324	1.42e-08	0.048153	0.048153
SOLYC11G011650	Auxin-responsive protein SAUR24	38	0.61641	0.698253	3.11e-06	#DIV/0!	#DIV/0!
SOLYC01G094090	3-hydroxyisobutyryl-CoA hydrolase 1	50	0.61627	0.80633	5.01e-09	1.39408	1.39408
SOLYC05G052240	Chalcone-flavonone isomerase family protein	11	0.615868	0.82176	1.44e-09	1.33719	1.33719
SOLYC02G063030	Mental retardation GTPase activating protein	51	0.615223	0.763776	9.42e-08	1.27777	1.27777
SOLYC06G051250	RING/U-box superfamily protein	6	0.614773	0.820058	1.66e-09	1.47903	1.47903
SOLYC12G049380	hypothetical protein	10	0.614158	0.781617	2.98e-08	5.18982	5.18982
SOLYC02G093460	tRNA pseudouridine synthase B	23	0.613914	0.736452	4.58e-07	0.406025	0.406025
SOLYC02G080990	Leucine--tRNA ligase	5	0.613392	0.8243	1.16e-09	0.357285	0.357285
SOLYC04G007690	SlPIN3	158	0.613297	0.710754	1.72e-06	1.85337	1.85337
SOLYC12G010050	DNA-3-methyladenine glycosylase I	264	0.613193	0.752732	1.83e-07	0.82642	0.82642
SOLYC11G020640	Alcohol acyl transferase	20	0.612971	0.790774	1.58e-08	2.77897	2.77897
SOLYC04G052960	Auxin-responsive protein SAUR65	26	0.612851	0.728686	6.94e-07	#DIV/0!	#DIV/0!
SOLYC02G063230	membrane-associated kinase regulator	283	0.612774	0.641097	3.33e-05	3.31988	3.31988
SOLYC07G009150	Protein kinase superfamily protein	2	0.612163	0.79844	9.09e-09	0.34306	0.34306
SOLYC01G092950	MADS-box protein	92	0.610485	0.80754	4.56e-09	3.21522	3.21522
SOLYC04G015480	BTB/POZ domain protein TNFAIP protein	27	0.61045	0.792881	1.36e-08	0.146551	0.146551
SOLYC02G066910	Nucleotide/sugar transporter family	165	0.609718	0.716009	1.33e-06	0.235346	0.235346
SOLYC03G114250	Phosphoglycerate mutase family protein	13	0.609597	0.834152	4.84e-10	0.250868	0.250868
SOLYC04G009030	Glyceraldehyde-3-phosphate dehydrogenase	202	0.609437	0.610329	9.9e-05	0.964331	0.964331
SOLYC02G089830	TCP transcription factor 7	14	0.609234	0.821188	1.51e-09	7.51833	7.51833
SOLYC07G066150	Photosystem I reaction center subunit V, chloroplastic	192	0.609163	0.687515	5.05e-06	0.76004	0.76004
SOLYC10G077040	Magnesium-protoporphyrin IX monomethyl ester [oxidative] cyclase, chloroplastic	181	0.608925	0.66186	1.49e-05	0.410196	0.410196
SOLYC09G091690	F-box protein	20	0.608363	0.826634	9.48e-10	0.415823	0.415823
SOLYC03G116870	NAD(P)H dehydrogenase subunit 48	34	0.607292	0.730124	6.43e-07	0.475137	0.475137
SOLYC08G005655	Alkyl transferase	4	0.607139	0.822317	1.37e-09	4.06465	4.06465
SOLYC02G089040	Unknown protein	203	0.606801	0.652296	2.18e-05	3.50726	3.50726
SOLYC03G005120	Cystinosin-like protein	18	0.606697	0.817913	1.99e-09	0.200952	0.200952
SOLYC01G099260	Chaperone protein DnaJ	1	0.606073	0.804382	5.82e-09	0.61153	0.61153
SOLYC03G034170	acclimation of photosynthesis to environment	18	0.604851	0.711385	1.66e-06	0.703282	0.703282
SOLYC02G089050	protein LONGIFOLIA 1-like	415	0.604764	0.657239	1.79e-05	3.20238	3.20238
SOLYC10G079070	bHLH transcription factor 065	180	0.60475	0.717068	1.26e-06	0.344215	0.344215
SOLYC06G083680	Photosystem I reaction center subunit IV	156	0.602902	0.632308	4.6e-05	0.375332	0.375332
SOLYC03G114450	Calcium sensing receptor, chloroplastic	54	0.602794	0.719209	1.13e-06	0.391199	0.391199
SOLYC05G012325	Ureide permease	48	0.602514	0.729196	6.75e-07	0.902745	0.902745
SOLYC09G072753	Proteasome endopeptidase complex	72	0.602393	0.811835	3.26e-09	5.36257	5.36257
SOLYC01G088470	50S ribosomal protein L18	2	0.600582	0.830759	6.58e-10	0.621621	0.621621
SOLYC12G055940	Pentatricopeptide repeat	78	0.599771	0.70057	2.79e-06	0.596072	0.596072
SOLYC02G076690	Cysteine protease CP14	29	0.599393	0.820716	1.57e-09	0.402388	0.402388
SOLYC04G040160	Protochlorophyllide-dependent translocon component 52, chloroplastic	3	0.59863	0.817026	2.14e-09	1.41046	1.41046
SOLYC04G009790	Protein DETOXIFICATION	4	0.598346	0.8065	4.95e-09	0.838686	0.838686
SOLYC03G113060	ABC transporter A family member 7	328	0.59742	0.724052	8.82e-07	0.757819	0.757819
SOLYC07G007060	Metal tolerance protein	156	0.596922	0.763656	9.49e-08	0.588803	0.588803
SOLYC02G065600	Protein trichome birefringence-like 19	26	0.596442	0.817131	2.12e-09	1.47371	1.47371
SOLYC03G114560	Strictosidine synthase family protein	23	0.596077	0.796692	1.03e-08	2.62583	2.62583
SOLYC04G009260	Disease resistance protein	6	0.595967	0.768241	7.13e-08	0.828309	0.828309
SOLYC11G013310	Auxin transporter-like protein 3	97	0.595041	0.77667	4.14e-08	1.05504	1.05504
SOLYC05G012350	Alpha/beta-Hydrolases superfamily protein	10	0.595035	0.800603	7.75e-09	1.67284	1.67284
SOLYC08G081770	GDT1-like protein 1, chloroplastic	43	0.594379	0.712982	1.54e-06	0.648454	0.648454
SOLYC12G014310	pathogenesis-related family protein	21	0.594326	0.79951	8.4e-09	0.875706	0.875706
SOLYC10G009570	Rhodanese-like domain-containing protein 4, chloroplastic	94	0.593657	0.7075	2.01e-06	1.01398	1.01398
SOLYC06G008590	auxin-regulated IAA17	418	0.593528	0.632882	4.51e-05	1.82954	1.82954
SOLYC01G087710	UPF0114 domain-containing protein	12	0.592876	0.816839	2.17e-09	1.46263	1.46263
SOLYC08G076290	Plastidal glycolate/glycerate translocator 1, chloroplastic	1	0.592494	0.769527	6.57e-08	1.36177	1.36177
SOLYC02G005110	MADS-box protein SOC1	64	0.590866	0.785719	2.25e-08	0.70276	0.70276
SOLYC07G006310	transcription factor IBH1-like	94	0.590593	0.68891	4.75e-06	1.67181	1.67181
SOLYC01G098990	DUF1995 domain protein%2C putative	2	0.590544	0.813841	2.77e-09	0.293206	0.293206
SOLYC10G039290	Major facilitator superfamily protein	420	0.590278	0.65164	2.23e-05	1.44524	1.44524
SOLYC02G089640	Cellulose-synthase-like C4	215	0.589744	0.752056	1.9e-07	1.69405	1.69405
SOLYC07G039190	hypothetical protein	13	0.589607	0.730835	6.19e-07	0.907451	0.907451
SOLYC04G008040	Microtubule-associated protein 70	518	0.588887	0.67806	7.62e-06	0.776348	0.776348
SOLYC03G111950	Cytochrome P450 71A6	4	0.588858	0.806056	5.12e-09	2.76939	2.76939
SOLYC07G061790	Heme-binding protein 2-like	20	0.58853	0.699582	2.92e-06	1.36885	1.36885
SOLYC06G072710	RNA polymerase sigma factor sigA	2	0.587857	0.803197	6.37e-09	1.30759	1.30759
SOLYC06G074410	Fatty acyl-CoA reductase	53	0.58772	0.772954	5.28e-08	2.0729	2.0729
SOLYC05G009920	P-loop containing nucleoside triphosphate hydrolases superfamily protein	18	0.585859	0.71466	1.42e-06	0.701496	0.701496
SOLYC03G111815	Sieve element occlusion	133	0.585544	0.787647	1.97e-08	0.733645	0.733645
SOLYC06G054260	photosystem 1 reaction center protein subunit 2	175	0.585397	0.680706	6.8e-06	0.4922	0.4922
SOLYC05G013010	Sulfotransferase	88	0.585167	0.787762	1.96e-08	1.92079	1.92079
SOLYC12G088050	Rhamnogalacturonate lyase	119	0.584535	0.749219	2.24e-07	0.484378	0.484378
SOLYC03G044740	Methyl esterase 1	9	0.584119	0.809506	3.91e-09	1.17044	1.17044
SOLYC12G015970	GPI-anchored protein LORELEI	24	0.583908	0.789369	1.75e-08	0.648859	0.648859
SOLYC05G050710	Lecithin-cholesterol acyltransferase-like 1	58	0.583904	0.652553	2.16e-05	1.2232	1.2232
SOLYC09G091240	GDT1-like protein 2, chloroplastic	8	0.58362	0.802323	6.81e-09	0.31366	0.31366
SOLYC07G041980	Guanine nucleotide-binding protein subunit gamma 3	1	0.583596	0.82115	1.52e-09	0.986016	0.986016
SOLYC01G110320	Coiled-coil domain-containing protein 90B, mitochondrial	2	0.582786	0.793448	1.31e-08	#DIV/0!	#DIV/0!
SOLYC10G085980	Integral membrane TerC family protein	1	0.58219	0.832095	5.84e-10	0.250731	0.250731
SOLYC04G079680	Cytochrome P450	62	0.582122	0.711645	1.64e-06	0.624117	0.624117
SOLYC04G015040	Peptidylprolyl isomerase	12	0.582064	0.75694	1.43e-07	0.837655	0.837655
SOLYC02G091240	Auxin efflux carrier	22	0.581959	0.792779	1.37e-08	0.377307	0.377307
SOLYC03G053110	Rhodanese-like domain-containing protein 9, chloroplastic	116	0.581308	0.697595	3.2e-06	0.631577	0.631577
SOLYC01G111840	Major facilitator superfamily protein	72	0.581182	0.750616	2.07e-07	0.685685	0.685685
SOLYC04G054220	Cytochrome	39	0.580946	0.78315	2.69e-08	2.24189	2.24189
SOLYC06G068480	Protein LOW PSII ACCUMULATION 3, chloroplastic	15	0.580557	0.733057	5.5e-07	0.364336	0.364336
SOLYC02G065570	DVL1	17	0.580501	0.829687	7.24e-10	1.5381	1.5381
SOLYC08G013670	Photosystem I reaction center subunit N, chloroplastic	159	0.579564	0.639799	3.5e-05	0.872402	0.872402
SOLYC05G052830	Proline transporter 1	5	0.579259	0.806753	4.85e-09	2.04064	2.04064
SOLYC10G051110	Protein TIC 62, chloroplastic	59	0.578963	0.736389	4.6e-07	0.258616	0.258616
SOLYC02G089030	LONGIFOLIA protein	198	0.578044	0.650423	2.34e-05	3.05772	3.05772
SOLYC10G084890	UDP-glycosyltransferase 76E1	28	0.577735	0.800613	7.74e-09	0.425306	0.425306
SOLYC01G105030	Chlorophyll a-b binding protein, chloroplastic	164	0.576605	0.657115	1.8e-05	0.497976	0.497976
SOLYC05G026595	Unknown protein	6	0.576542	0.778061	3.78e-08	2.25054	2.25054
SOLYC01G080350	Mo25 family protein	18	0.576089	0.787023	2.06e-08	0.29751	0.29751
SOLYC01G100310	DUF1645 family protein	209	0.575953	0.643368	3.06e-05	1.1059	1.1059
SOLYC06G049040	Basic-leucine zipper	82	0.574741	0.758964	1.26e-07	1.12959	1.12959
SOLYC03G026110	SUN-like protein 8	215	0.574498	0.731108	6.1e-07	0.653175	0.653175
SOLYC04G076280	MADS-box protein SVP	97	0.573484	0.759826	1.2e-07	1.30604	1.30604
SOLYC10G007120	transmembrane protein	6	0.573297	0.782358	2.84e-08	0.374898	0.374898
SOLYC04G082010	pre-plastocyanin	24	0.573031	0.711781	1.63e-06	1.37124	1.37124
SOLYC04G053030	Auxin-responsive protein SAUR65	69	0.572771	0.667777	1.17e-05	5.66025	5.66025
SOLYC05G007500	CAAX amino terminal protease family protein	65	0.572259	0.713431	1.51e-06	0.338669	0.338669
SOLYC03G033590	Auxin-responsive protein SAUR20	49	0.571705	0.779012	3.55e-08	4.17991	4.17991
SOLYC05G009270	3-ketoacyl-CoA synthase	1	0.571608	0.815299	2.46e-09	2.14684	2.14684
SOLYC12G014220	muscle M-line assembly protein	3	0.571555	0.801609	7.18e-09	0.436261	0.436261
SOLYC11G010300	3,4-dihydroxy-2-butanone 4-phosphate synthase	27	0.570658	0.786419	2.15e-08	0.45697	0.45697
SOLYC02G069410	Haloacid dehalogenase-like hydrolase domain-containing protein	5	0.570459	0.758962	1.26e-07	0.789196	0.789196
SOLYC04G054270	Pentatricopeptide repeat	5	0.570356	0.70653	2.1e-06	0.387194	0.387194
SOLYC07G054580	Auxin-responsive GH3 family protein	10	0.568262	0.793714	1.28e-08	1.2202	1.2202
SOLYC09G007480	transmembrane protein	25	0.568171	0.800764	7.65e-09	1.53883	1.53883
SOLYC02G064770	Sigma-B regulation protein RsbQ	2	0.568023	0.812288	3.14e-09	0.990807	0.990807
SOLYC04G005560	ARF guanine-nucleotide exchange factor GNOM	81	0.567851	0.749861	2.16e-07	0.486678	0.486678
SOLYC12G005020	RING/U-box superfamily protein	4	0.567224	0.796817	1.02e-08	1.32496	1.32496
SOLYC04G064930	Thioredoxin superfamily protein	1	0.566353	0.794005	1.26e-08	0.448928	0.448928
SOLYC07G150140	Unknown protein	21	0.566286	0.690816	4.36e-06	1.30485	1.30485
SOLYC06G074330	Alpha/beta-Hydrolases superfamily protein	45	0.565406	0.802608	6.66e-09	0.14232	0.14232
SOLYC11G031960	GDSL esterase/lipase	4	0.563713	0.805689	5.27e-09	3.49476	3.49476
SOLYC05G056060	Chlorophyll a-b binding protein, chloroplastic	154	0.563352	0.649231	2.45e-05	0.390424	0.390424
SOLYC12G056800	Oxidoreductase	18	0.563155	0.794054	1.25e-08	0.42095	0.42095
SOLYC07G006000	50S ribosomal protein L35	31	0.563154	0.638983	3.61e-05	0.458557	0.458557
SOLYC11G064750	Pentatricopeptide repeat	2	0.562788	0.738505	4.1e-07	1.52195	1.52195
SOLYC10G006330	protein PLASTID MOVEMENT IMPAIRED 1	15	0.562194	0.73522	4.9e-07	1.35281	1.35281
SOLYC07G025510	Tetraspanin-2	83	0.561417	0.747248	2.51e-07	0.384531	0.384531
SOLYC04G051510	curl-3	102	0.560576	0.76828	7.11e-08	0.672475	0.672475
SOLYC12G011280	Chlorophyll a-b binding protein, chloroplastic	94	0.559796	0.672921	9.48e-06	1.12025	1.12025
SOLYC05G050770	Serine carboxypeptidase	45	0.559601	0.748266	2.37e-07	2.38115	2.38115
SOLYC02G078950	Beta-galactosidase	25	0.559397	0.787256	2.03e-08	0.845364	0.845364
SOLYC11G017200	Tetratricopeptide repeat	16	0.559008	0.773922	4.96e-08	0.154091	0.154091
SOLYC07G048080	Threonine--tRNA ligase	11	0.558879	0.670641	1.04e-05	0.397964	0.397964
SOLYC10G150104	Bifunctional polymyxin resistance protein, ArnA	3	0.558824	0.799951	8.13e-09	3.58496	3.58496
SOLYC11G071810	fasciated	18	0.558683	0.757188	1.41e-07	1.86216	1.86216
SOLYC02G090030	33 kDa oxygen-evolving protein	162	0.558529	0.614399	8.63e-05	0.316386	0.316386
SOLYC03G097870	Bidirectional sugar transporter SWEET	13	0.555297	0.770331	6.25e-08	3.69326	3.69326
SOLYC06G069170	AT-rich interactive domain protein	17	0.55434	0.724439	8.65e-07	0.0640925	0.0640925
SOLYC01G109040	Cytochrome b6-f complex subunit 7	53	0.554285	0.67597	8.33e-06	0.535695	0.535695
SOLYC10G080870	Cytochrome P450	15	0.554279	0.805849	5.2e-09	1.04873	1.04873
SOLYC10G005390	Linalool/nerolidol synthase	4	0.554219	0.782171	2.87e-08	4.60486	4.60486
SOLYC03G043940	Unknown protein	6	0.553418	0.765584	8.42e-08	0.360245	0.360245
SOLYC01G104020	Embryo-specific protein	8	0.552793	0.764277	9.13e-08	0.600271	0.600271
SOLYC04G063390	Chaperone protein dnaJ 10	13	0.552501	0.730714	6.23e-07	2.51211	2.51211
SOLYC04G008500	Protein indeterminate-domain 6, chloroplastic	2	0.551797	0.771422	5.83e-08	1.1332	1.1332
SOLYC10G007950	Trehalose-6-phosphate synthase	21	0.551723	0.812255	3.15e-09	0.00411128	0.00411128
SOLYC07G045540	Glucose-6-phosphate 1-dehydrogenase	24	0.550836	0.74734	2.5e-07	0.171383	0.171383
SOLYC06G007760	Ycf54-like protein	70	0.550746	0.737865	4.24e-07	0.744235	0.744235
SOLYC07G009380	xyloglucan endotransglucosylase-hydrolase 2	144	0.550215	0.737901	4.23e-07	2.67767	2.67767
SOLYC01G044370	Molybdenum cofactor sulfurase family protein	1	0.550078	0.802172	6.88e-09	1.38827	1.38827
SOLYC03G081250	Subtilisin-like protease SBT3.3	14	0.55001	0.732767	5.59e-07	1.84264	1.84264
SOLYC06G066620	Protein CURVATURE THYLAKOID 1C, chloroplastic	47	0.54948	0.658341	1.72e-05	0.134233	0.134233
SOLYC07G005190	Lysosomal Pro-X carboxypeptidase	15	0.548849	0.789416	1.74e-08	1.2782	1.2782
SOLYC10G085100	Sulfoquinovosyl transferase SQD2	2	0.548808	0.771663	5.74e-08	0.397071	0.397071
SOLYC12G097030	Carboxyl-terminal-processing peptidase 2, chloroplastic	7	0.548413	0.773484	5.1e-08	0.256509	0.256509
SOLYC06G008050	Flavin-containing monooxygenase	160	0.547975	0.684611	5.74e-06	4.28563	4.28563
SOLYC02G077910	Mitochondrial substrate carrier family protein	24	0.547758	0.706861	2.07e-06	0.323855	0.323855
SOLYC03G083070	Vesicle-associated membrane protein	59	0.547321	0.782947	2.72e-08	0.322704	0.322704
SOLYC09G097800	Unknown protein	63	0.545789	0.783178	2.68e-08	2.84855	2.84855
SOLYC11G067060	Protein-tyrosine phosphatase	6	0.545702	0.792797	1.37e-08	0.269099	0.269099
SOLYC06G049050	expansin 2	217	0.545641	0.656575	1.84e-05	2.25168	2.25168
SOLYC08G008270	1-acyl-sn-glycerol-3-phosphate acyltransferase	8	0.54269	0.801629	7.17e-09	0.454507	0.454507
SOLYC02G030170	DWARF1/DIMINUTO	91	0.542163	0.778599	3.65e-08	0.202177	0.202177
SOLYC11G008620	Phosphoglycolate phosphatase	7	0.541817	0.76407	9.25e-08	0.47244	0.47244
SOLYC05G008060	SlPIN4	183	0.5414	0.655887	1.89e-05	0.478026	0.478026
SOLYC01G080280	chloroplast glutamine synthetase	17	0.541004	0.777926	3.81e-08	0.959576	0.959576
SOLYC06G082950	Photosystem I reaction center subunit XI protein	165	0.541004	0.564161	0.000415898	0.305981	0.305981
SOLYC03G120640	Photosystem I reaction center subunit VI, chloroplastic	152	0.540962	0.661246	1.53e-05	0.44902	0.44902
SOLYC10G011940	SNF2_N domain-containing protein/Chromo domain-containing protein	16	0.540941	0.756415	1.47e-07	0.790432	0.790432
SOLYC04G081870	Expansin A11	189	0.540705	0.688715	4.79e-06	1.99933	1.99933
SOLYC02G066970	hypothetical protein	30	0.540193	0.659675	1.63e-05	3.48187	3.48187
SOLYC11G069990	I2C5	10	0.540123	0.733858	5.27e-07	0.777416	0.777416
SOLYC12G019550	hypothetical protein	90	0.539817	0.648335	2.54e-05	0.793347	0.793347
SOLYC01G095670	Rhodanese-like domain-containing protein 4, chloroplastic	80	0.539593	0.567094	0.000382018	0.340337	0.340337
SOLYC09G092620	Cytochrome	49	0.538208	0.755712	1.53e-07	2.82889	2.82889
SOLYC04G052990	Auxin-responsive protein SAUR65	15	0.537777	0.652305	2.18e-05	#DIV/0!	#DIV/0!
SOLYC09G066150	Cytochrome P450	19	0.537064	0.764377	9.08e-08	1.68353	1.68353
SOLYC11G073160	Riboflavin biosynthesis protein ribBA	1	0.536721	0.712136	1.6e-06	1.52893	1.52893
SOLYC02G037530	auxin response factor 8B	152	0.536495	0.676638	8.1e-06	0.435283	0.435283
SOLYC12G009600	Thylakoid lumenal 16.5 kDa protein, chloroplastic	33	0.534937	0.749601	2.19e-07	0.973197	0.973197
SOLYC10G005410	Terpene synthase	5	0.534833	0.786799	2.09e-08	1.58496	1.58496
SOLYC03G006100	LRR receptor-like serine/threonine-protein kinase EFR	54	0.533046	0.710524	1.74e-06	1.8559	1.8559
SOLYC10G083940	Major facilitator superfamily	3	0.531605	0.724237	8.74e-07	3.37255	3.37255
SOLYC11G005820	Pectinesterase inhibitor domain-containing protein	38	0.531506	0.728085	7.16e-07	2.85097	2.85097
SOLYC12G006140	Cab-5 gene encoding chlorophyll a/b-binding protein	62	0.531475	0.718403	1.18e-06	1.55866	1.55866
SOLYC11G042640	Rieske	11	0.531411	0.760215	1.17e-07	0.571225	0.571225
SOLYC08G079240	dimethylallyl%2C adenosine tRNA methylthiotransferase	5	0.531156	0.748199	2.38e-07	0.663334	0.663334
SOLYC09G065300	spindle pole body-associated protein	3	0.530909	0.766614	7.9e-08	0.190477	0.190477
SOLYC08G022210	Methylthioribose-1-phosphate isomerase	16	0.530246	0.767685	7.39e-08	0.167708	0.167708
SOLYC10G051140	Protein ENHANCED DOWNY MILDEW 2	19	0.529993	0.771775	5.7e-08	2.34169	2.34169
SOLYC12G035710	DUF21 domain-containing protein	4	0.529893	0.774828	4.68e-08	2.82597	2.82597
SOLYC05G007780	Photosynthetic NDH subcomplex L 2	4	0.529409	0.72131	1.02e-06	0.7022	0.7022
SOLYC08G069010	Pentatricopeptide repeat-containing protein	7	0.529246	0.740556	3.66e-07	0.632478	0.632478
SOLYC02G086130	Zinc finger A20 and AN1 domain-containing stress-associated protein 8	58	0.528899	0.775195	4.57e-08	0.331869	0.331869
SOLYC10G083950	Major facilitator superfamily	2	0.528766	0.745824	2.72e-07	0.828376	0.828376
SOLYC04G063240	Protein STAY-GREEN, chloroplastic	28	0.52756	0.715892	1.33e-06	0.835116	0.835116
SOLYC02G087150	Heavy metal transport/detoxification superfamily protein	14	0.527155	0.669949	1.07e-05	0.51335	0.51335
SOLYC09G064500	Photosystem II reaction center Psb28 protein	22	0.526395	0.668723	1.13e-05	0.814558	0.814558
SOLYC03G111000	Glyceraldehyde-3-phosphate dehydrogenase	3	0.525722	0.787081	2.05e-08	0.442233	0.442233
SOLYC04G056540	Riboflavin biosynthesis protein RibD	51	0.524975	0.705654	2.19e-06	0.619429	0.619429
SOLYC08G076150	Pentatricopeptide repeat-containing protein	32	0.524886	0.620017	7.11e-05	0.903932	0.903932
SOLYC06G069730	Chlorophyll a-b binding protein, chloroplastic	59	0.524115	0.634538	4.25e-05	1.86668	1.86668
SOLYC02G092590	glycosyltransferase-like protein	52	0.523824	0.709708	1.81e-06	0.623248	0.623248
SOLYC09G065910	Photosystem II reaction center W protein, chloroplastic	146	0.523739	0.631121	4.81e-05	0.53231	0.53231
SOLYC04G014730	Fumarylacetoacetase	138	0.523165	0.68448	5.77e-06	0.513356	0.513356
SOLYC11G033284	Peptidylprolyl isomerase	10	0.523053	0.799069	8.68e-09	0.330379	0.330379
SOLYC06G050170	Potassium transporter	14	0.522715	0.788774	1.82e-08	0.309343	0.309343
SOLYC06G065390	50S ribosomal protein L21, chloroplastic	44	0.522595	0.712814	1.55e-06	0.497312	0.497312
SOLYC06G069240	branched1b	15	0.522189	0.74411	3e-07	5.48382	5.48382
SOLYC03G097590	Bidirectional sugar transporter SWEET	10	0.520457	0.777767	3.86e-08	0.75619	0.75619
SOLYC11G027830	ATP-dependent protease La	5	0.5201	0.781041	3.1e-08	0.453352	0.453352
SOLYC01G097770	phototropin 2	50	0.519311	0.752942	1.81e-07	0.752287	0.752287
SOLYC08G068230	Pentatricopeptide repeat-containing protein	45	0.51744	0.608467	0.000105324	0.839028	0.839028
SOLYC02G071260	Phytochrome	13	0.517342	0.762886	9.95e-08	0.256955	0.256955
SOLYC08G074450	DUF1997 family protein, putative	4	0.51698	0.757314	1.39e-07	0.655089	0.655089
SOLYC03G116800	homoserine O-acetyltransferase	1	0.515864	0.730916	6.17e-07	0.630323	0.630323
SOLYC03G115010	TCP transcription factor 4	1	0.515815	0.774786	4.69e-08	0.968291	0.968291
SOLYC09G018890	DUF2996 family protein	2	0.515776	0.788326	1.88e-08	2.08746	2.08746
SOLYC05G016330	Cytochrome P450	46	0.515495	0.76634	8.03e-08	0.0761985	0.0761985
SOLYC07G005730	Low temperature and salt responsive protein	94	0.515488	0.741158	3.54e-07	0.204944	0.204944
SOLYC03G112010	Cytochrome P450 71A6	7	0.51547	0.73495	4.97e-07	1.53825	1.53825
SOLYC06G150136	RING/U-box superfamily protein	2	0.514704	0.730632	6.26e-07	2.65711	2.65711
SOLYC10G007690	Chlorophyll a-b binding protein, chloroplastic	50	0.513603	0.712544	1.57e-06	0.666248	0.666248
SOLYC09G082580	Auxin canalization protein	8	0.513585	0.801907	7.02e-09	0.42463	0.42463
SOLYC04G008260	Purple acid phosphatase	57	0.513304	0.73216	5.77e-07	1.19317	1.19317
SOLYC03G096380	proline transporter 2	7	0.512541	0.775638	4.43e-08	1.4411	1.4411
SOLYC12G006520	Terpene cyclase/mutase family member	3	0.512483	0.767362	7.54e-08	1.34531	1.34531
SOLYC08G078400	peroxisomal acyl-CoA oxidase 1B	1	0.512332	0.795701	1.11e-08	2.9386	2.9386
SOLYC01G110720	Auxin-responsive protein SAUR21	85	0.512224	0.630724	4.87e-05	4.45269	4.45269
SOLYC10G085330	Protein DETOXIFICATION	1	0.512087	0.761503	1.08e-07	0.450548	0.450548
SOLYC04G074180	cryptochrome 1	55	0.511155	0.761075	1.11e-07	0.657323	0.657323
SOLYC12G009200	Chlorophyll a-b binding protein, chloroplastic	4	0.511121	0.657223	1.8e-05	2.7318	2.7318
SOLYC10G007073	Protein DETOXIFICATION	4	0.510975	0.783669	2.59e-08	1.01749	1.01749
SOLYC10G005340	CRIB domain-containing protein RIC10	9	0.509464	0.763523	9.57e-08	1.12375	1.12375
SOLYC04G005555	CASP-like protein 4A1 isoform X1	1	0.509241	0.751733	1.94e-07	1.27976	1.27976
SOLYC01G097930	Cysteine synthase	18	0.508271	0.773931	4.96e-08	1.09387	1.09387
SOLYC09G063130	Photosystem I reaction center subunit IV	143	0.508066	0.651983	2.2e-05	0.324751	0.324751
SOLYC02G066950	Alpha-amylase isozyme 2A	32	0.506599	0.773301	5.16e-08	0.559958	0.559958
SOLYC09G072880	Protein FLUORESCENT IN BLUE LIGHT, chloroplastic	2	0.506351	0.767532	7.46e-08	0.383017	0.383017
SOLYC12G096550	Pheophorbide a oxygenase	22	0.505952	0.69799	3.14e-06	0.371716	0.371716
SOLYC08G005670	Phellandrene synthase	75	0.50581	0.746726	2.59e-07	0.988126	0.988126
SOLYC03G006560	Alpha/beta-Hydrolases superfamily protein	44	0.504247	0.775245	4.55e-08	0.327874	0.327874
SOLYC10G044780	Cell cycle checkpoint control protein family	5	0.504135	0.787652	1.97e-08	0.233443	0.233443
SOLYC08G048550	Protease Do-like 5, chloroplastic	3	0.504124	0.687744	5e-06	-0.0529295	-0.0529295
SOLYC06G071030	isochorismate synthase	8	0.503337	0.641874	3.24e-05	1.15339	1.15339
SOLYC12G098890	50S ribosomal protein L18	46	0.503053	0.669592	1.09e-05	0.615123	0.615123
SOLYC08G078300	Homeobox-leucine zipper protein HAT4	246	0.502344	0.603993	0.000122118	0.947405	0.947405
SOLYC12G006020	Receptor protein kinase, putative	20	0.500589	0.653087	2.11e-05	3.88427	3.88427
SOLYC03G005230	2-methyl-6-phytyl-1,4-hydroquinone methyltransferase, chloroplastic	4	0.499876	0.737718	4.28e-07	0.010027	0.010027
SOLYC04G072940	nucleolar GTP-binding protein	209	0.499269	0.576163	0.000292283	1.99656	1.99656
SOLYC12G006160	Sterile alpha motif	26	0.498456	0.744613	2.92e-07	0.102814	0.102814
SOLYC11G008990	Phage shock protein A, PspA	30	0.498181	0.740664	3.64e-07	0.0233989	0.0233989
SOLYC01G093965	MADS-box transcription factor	2	0.497734	0.794094	1.25e-08	0.530036	0.530036
SOLYC04G008570	Pentatricopeptide repeat-containing protein, chloroplastic	47	0.496935	0.609724	0.000100996	0.96075	0.96075
SOLYC07G005770	Disease resistance protein	4	0.49631	0.743653	3.08e-07	0.648729	0.648729
SOLYC01G096410	Phosphatidylinositol 4-phosphate 5-kinase	28	0.496261	0.707351	2.02e-06	1.37084	1.37084
SOLYC01G110900	SAUR-like auxin-responsive protein family	88	0.496238	0.65276	2.14e-05	4.91027	4.91027
SOLYC10G009150	Organ specific protein	83	0.496135	0.730477	6.31e-07	4.82983	4.82983
SOLYC03G025500	Oxoglutarate/iron-dependent oxygenase	21	0.496046	0.692091	4.12e-06	0.289218	0.289218
SOLYC03G082560	Aldo-keto reductase/ oxidoreductase	3	0.495793	0.743849	3.04e-07	0.557952	0.557952
SOLYC08G005705	Terpene synthase 41	1	0.495263	0.791638	1.49e-08	#DIV/0!	#DIV/0!
SOLYC04G082630	Glyceraldehyde-3-phosphate dehydrogenase	58	0.495127	0.698921	3.01e-06	0.988376	0.988376
SOLYC04G007410	transmembrane protein	9	0.494655	0.72059	1.05e-06	0.77398	0.77398
SOLYC07G008100	histone acetyltransferase	63	0.494636	0.694147	3.75e-06	1.16463	1.16463
SOLYC04G072810	Sec14p-like phosphatidylinositol transfer family protein	1	0.494444	0.740694	3.63e-07	0.050315	0.050315
SOLYC11G044540	Na+/H+ antiporter	20	0.494415	0.725882	8.03e-07	0.0570433	0.0570433
SOLYC03G115980	Geranylgeranyl diphosphate reductase, chloroplastic	130	0.494378	0.554543	0.000546503	0.688251	0.688251
SOLYC07G063600	Chlorophyll a-b binding protein, chloroplastic	115	0.493897	0.578843	0.000269637	0.661356	0.661356
SOLYC12G013810	Thioredoxin	58	0.493302	0.59195	0.000179911	0.380031	0.380031
SOLYC09G098040	Phosphoglucan, water dikinase, chloroplastic	40	0.491594	0.746438	2.63e-07	0.223963	0.223963
SOLYC01G110790	Auxin-responsive protein SAUR20	105	0.490933	0.61351	8.89e-05	4.36977	4.36977
SOLYC12G008980	Delta,Pfam:PF05834	70	0.490059	0.514777	0.00155593	1.02379	1.02379
SOLYC11G010350	putative glucan 1,3-beta-glucosidase	15	0.489967	0.719172	1.13e-06	0.426241	0.426241
SOLYC04G054760	FCS-Like Zinc finger 5	33	0.488937	0.673345	9.31e-06	0.472045	0.472045
SOLYC02G062340	Fructose-bisphosphate aldolase	4	0.488334	0.762622	1.01e-07	0.759854	0.759854
SOLYC12G009290	Auxin responsive SAUR protein	62	0.488243	0.721599	1e-06	3.88573	3.88573
SOLYC08G007570	protein LITTLE ZIPPER 2-like	6	0.487749	0.764081	9.25e-08	2.20708	2.20708
SOLYC05G007870	R2R3MYB transcription factor 117	26	0.487699	0.685921	5.42e-06	3.22781	3.22781
SOLYC08G042050	RNA helicase DEAD25	10	0.486899	0.710616	1.73e-06	0.0677566	0.0677566
SOLYC06G074190	Plant/F24K9-26 protein	13	0.485942	0.718766	1.15e-06	0.625404	0.625404
SOLYC02G055440	E3 ubiquitin-protein ligase%2C putative	4	0.485897	0.692968	3.96e-06	0.86535	0.86535
SOLYC02G090190	Molybdenum cofactor sulfurase	74	0.485031	0.727976	7.2e-07	0.132151	0.132151
SOLYC04G015490	Mg-protoporphyrin IX chelatase	23	0.484378	0.702095	2.6e-06	0.919391	0.919391
SOLYC04G080630	50S ribosomal protein L31	31	0.48422	0.695662	3.5e-06	0.281141	0.281141
SOLYC03G078230	RING/U-box superfamily protein	55	0.483399	0.704765	2.29e-06	0.336732	0.336732
SOLYC04G080770	GTPase HflX	16	0.483144	0.676944	8e-06	0.187354	0.187354
SOLYC01G088300	Germin-like protein subfamily 1 member 15	4	0.482424	0.763064	9.84e-08	3.49643	3.49643
SOLYC04G051420	Unknown protein	11	0.482387	0.696874	3.31e-06	2.47969	2.47969
SOLYC12G007010	Iron-sulfur cluster carrier protein	3	0.480371	0.728752	6.91e-07	0.182458	0.182458
SOLYC04G082310	hypothetical protein	6	0.480232	0.706879	2.07e-06	0.125159	0.125159
SOLYC02G070950	Chlorophyll a-b binding protein, chloroplastic	113	0.480054	0.579185	0.000266865	1.00455	1.00455
SOLYC07G054280	Tyrosine/DOPA decarboxylase 3	36	0.480018	0.766924	7.75e-08	0.350497	0.350497
SOLYC10G054780	Alpha/Beta hydrolase fold protein	33	0.479818	0.729232	6.74e-07	0.284152	0.284152
SOLYC04G072310	histone-lysine N-methyltransferase SETD1B-A	1	0.478979	0.744384	2.95e-07	1.97571	1.97571
SOLYC08G078010	50S ribosomal protein L19	11	0.478819	0.694505	3.69e-06	0.593542	0.593542
SOLYC11G065320	Zinc finger transcription factor 67	5	0.478652	0.751302	1.99e-07	0.268752	0.268752
SOLYC03G081230	Late embryogenesis abundant	6	0.478586	0.742774	3.23e-07	0.684262	0.684262
SOLYC04G079040	Serine carboxypeptidase	16	0.478321	0.736049	4.68e-07	0.636286	0.636286
SOLYC12G099830	Protein kinase domain	1	0.477788	0.73746	4.34e-07	0.54731	0.54731
SOLYC09G065270	Ribosome recycling factor	22	0.477785	0.655523	1.92e-05	0.295913	0.295913
SOLYC07G054210	light dependent NADH:protochlorophyllide oxidoreductase 2	83	0.477721	0.643375	3.06e-05	0.497637	0.497637
SOLYC03G044200	Alcohol dehydrogenase-like protein	3	0.47714	0.748141	2.39e-07	0.370958	0.370958
SOLYC09G014520	Chlorophyll a-b binding protein, chloroplastic	163	0.476592	0.505678	0.00194279	0.389676	0.389676
SOLYC03G005190	Unknown protein	17	0.476467	0.638387	3.69e-05	0.367362	0.367362
SOLYC02G067540	Methyltransferase	3	0.474703	0.638932	3.61e-05	0.0964752	0.0964752
SOLYC06G008010	Mediator of RNA polymerase II transcription subunit 18	15	0.474376	0.693154	3.92e-06	-0.138942	-0.138942
SOLYC01G110730	Auxin-responsive protein SAUR20	9	0.473641	0.667457	1.19e-05	3.47449	3.47449
SOLYC01G104320	Plastid-lipid associated protein PAP / fibrillin family protein	3	0.473179	0.738027	4.2e-07	0.601726	0.601726
SOLYC09G091010	transmembrane protein	5	0.47293	0.707492	2.01e-06	0.377605	0.377605
SOLYC08G061910	trihelix transcription factor GTL1-like	2	0.4723	0.710999	1.7e-06	1.89755	1.89755
SOLYC06G074890	bacterial trigger factor	7	0.471574	0.623007	6.41e-05	0.574452	0.574452
SOLYC08G081940	Leucine-rich repeat protein kinase family protein	95	0.470945	0.677209	7.91e-06	1.02646	1.02646
SOLYC05G051060	Homeodomain-like superfamily protein	42	0.47093	0.728001	7.19e-07	1.09129	1.09129
SOLYC02G088510	Saccharopine dehydrogenase	3	0.470729	0.701148	2.72e-06	0.895228	0.895228
SOLYC03G098070	C2H2-like zinc finger protein	110	0.470566	0.638438	3.68e-05	1.09525	1.09525
SOLYC08G082840	N-acetylglucosaminyl-phosphatidylinositol biosynthetic protein	98	0.470539	0.572175	0.000329116	0.261544	0.261544
SOLYC07G007280	Chlororespiratory reduction 6	2	0.470207	0.697401	3.23e-06	2.383	2.383
SOLYC03G007590	Pentatricopeptide repeat	2	0.469682	0.774494	4.78e-08	0.066687	0.066687
SOLYC11G072170	Tryptophan/tyrosine permease	3	0.469611	0.668299	1.15e-05	0.371876	0.371876
SOLYC02G079950	photosystem II oxygen-evolving complex protein 3	134	0.469272	0.629745	5.05e-05	0.184569	0.184569
SOLYC03G095810	Protein trichome birefringence-like 32	8	0.468069	0.67457	8.84e-06	5.04439	5.04439
SOLYC06G076850	Tetratricopeptide repeat	41	0.467897	0.753961	1.7e-07	0.493353	0.493353
SOLYC01G110680	Small auxin up-regulated RNA12	39	0.466942	0.636635	3.93e-05	2.40574	2.40574
SOLYC04G074080	WW domain-containing protein	1	0.466903	0.758941	1.27e-07	2.03882	2.03882
SOLYC03G058950	Inositol hexakisphosphate and diphosphoinositol-pentakisphosphate kinase	11	0.466748	0.716755	1.28e-06	1.45055	1.45055
SOLYC07G054820	Protein THYLAKOID FORMATION1, chloroplastic	75	0.465793	0.596338	0.0001565	0.278306	0.278306
SOLYC02G067690	Glycosyltransferase	2	0.465429	0.740006	3.77e-07	0.869468	0.869468
SOLYC03G114930	PsbP-like protein 1, chloroplastic	16	0.465309	0.684522	5.76e-06	1.15459	1.15459
SOLYC06G082890	Ribonuclease 2	12	0.464815	0.746591	2.61e-07	0.294852	0.294852
SOLYC04G008060	Vacuolar iron transporter	25	0.464618	0.730089	6.44e-07	0.591698	0.591698
SOLYC10G007100	Protein DETOXIFICATION	4	0.464463	0.762914	9.93e-08	1.19855	1.19855
SOLYC04G005370	Cytochrome P450	12	0.464	0.72238	9.62e-07	2.47131	2.47131
SOLYC07G061890	Unknown protein	161	0.463976	0.578236	0.000274627	2.12239	2.12239
SOLYC06G060140	Kinesin domain-containing protein	11	0.463467	0.751876	1.92e-07	0.161595	0.161595
SOLYC10G083790	CYP97C11	2	0.462834	0.718176	1.19e-06	0.578939	0.578939
SOLYC09G059600	GPI transamidase component PIG-S	11	0.462376	0.762562	1.02e-07	0.250248	0.250248
SOLYC12G008550	Peptidase M28	2	0.461851	0.640225	3.44e-05	0.473931	0.473931
SOLYC11G067080	Serine/threonine-protein kinase D6PKL2	54	0.461847	0.73745	4.34e-07	0.919743	0.919743
SOLYC02G068270	transmembrane protein	16	0.460441	0.753434	1.76e-07	0.608466	0.608466
SOLYC04G079350	Pheromone receptor-like protein	8	0.46024	0.662392	1.46e-05	1.30054	1.30054
SOLYC11G005810	intracellular protein transporter	29	0.460216	0.701094	2.72e-06	-0.089077	-0.089077
SOLYC07G006550	ribonuclease 3-like	1	0.460096	0.781793	2.95e-08	1.37851	1.37851
SOLYC11G020630	Benzyl alcohol O-benzoyltransferase	1	0.459652	0.760067	1.18e-07	3.16993	3.16993
SOLYC02G086160	plastidic glucose translocator 1	105	0.459127	0.534673	0.000936704	0.280326	0.280326
SOLYC02G076800	Phosphatidylinositol 4-phosphate 5-kinase MSS4-like protein	52	0.459058	0.71826	1.18e-06	0.654407	0.654407
SOLYC03G098430	Xyloglucan endotransglucosylase/hydrolase	2	0.458279	0.737734	4.27e-07	0.458258	0.458258
SOLYC10G086460	Actin	6	0.458217	0.775526	4.47e-08	3.66051	3.66051
SOLYC12G021280	Serine/threonine-protein kinase STN7, chloroplastic	8	0.45793	0.699102	2.99e-06	0.20206	0.20206
SOLYC04G056580	Transmembrane protein, putative	46	0.457176	0.528744	0.00109316	0.441227	0.441227
SOLYC12G011037	Lipoxygenase	1	0.456129	0.756632	1.45e-07	3.45943	3.45943
SOLYC02G065400	33kDa precursor protein of oxygen-evolving complex	157	0.455087	0.553147	0.000568211	0.249753	0.249753
SOLYC12G010380	Adenylate kinase	2	0.45462	0.710528	1.74e-06	0.408059	0.408059
SOLYC06G073290	Tetrapyrrole-binding protein, chloroplastic	88	0.454601	0.561045	0.000454782	0.968525	0.968525
SOLYC10G051150	protein ENHANCED DOWNY MILDEW 2-like	4	0.453798	0.747683	2.45e-07	3.47393	3.47393
SOLYC10G008630	External alternative NAD(P)H-ubiquinone oxidoreductase B1, mitochondrial	22	0.452885	0.68128	6.64e-06	0.103142	0.103142
SOLYC11G013450	hypothetical protein	39	0.452731	0.614619	8.56e-05	1.65535	1.65535
SOLYC10G008520	Auxin-responsive GH3 family protein	32	0.452588	0.665429	1.29e-05	2.62904	2.62904
SOLYC02G069920	2-succinylbenzoate--CoA ligase, chloroplastic/peroxisomal	36	0.452541	0.573195	0.000319323	0.617112	0.617112
SOLYC06G076920	Alkyl transferase	10	0.452211	0.756736	1.44e-07	1.09311	1.09311
SOLYC04G014760	Rho GDP-dissociation inhibitor 1	10	0.451754	0.682848	6.2e-06	0.186995	0.186995
SOLYC06G016770	Zinc finger protein	3	0.451108	0.655847	1.9e-05	0.103093	0.103093
SOLYC12G100280	NAD(P)-binding Rossmann-fold superfamily protein	1	0.450548	0.738324	4.14e-07	1.72247	1.72247
SOLYC07G032786	Thioredoxin	1	0.45043	0.732141	5.78e-07	0.220085	0.220085
SOLYC09G009420	hypothetical protein	169	0.450025	0.567692	0.00037543	1.24018	1.24018
SOLYC10G005870	Peptidylprolyl isomerase	2	0.449705	0.762163	1.04e-07	0.539473	0.539473
SOLYC03G031760	Homeobox-leucine zipper protein HDG2-like	5	0.449697	0.758595	1.29e-07	0.90171	0.90171
SOLYC10G086620	NAD(P)-binding Rossmann-fold superfamily protein	39	0.449476	0.713933	1.47e-06	0.745381	0.745381
SOLYC11G007880	Self-pruning interacting protein 1	1	0.449184	0.751009	2.02e-07	1.88858	1.88858
SOLYC04G009020	High chlorophyll fluorescent 107	32	0.449064	0.642595	3.15e-05	1.09411	1.09411
SOLYC11G044360	Mitochondrial transcription termination factor family protein	2	0.44899	0.623495	6.3e-05	0.524697	0.524697
SOLYC08G008520	Protein yippee-like	5	0.447777	0.731938	5.84e-07	0.333725	0.333725
SOLYC07G062190	50S ribosomal protein L13	45	0.446786	0.648241	2.55e-05	0.109143	0.109143
SOLYC06G071820	BTB/POZ and TAZ domain-containing protein 1	8	0.44561	0.74589	2.71e-07	0.559304	0.559304
SOLYC05G010630	RING-type E3 ubiquitin transferase	3	0.444395	0.745217	2.82e-07	4.30743	4.30743
SOLYC08G061630	YGGT family protein	2	0.444307	0.707396	2.02e-06	0.658066	0.658066
SOLYC01G006130	DnaJ/Hsp40 cysteine-rich domain superfamily protein	8	0.443914	0.65373	2.06e-05	0.381115	0.381115
SOLYC05G052600	Sedoheptulose-1,7-bisphosphatase, chloroplastic	39	0.443804	0.679729	7.1e-06	0.576504	0.576504
SOLYC12G098660	Alpha/beta-Hydrolases superfamily protein	3	0.443756	0.703084	2.48e-06	0.369375	0.369375
SOLYC01G094820	ARID domain-containing protein	3	0.443004	0.715641	1.35e-06	0.317008	0.317008
SOLYC03G119540	Zinc finger protein	23	0.441902	0.670648	1.04e-05	0.897104	0.897104
SOLYC04G054280	auxin-related IAA23	22	0.441847	0.63966	3.52e-05	3.97124	3.97124
SOLYC08G077880	Chlorophyll A-B binding protein	27	0.441705	0.729155	6.77e-07	0.274492	0.274492
SOLYC03G006840	LOW protein: M-phase inducer phosphatase-like protein	12	0.441693	0.638173	3.72e-05	0.941106	0.941106
SOLYC09G014940	wound-induced protein 1-like	83	0.441006	0.620894	6.9e-05	4.6292	4.6292
SOLYC01G056780	50S ribosomal protein L34	20	0.44041	0.647585	2.61e-05	0.368601	0.368601
SOLYC03G026210	Dihydrodipicolinate reductase-like protein	1	0.440387	0.729898	6.51e-07	0.931982	0.931982
SOLYC03G083120	gamma-irradiation and mitomycin c induced 1	2	0.439742	0.733633	5.33e-07	5.12928	5.12928
SOLYC11G010360	protein MIZU-KUSSEI 1-like	41	0.439402	0.718432	1.17e-06	3.67807	3.67807
SOLYC03G120560	Protein NRT1/ PTR FAMILY 1.1	10	0.438964	0.756689	1.45e-07	0.138809	0.138809
SOLYC08G081080	DUF3531 domain-containing protein	22	0.438335	0.702815	2.51e-06	0.248854	0.248854
SOLYC07G016050	Arginine decarboxylase-like protein	1	0.437948	0.75697	1.42e-07	3.70044	3.70044
SOLYC03G026150	RING/U-box superfamily protein	4	0.437896	0.762819	9.99e-08	0.111831	0.111831
SOLYC03G121730	5'-nucleotidase SurE	50	0.436446	0.69771	3.19e-06	0.0690276	0.0690276
SOLYC02G067380	Unknown protein	23	0.436405	0.603878	0.00012258	2.78361	2.78361
SOLYC02G087400	Ankyrin repeat-containing protein	68	0.43525	0.660716	1.56e-05	0.551529	0.551529
SOLYC10G044680	R2R3MYB transcription factor 55	16	0.435232	0.681109	6.69e-06	2.99318	2.99318
SOLYC01G110660	Auxin-responsive protein SAUR21	32	0.435098	0.624227	6.14e-05	2.07263	2.07263
SOLYC02G090100	homolog of Synechocystis YCF37	21	0.434946	0.657586	1.77e-05	0.275634	0.275634
SOLYC04G045660	MLH1	29	0.434853	0.728253	7.09e-07	1.96004	1.96004
SOLYC04G078740	Subtilisin-like protease-like protein	6	0.434539	0.724436	8.65e-07	2.85161	2.85161
SOLYC06G051900	Folylpolyglutamate synthase	4	0.434394	0.763866	9.37e-08	0.189314	0.189314
SOLYC06G005795	Non-specific lipid-transfer protein	11	0.434217	0.718737	1.16e-06	3.58496	3.58496
SOLYC05G014310	multidrug resistance protein	54	0.433628	0.640625	3.39e-05	0.217161	0.217161
SOLYC11G068820	50S ribosomal protein L27	47	0.433411	0.644069	2.98e-05	0.213874	0.213874
SOLYC07G063320	LanC-like protein GCR2	20	0.432766	0.730563	6.28e-07	1.97289	1.97289
SOLYC02G090890	zeaxanthin epoxidase	66	0.431516	0.498383	0.00231128	0.618667	0.618667
SOLYC05G008860	Receptor protein kinase-like protein	110	0.430411	0.671073	1.02e-05	0.562768	0.562768
SOLYC09G010530	Cation/H(+) antiporter 20	47	0.430364	0.669578	1.09e-05	6.84983	6.84983
SOLYC12G100140	Transcription factor bHLH80	36	0.429298	0.651072	2.28e-05	0.405717	0.405717
SOLYC01G009565	receptor-like protein 12	2	0.428737	0.745214	2.82e-07	0.557057	0.557057
SOLYC01G110310	GATA transcription factor	53	0.427532	0.702853	2.51e-06	0.256392	0.256392
SOLYC08G068430	Glycosyltransferases	2	0.426939	0.72683	7.64e-07	0.246269	0.246269
SOLYC01G009500	Alpha/beta-Hydrolases superfamily protein	14	0.426899	0.706257	2.13e-06	0.276654	0.276654
SOLYC10G009580	Glycosyltransferase	1	0.426268	0.747766	2.44e-07	0.666576	0.666576
SOLYC12G056610	Secoisolariciresinol dehydrogenase	27	0.425842	0.691521	4.22e-06	0.902703	0.902703
SOLYC12G041880	hypothetical protein	1	0.42555	0.715034	1.39e-06	0.103659	0.103659
SOLYC02G064990	Remorin	5	0.425107	0.728412	7.04e-07	0.409915	0.409915
SOLYC01G008230	TCP transcription factor 15	42	0.424924	0.691066	4.31e-06	0.0510197	0.0510197
SOLYC06G072840	hypothetical protein	1	0.42488	0.7591	1.25e-07	1.1805	1.1805
SOLYC10G005500	Metal tolerance protein 10	3	0.424777	0.737996	4.21e-07	1.44459	1.44459
SOLYC03G115100	hypothetical protein	51	0.423302	0.688062	4.93e-06	0.140435	0.140435
SOLYC03G031840	expansin precursor 3	8	0.423227	0.741262	3.52e-07	0.200601	0.200601
SOLYC02G070980	Chlorophyll a-b binding protein, chloroplastic	74	0.423045	0.492994	0.00262135	1.04987	1.04987
SOLYC08G067320	Chlorophyll a-b binding protein, chloroplastic	9	0.421483	0.661581	1.51e-05	1.57994	1.57994
SOLYC06G076820	Zinc finger family protein	45	0.42003	0.651134	2.28e-05	0.65364	0.65364
SOLYC11G007990	chloroplast malate dehydrogenase	30	0.419263	0.531787	0.00101019	0.345706	0.345706
SOLYC06G084030	Methyltransferase type 11	1	0.419144	0.726207	7.89e-07	0.78099	0.78099
SOLYC08G068665	Serine decarboxylase	1	0.41786	0.740688	3.63e-07	0.714328	0.714328
SOLYC02G086150	Peptidyl-tRNA hydrolase	3	0.417843	0.675249	8.59e-06	0.109508	0.109508
SOLYC10G076710	Phosphoinositide phospholipase C	2	0.41738	0.676292	8.22e-06	0.926416	0.926416
SOLYC02G084990	Mannan endo-1,4-beta-mannosidase	60	0.417335	0.674641	8.81e-06	0.561357	0.561357
SOLYC05G056050	Chlorophyll a-b binding protein, chloroplastic	68	0.416658	0.628037	5.37e-05	0.61052	0.61052
SOLYC04G051580	(DB244) meloidogyne-induced giant cell protein	7	0.416374	0.713253	1.52e-06	0.0288365	0.0288365
SOLYC07G063960	50S ribosomal protein L24, chloroplastic	9	0.414965	0.610395	9.87e-05	0.401661	0.401661
SOLYC02G093360	Stpk1 protein kinase	9	0.414235	0.731234	6.06e-07	0.523582	0.523582
SOLYC05G016380	Rhomboid-like protein 14	5	0.413754	0.682885	6.19e-06	0.345438	0.345438
SOLYC09G074560	Zinc finger protein CONSTANS-LIKE 15	6	0.413043	0.650468	2.34e-05	0.0901484	0.0901484
SOLYC07G007150	hypothetical protein	2	0.412818	0.705886	2.17e-06	1.2069	1.2069
SOLYC07G066290	Chaperone dnaJ-domain containing protein	20	0.412795	0.627443	5.48e-05	0.213218	0.213218
SOLYC04G010060	Pentatricopeptide repeat	1	0.41222	0.674047	9.04e-06	0.469103	0.469103
SOLYC05G055840	Glycosyltransferase	3	0.412076	0.737265	4.38e-07	0.742483	0.742483
SOLYC01G088440	RING/U-box superfamily protein	9	0.411937	0.633055	4.48e-05	0.390257	0.390257
SOLYC10G009050	DUF616 domain-containing protein	2	0.411762	0.720771	1.04e-06	0.0480943	0.0480943
SOLYC11G068790	FAM210B-like protein%2C putative	2	0.41158	0.698727	3.04e-06	0.324931	0.324931
SOLYC03G118620	Outer arm dynein light chain 1 protein	32	0.411104	0.64186	3.24e-05	0.419905	0.419905
SOLYC01G109500	BURP domain-containing protein	4	0.410737	0.688693	4.79e-06	2.98219	2.98219
SOLYC11G069930	CC-NBS-LRR type resistance-like protein	3	0.409659	0.733345	5.42e-07	0.251651	0.251651
SOLYC06G082750	50S ribosomal protein L17	23	0.409589	0.605229	0.000117255	0.498161	0.498161
SOLYC07G022900	Chlorophyll a-b binding protein, chloroplastic	2	0.408861	0.67597	8.33e-06	1.24277	1.24277
SOLYC03G118630	transmembrane protein	16	0.408758	0.676523	8.14e-06	0.507296	0.507296
SOLYC11G066410	50S ribosomal protein L9	64	0.408596	0.493539	0.00258842	0.680992	0.680992
SOLYC11G062070	Outer envelope protein 80, chloroplastic	1	0.408	0.718396	1.18e-06	0.0588612	0.0588612
SOLYC10G005180	Ycf3-interacting protein 1, chloroplastic	22	0.407658	0.66604	1.26e-05	0.225636	0.225636
SOLYC07G053940	Transmembrane protein	1	0.407173	0.716693	1.28e-06	2.09565	2.09565
SOLYC07G062050	SH2 domain-containing protein A	18	0.406837	0.64702	2.67e-05	-0.117946	-0.117946
SOLYC03G097740	ARM repeat superfamily protein	71	0.406561	0.659075	1.67e-05	0.196354	0.196354
SOLYC08G008010	Serine/threonine dehydratase	3	0.405929	0.631793	4.69e-05	0.152502	0.152502
SOLYC06G008580	auxin-regulated IAA22	55	0.404827	0.642644	3.15e-05	0.832952	0.832952
SOLYC04G009010	Protein-S-isoprenylcysteine O-methyltransferase	59	0.404707	0.537088	0.000878868	0.0536088	0.0536088
SOLYC08G081180	Signal peptide peptidase-like 4	49	0.403565	0.722974	9.33e-07	0.375532	0.375532
SOLYC11G067050	Alkaline/neutral invertase	40	0.403441	0.663796	1.38e-05	0.0194908	0.0194908
SOLYC05G009660	Transcription factor PERIANTHIA	2	0.403379	0.704009	2.37e-06	0.545298	0.545298
SOLYC11G056670	Cytochrome P450	2	0.403368	0.724342	8.69e-07	3.56478	3.56478
SOLYC05G006050	cyclinD1_1	8	0.403026	0.688633	4.81e-06	0.872383	0.872383
SOLYC04G008450	Potassium transporter	17	0.402992	0.704766	2.29e-06	0.515982	0.515982
SOLYC06G060340	Photosystem II 22 kDa protein, chloroplastic	5	0.402761	0.637185	3.85e-05	2.36237	2.36237
SOLYC01G060240	Unknown protein	56	0.402745	0.563736	0.000421023	1.09304	1.09304
SOLYC04G009430	NAD-dependent protein deacylase	19	0.402282	0.683075	6.14e-06	0.324622	0.324622
SOLYC06G019200	Ethylene-dependent gravitropism-deficient and yellow-green-like 2	41	0.401819	0.554998	0.000539582	0.3932	0.3932
SOLYC06G071960	Nucleoside diphosphate kinase	12	0.400547	0.609355	0.00010225	0.389876	0.389876
SOLYC01G103230	Non-lysosomal glucosylceramidase	2	0.400361	0.656162	1.87e-05	0.160717	0.160717
SOLYC01G017860	Unknown protein	2	0.398188	0.732429	5.69e-07	0.575656	0.575656
SOLYC09G090960	RNA-binding	39	0.397529	0.574934	0.000303217	0.443585	0.443585
SOLYC04G072150	Pentatricopeptide repeat	1	0.397526	0.699389	2.95e-06	0.238702	0.238702
SOLYC03G120850	Chaperonin 60 beta	7	0.397328	0.603909	0.000122457	0.476085	0.476085
SOLYC05G010050	Alpha/Beta hydrolase fold protein	1	0.397016	0.686211	5.35e-06	0.418099	0.418099
SOLYC07G042800	Chloroplast envelope membrane protein, CemA	1	0.395828	0.737024	4.44e-07	0.422148	0.422148
SOLYC02G023980	ATPase	23	0.3956	0.59441	0.000166427	-0.00539207	-0.00539207
SOLYC05G009500	Protein NRT1/ PTR FAMILY 3.1	29	0.39516	0.672913	9.48e-06	5.06178	5.06178
SOLYC11G071710	Thylakoid lumenal P17.1 protein	1	0.394916	0.688475	4.84e-06	0.408343	0.408343
SOLYC07G043600	Pentatricopeptide repeat-containing protein	7	0.394827	0.739803	3.81e-07	0.288052	0.288052
SOLYC02G077990	30S ribosomal protein S5, chloroplastic	65	0.39447	0.595937	0.000158521	0.248443	0.248443
SOLYC08G079620	ATP-dependent Clp protease proteolytic subunit	30	0.394328	0.614078	8.72e-05	-0.0673347	-0.0673347
SOLYC09G091830	plastid transcriptionally active 5	3	0.394039	0.637322	3.83e-05	0.36257	0.36257
SOLYC09G091060	golgin subfamily A member 6-like protein 2	1	0.392529	0.692674	4.01e-06	1.1527	1.1527
SOLYC06G068230	Tetratricopeptide repeat	102	0.391574	0.506988	0.00188235	0.432018	0.432018
SOLYC07G056020	Translation initiation factor IF-2	42	0.391083	0.606342	0.000113023	0.128054	0.128054
SOLYC01G103950	Bifunctional hydroxymethylpyrimidine kinase/phosphomethylpyrimidine kinase	4	0.390897	0.743982	3.02e-07	0.120444	0.120444
SOLYC07G064320	hexon	1	0.390214	0.671532	1e-05	0.324684	0.324684
SOLYC12G014460	EH domain-containing protein 1	1	0.389648	0.691419	4.24e-06	-0.115537	-0.115537
SOLYC04G050050	SUN-like protein 13	6	0.389641	0.684384	5.8e-06	0.528496	0.528496
SOLYC01G098110	Acyltransferase-like protein, chloroplastic	17	0.389442	0.640892	3.36e-05	0.297629	0.297629
SOLYC06G073260	Chloroplast stem-loop binding protein of 41 kDa b, chloroplastic	10	0.389346	0.46858	0.00452412	0.517156	0.517156
SOLYC01G095690	Pentatricopeptide repeat-containing protein, mitochondrial	8	0.389083	0.56726	0.000380183	1.03467	1.03467
SOLYC03G051810	Homogentisate solanesyltransferase, chloroplastic	4	0.388839	0.680927	6.74e-06	0.17181	0.17181
SOLYC04G015750	CobN/magnesium chelatase	93	0.388803	0.54098	0.000792296	0.448519	0.448519
SOLYC01G111600	Heavy metal-associated isoprenylated plant protein	85	0.388596	0.645637	2.81e-05	-0.0786738	-0.0786738
SOLYC10G086580	Ribulose bisphosphate carboxylase/oxygenase activase, chloroplastic	2	0.388414	0.665195	1.3e-05	0.307881	0.307881
SOLYC12G006290	Reticulon-like protein	36	0.388075	0.564143	0.000416106	0.140556	0.140556
SOLYC09G083190	NAD(P)H dehydrogenase 18	36	0.387174	0.521808	0.00130507	1.87206	1.87206
SOLYC04G014510	glutamine synthase	81	0.387073	0.632956	4.5e-05	1.34865	1.34865
SOLYC08G006720	Glutathione peroxidase	3	0.386917	0.66497	1.32e-05	0.172235	0.172235
SOLYC07G066180	P-loop containing nucleoside triphosphate hydrolases superfamily protein	53	0.386877	0.622626	6.5e-05	0.937928	0.937928
SOLYC08G029090	B3 domain-containing protein	5	0.386723	0.629288	5.13e-05	0.0973149	0.0973149
SOLYC10G080840	Cytochrome P450	4	0.386237	0.715449	1.36e-06	1.8172	1.8172
SOLYC09G092750	Unknown protein	4	0.385904	0.727944	7.21e-07	1.30933	1.30933
SOLYC03G120320	F-box/kelch-repeat protein	1	0.385722	0.728156	7.13e-07	1.54889	1.54889
SOLYC08G007805	NADH dehydrogenase [ubiquinone] 1 alpha subcomplex subunit 8-B	1	0.385294	0.658916	1.68e-05	0.70044	0.70044
SOLYC02G068260	Vacuolar iron transporter-like protein 4	8	0.385206	0.619637	7.21e-05	0.793416	0.793416
SOLYC12G013710	light dependent NADH:protochlorophyllide oxidoreductase 1	27	0.38512	0.554955	0.000540246	0.912344	0.912344
SOLYC01G094080	Cytochrome P450	59	0.383173	0.614646	8.55e-05	0.588452	0.588452
SOLYC05G052710	30S ribosomal protein S31, chloroplastic	2	0.383011	0.663124	1.42e-05	0.198301	0.198301
SOLYC05G006980	Homeobox-leucine zipper protein HOX16	53	0.382466	0.640927	3.36e-05	0.518142	0.518142
SOLYC04G007110	transmembrane protein	4	0.382406	0.663548	1.39e-05	0.227848	0.227848
SOLYC07G051880	MAP kinase kinase kinase 52	2	0.380992	0.699654	2.91e-06	1.15673	1.15673
SOLYC06G063370	Chlorophyll a-b binding protein, chloroplastic	134	0.380916	0.531977	0.00100521	0.255595	0.255595
SOLYC05G054740	Sulfate transporter	36	0.380489	0.6765	8.15e-06	0.215333	0.215333
SOLYC04G076340	hypothetical protein	19	0.379938	0.636726	3.92e-05	0.528154	0.528154
SOLYC07G043610	Auxin response factor	9	0.379912	0.698189	3.12e-06	0.0551529	0.0551529
SOLYC06G072845	hypothetical protein	2	0.379604	0.728624	6.96e-07	2.38405	2.38405
SOLYC08G006270	Transcriptional factor B3 family protein	3	0.379521	0.686694	5.24e-06	0.35209	0.35209
SOLYC02G069510	Protein LIGHT-DEPENDENT SHORT HYPOCOTYLS 6	1	0.379365	0.699923	2.88e-06	1.33184	1.33184
SOLYC07G056530	Nucleotide/sugar transporter family protein	10	0.378224	0.691329	4.26e-06	0.937428	0.937428
SOLYC08G083010	homer protein	1	0.378008	0.601925	0.000130663	0.296493	0.296493
SOLYC03G097130	Protein kinase superfamily protein	1	0.377514	0.665478	1.29e-05	0.202234	0.202234
SOLYC01G007100	Digalactosyldiacylglycerol synthase 1, chloroplastic	3	0.377364	0.696906	3.31e-06	0.162753	0.162753
SOLYC12G150101	Photosystem II reaction center X protein	81	0.376872	0.590653	0.000187405	0.870769	0.870769
SOLYC10G011770	Protein CURVATURE THYLAKOID 1A, chloroplastic	1	0.376478	0.562479	0.000436508	0.198039	0.198039
SOLYC11G072430	RNAligase	3	0.375988	0.700147	2.85e-06	0.137569	0.137569
SOLYC03G006870	Phosphoglucomutase protein	9	0.375493	0.596743	0.000154484	0.285718	0.285718
SOLYC11G066080	transmembrane protein	2	0.375229	0.702005	2.61e-06	1.23275	1.23275
SOLYC09G074420	Protease Do-like 2, chloroplastic	8	0.374601	0.635745	4.06e-05	0.194944	0.194944
SOLYC08G082040	Extra-large G-like protein, putative	35	0.374287	0.654442	2e-05	0.222148	0.222148
SOLYC05G006170	Lycopersicon esculentum Chloroplast Envelope Protein 1	1	0.374208	0.713618	1.49e-06	0.107953	0.107953
SOLYC05G007210	Transcription factor PRE4	75	0.374022	0.515358	0.00153372	2.90753	2.90753
SOLYC09G065840	Single-stranded DNA-binding protein	12	0.373934	0.737862	4.24e-07	0.0190228	0.0190228
SOLYC02G064980	MAP kinase kinase kinase	39	0.372578	0.555837	0.000527045	4.36581	4.36581
SOLYC10G007730	forkhead-associated domain protein	1	0.371817	0.692112	4.11e-06	0.267716	0.267716
SOLYC02G091950	Lysosomal Pro-X carboxypeptidase	1	0.370791	0.711571	1.65e-06	-0.0446778	-0.0446778
SOLYC11G072610	DNA repair	3	0.37044	0.645281	2.85e-05	0.0610756	0.0610756
SOLYC09G065475	Unknown protein	3	0.368882	0.697867	3.16e-06	0.839806	0.839806
SOLYC03G111260	Ribonuclease J	1	0.368608	0.661421	1.52e-05	0.13015	0.13015
SOLYC10G055240	1-phosphatidylinositol phosphodiesterase	1	0.368299	0.690131	4.5e-06	0.389589	0.389589
SOLYC05G009370	50S ribosomal protein L15	11	0.368068	0.53782	0.000861968	0.449205	0.449205
SOLYC08G082400	Chlororespiratory reduction31	37	0.367832	0.516663	0.00148479	0.680853	0.680853
SOLYC10G050440	Unknown protein	11	0.367736	0.605235	0.000117229	0.0585037	0.0585037
SOLYC02G071010	Chlorophyll a-b binding protein, chloroplastic	122	0.367686	0.444555	0.00745941	0.900361	0.900361
SOLYC01G094030	CLB1	5	0.366721	0.651016	2.29e-05	0.093096	0.093096
SOLYC10G078190	cytosine-5 DNA methyltransferaseL1	4	0.366429	0.695593	3.51e-06	0.384515	0.384515
SOLYC10G006970	Thioredoxin	6	0.36588	0.672847	9.51e-06	0.0955777	0.0955777
SOLYC01G081490	RNA polymerase sigma factor	1	0.36522	0.644753	2.91e-05	0.494117	0.494117
SOLYC11G044515	Unknown protein	3	0.365028	0.547539	0.000663337	0.110232	0.110232
SOLYC05G012955	Sulfotransferase	4	0.363605	0.705996	2.16e-06	0.881356	0.881356
SOLYC02G069290	RING-type E3 ubiquitin transferase	1	0.363513	0.685695	5.47e-06	0.336442	0.336442
SOLYC01G095430	Protein CURVATURE THYLAKOID 1A, chloroplastic	61	0.363486	0.451091	0.0065333	0.195783	0.195783
SOLYC09G084440	Proteinase inhibitor 1 PPI3A2	3	0.36328	0.722952	9.34e-07	0.888969	0.888969
SOLYC03G034220	Tomato RuBP carboxylase small subunit	52	0.363223	0.523565	0.00124823	0.90389	0.90389
SOLYC03G025370	NAD(P)-binding Rossmann-fold superfamily protein	1	0.362282	0.677383	7.85e-06	0.616473	0.616473
SOLYC09G007280	Leucine-rich repeat protein kinase family protein	2	0.361091	0.651056	2.28e-05	0.0968666	0.0968666
SOLYC09G064320	WD repeat-containing protein 26	4	0.361001	0.690899	4.34e-06	0.166605	0.166605
SOLYC11G073130	Very-long-chain	2	0.360995	0.580445	0.000256864	0.0806011	0.0806011
SOLYC02G061810	S-acyltransferase	3	0.360695	0.720504	1.06e-06	0.038756	0.038756
SOLYC02G062690	bHLH transcription factor 012	67	0.360447	0.635812	4.05e-05	1.8019	1.8019
SOLYC03G083130	Protein DEFECTIVE IN MERISTEM SILENCING 3	20	0.360343	0.685508	5.52e-06	3.69502	3.69502
SOLYC04G072036	30S ribosomal protein s1-like	10	0.360144	0.650728	2.31e-05	0.0457394	0.0457394
SOLYC06G076410	Methylsterol monooxygenase 2-1	56	0.360111	0.585862	0.000217577	0.375752	0.375752
SOLYC08G068200	GTP-binding protein	2	0.359847	0.607168	0.000109971	0.0558777	0.0558777
SOLYC02G070440	Katanin p60 ATPase-containing subunit	6	0.359795	0.681885	6.47e-06	-0.0662803	-0.0662803
SOLYC08G068075	Unknown protein	4	0.359495	0.568637	0.000365211	1.05063	1.05063
SOLYC09G061420	phosphoglycolate phosphatase	2	0.359309	0.59566	0.000159932	0.192745	0.192745
SOLYC03G083350	phosphatidylinositol 4-kinase gamma 4-like	8	0.359078	0.56819	0.000370011	0.115767	0.115767
SOLYC01G108710	Unknown protein	9	0.358942	0.643497	3.05e-05	1.20975	1.20975
SOLYC01G068030	Polyketide cyclase / dehydrase and lipid transport protein	1	0.358832	0.631902	4.67e-05	-0.00283159	-0.00283159
SOLYC01G079600	Alpha/beta-Hydrolases superfamily protein	61	0.358488	0.620256	7.05e-05	0.767774	0.767774
SOLYC03G097950	50S ribosomal protein L29, chloroplastic	12	0.35787	0.636633	3.93e-05	0.0950403	0.0950403
SOLYC05G007420	TCP transcription factor 23	66	0.357519	0.590595	0.000187746	1.37949	1.37949
SOLYC05G006850	Thioredoxin	42	0.357416	0.594076	0.000168205	1.27062	1.27062
SOLYC11G010340	bHLH transcription factor 069	38	0.356619	0.544569	0.000719229	1.23045	1.23045
SOLYC07G065790	Transmembrane protein C9orf5 protein	74	0.356325	0.625431	5.89e-05	0.573001	0.573001
SOLYC10G076400	Protein trichome birefringence-like 34	11	0.354279	0.627262	5.52e-05	1.9542	1.9542
SOLYC05G052940	CASP-like protein	1	0.354207	0.679675	7.11e-06	0.335949	0.335949
SOLYC10G007670	hypothetical protein	9	0.353904	0.524387	0.00122239	1.15843	1.15843
SOLYC03G118410	Acyl carrier protein	37	0.353359	0.634127	4.31e-05	1.08825	1.08825
SOLYC04G081370	C2H2-like zinc finger protein	49	0.352902	0.570149	0.000349377	0.22606	0.22606
SOLYC08G005630	Long-chain-alcohol oxidase	3	0.352256	0.695235	3.57e-06	0.531295	0.531295
SOLYC06G067880	V-ATPase proteolipid subunit	12	0.351338	0.650599	2.33e-05	0.187208	0.187208
SOLYC04G015440	Pentatricopeptide repeat-containing protein, chloroplastic	2	0.350678	0.530104	0.00105538	0.323983	0.323983
SOLYC03G005820	Purine permease	2	0.349405	0.560539	0.000461397	0.782978	0.782978
SOLYC07G025457	40S ribosomal protein S15	1	0.348829	0.637733	3.78e-05	0.753294	0.753294
SOLYC01G104710	thionin-like protein	10	0.348818	0.649733	2.4e-05	0.257174	0.257174
SOLYC03G119740	Transcription factor DIVARICATA	1	0.348382	0.644466	2.94e-05	0.127532	0.127532
SOLYC06G065920	Protein phosphatase 2C	91	0.348177	0.558927	0.000483028	1.27128	1.27128
SOLYC07G066190	PRA1 family protein	12	0.347941	0.644703	2.91e-05	0.22978	0.22978
SOLYC12G008790	Acyl-[acyl-carrier-protein]--UDP-N-acetylglucosamine O-acyltransferase	1	0.347692	0.69774	3.18e-06	0.255133	0.255133
SOLYC03G007230	Protein phosphatase 2C	12	0.346934	0.63416	4.31e-05	0.620858	0.620858
SOLYC03G117890	ACT domain-containing protein	1	0.346355	0.524019	0.00123391	0.0312149	0.0312149
SOLYC06G006090	josephin protein-like protein	1	0.345792	0.658017	1.74e-05	1.52173	1.52173
SOLYC08G067330	Chlorophyll a-b binding protein, chloroplastic	17	0.343935	0.606433	0.000112683	1.43959	1.43959
SOLYC01G087750	protein RETICULATA-RELATED 4, chloroplastic-like	1	0.343891	0.597505	0.000150755	1.37544	1.37544
SOLYC10G018780	Squamosa promoter binding protein 8a	2	0.343131	0.695479	3.53e-06	1.67048	1.67048
SOLYC12G006000	Clathrin coat assembly protein	3	0.343088	0.633763	4.37e-05	0.838938	0.838938
SOLYC03G117340	Sterile alpha motif	107	0.343081	0.663456	1.4e-05	1.28622	1.28622
SOLYC05G005540	Polygalacturonase-1 non-catalytic subunit beta	3	0.342803	0.615969	8.18e-05	2.20113	2.20113
SOLYC07G063570	Cytochrome c biogenesis protein family	4	0.339536	0.657225	1.79e-05	-0.148689	-0.148689
SOLYC08G006780	Nucleoid-associated protein	57	0.339001	0.564661	0.000409934	0.333208	0.333208
SOLYC03G043950	Amino-acid acetyltransferase-like protein	1	0.338683	0.643231	3.08e-05	-0.215116	-0.215116
SOLYC07G064940	Thioredoxin-like protein, chloroplastic	1	0.338168	0.63423	4.29e-05	-0.109106	-0.109106
SOLYC07G014740	Sodium Bile acid symporter family	2	0.338074	0.692345	4.07e-06	-0.0279665	-0.0279665
SOLYC01G079830	hypothetical protein	44	0.337333	0.652839	2.13e-05	1.81323	1.81323
SOLYC02G067820	Gaa1-like, GPI transamidase component	27	0.336514	0.539149	0.000832034	0.220035	0.220035
SOLYC11G012690	Heavy metal-associated isoprenylated plant protein	4	0.336505	0.711556	1.65e-06	1.73835	1.73835
SOLYC07G043160	Glycosyltransferase	2	0.335744	0.526674	0.00115299	0.304244	0.304244
SOLYC04G058050	Unknown protein	1	0.335708	0.663491	1.4e-05	1.33787	1.33787
SOLYC02G093590	zinc finger protein CONSTANS-LIKE 16-like	9	0.335515	0.529692	0.00106669	0.280667	0.280667
SOLYC02G088470	Pentatricopeptide repeat-containing protein	1	0.334717	0.57789	0.000277504	0.504529	0.504529
SOLYC10G006030	30S ribosomal protein S10, chloroplastic	9	0.333347	0.5283	0.00110577	0.288623	0.288623
SOLYC12G011450	Chlorophyll a-b binding protein, chloroplastic	66	0.332959	0.420967	0.0117929	0.336185	0.336185
SOLYC12G010910	Phospholipase A1-IIdelta	1	0.332418	0.485829	0.00308937	0.0264281	0.0264281
SOLYC09G005260	Vacuolar cation/proton exchanger	2	0.331828	0.669728	1.08e-05	1.75951	1.75951
SOLYC12G011033	Lipoxygenase	3	0.331696	0.676848	8.03e-06	2.25054	2.25054
SOLYC02G070850	F-box/kelch-repeat protein At3g23880-like	1	0.330615	0.614317	8.65e-05	0.494406	0.494406
SOLYC04G055253	S-adenosyl-L-methionine-dependent methyltransferases superfamily protein	3	0.330475	0.664699	1.33e-05	1.4341	1.4341
SOLYC02G087180	Mediator of RNA polymerase II transcription subunit 4	18	0.330006	0.60345	0.000124311	-0.0803734	-0.0803734
SOLYC10G080550	Protein trichome birefringence	2	0.329721	0.689511	4.62e-06	0.390141	0.390141
SOLYC09G082130	spindle assembly abnormal protein	31	0.329581	0.636968	3.88e-05	0.0345243	0.0345243
SOLYC01G008180	Remorin	10	0.32924	0.698886	3.02e-06	-0.135378	-0.135378
SOLYC09G065480	type I inositol polyphosphate 5-phosphatase 4-like	26	0.328673	0.64297	3.11e-05	0.614224	0.614224
SOLYC11G006980	Germin-like protein subfamily 3 member 2	1	0.328601	0.677006	7.97e-06	0.354229	0.354229
SOLYC09G014610	S-type anion channel SLAH3	1	0.327768	0.662781	1.44e-05	1.57311	1.57311
SOLYC03G097320	RNA polymerase sigma factor sigA	2	0.325816	0.439016	0.00833008	0.524801	0.524801
SOLYC07G005010	Leucine-rich repeat receptor-like protein kinase	6	0.325812	0.638416	3.68e-05	0.372259	0.372259
SOLYC04G007825	Kirola	50	0.325779	0.664854	1.32e-05	-0.0531929	-0.0531929
SOLYC06G071600	kinetochore protein spc25	1	0.325421	0.635458	4.11e-05	0.0408451	0.0408451
SOLYC04G011900	Laccase	5	0.325205	0.615815	8.22e-05	0.401962	0.401962
SOLYC10G078920	Thioredoxin-like 3-1, chloroplastic	21	0.324269	0.529524	0.00107134	0.47653	0.47653
SOLYC02G070990	Chlorophyll a-b binding protein, chloroplastic	3	0.323424	0.437423	0.0085961	1.23003	1.23003
SOLYC02G064630	Telomere repeat-binding factor 1	14	0.323406	0.58568	0.000218802	-0.1093	-0.1093
SOLYC11G045040	Glycerophosphodiester phosphodiesterase GDPD4	3	0.322938	0.577697	0.000279116	0.058388	0.058388
SOLYC03G113330	Nodulin-like / Major Facilitator Superfamily protein	6	0.321072	0.687487	5.06e-06	0.206991	0.206991
SOLYC11G006680	Pentatricopeptide repeat-containing protein	1	0.319617	0.620489	7e-05	0.0836319	0.0836319
SOLYC04G072033	NAD(P)-binding Rossmann-fold superfamily protein	2	0.318963	0.620362	7.03e-05	0.0296117	0.0296117
SOLYC06G082460	ovate family protein 14	5	0.316781	0.560453	0.000462532	0.373504	0.373504
SOLYC06G066000	ATP synthase subunit b', chloroplastic	3	0.316512	0.613025	9.04e-05	-0.0656448	-0.0656448
SOLYC04G074640	Ascorbate peroxidase	38	0.316472	0.507173	0.00187395	0.735771	0.735771
SOLYC10G084150	Cytokinin riboside 5'-monophosphate phosphoribohydrolase	7	0.315911	0.579532	0.000264074	0.18868	0.18868
SOLYC04G072320	ABC transporter C family member 8	1	0.315897	0.612839	9.09e-05	1.28212	1.28212
SOLYC04G050730	GDSL esterase/lipase	21	0.315627	0.67353	9.24e-06	0.736966	0.736966
SOLYC08G016720	9-cis-epoxycarotenoid dioxygenase2	40	0.315043	0.593248	0.000172676	0.909277	0.909277
SOLYC11G066860	hypothetical protein	80	0.313759	0.553035	0.000569981	0.885901	0.885901
SOLYC03G078210	Unknown protein	4	0.313233	0.659918	1.61e-05	0.84014	0.84014
SOLYC05G055330	Pleiotropic drug resistance protein 2	1	0.312897	0.682196	6.38e-06	1.23204	1.23204
SOLYC11G010850	1-deoxy-d-xylulose-5-phosphate synthase 1	1	0.312665	0.586813	0.000211261	0.894258	0.894258
SOLYC03G062790	Plastid-lipid associated protein PAP / fibrillin family protein	6	0.312294	0.670614	1.04e-05	0.148639	0.148639
SOLYC05G007980	Sulfate transporter	30	0.311976	0.629564	5.08e-05	0.770588	0.770588
SOLYC07G063590	Myosin-2	7	0.311827	0.661972	1.49e-05	0.0765745	0.0765745
SOLYC07G016215	Organ specific protein	1	0.311454	0.605067	0.000117881	2.69797	2.69797
SOLYC03G119180	Unknown protein	1	0.311424	0.587848	0.000204576	0.703018	0.703018
SOLYC01G010950	MAP kinase kinase kinase 2	9	0.309484	0.572941	0.000321742	0.246959	0.246959
SOLYC06G062800	RNA helicase DEAD19	2	0.309285	0.561206	0.000452696	0.898462	0.898462
SOLYC02G088560	Cyclic nucleotide-gated ion channel protein, putative	18	0.308599	0.665503	1.29e-05	1.37021	1.37021
SOLYC07G047840	chaperone	2	0.306914	0.541701	0.000777114	0.726539	0.726539
SOLYC12G006500	Nucleotide-sugar transporter family protein	27	0.306577	0.622713	6.48e-05	0.319964	0.319964
SOLYC10G083440	Glycosyltransferase	1	0.305256	0.67409	9.02e-06	1.72329	1.72329
SOLYC02G083500	cell wall integrity/stress response component	3	0.304429	0.522306	0.00128873	-0.0296117	-0.0296117
SOLYC01G005680	Cytokinin riboside 5'-monophosphate phosphoribohydrolase	63	0.303809	0.491912	0.00268781	0.701386	0.701386
SOLYC08G079690	binding protein	1	0.302829	0.609447	0.000101935	0.823122	0.823122
SOLYC10G075020	Elongation factor P	2	0.301815	0.568758	0.000363922	0.726533	0.726533
SOLYC02G067700	RING/U-box superfamily protein	42	0.301424	0.525143	0.00119906	1.25621	1.25621
SOLYC10G054420	PsbP-like protein 2	1	0.301362	0.5493	0.000632062	0.903603	0.903603
SOLYC03G113690	ABC transporter G family member 23	50	0.300894	0.493127	0.00261328	0.957398	0.957398
SOLYC04G077630	Serine carboxypeptidase	1	0.300398	0.669094	1.11e-05	1.37851	1.37851
SOLYC01G102860	golgin family A protein	2	0.300105	0.490112	0.00280159	0.37483	0.37483
SOLYC10G005110	Oxygen-dependent coproporphyrinogen-III oxidase, chloroplastic	9	0.299212	0.370613	0.0284039	0.262641	0.262641
SOLYC09G072750	Unknown protein	5	0.298367	0.635856	4.05e-05	2.63909	2.63909
SOLYC10G085910	Heavy metal transport/detoxification superfamily protein	8	0.298268	0.472485	0.0041569	0.280745	0.280745
SOLYC01G103780	TCP transcription factor 11	4	0.297403	0.623097	6.39e-05	0.362496	0.362496
SOLYC12G019570	Serine carboxypeptidase-like 18	1	0.296485	0.632757	4.53e-05	0.392651	0.392651
SOLYC09G076030	Photosystem II D1 processing protein PSB27-H2, chloroplastic	10	0.295264	0.569839	0.000352572	-0.106545	-0.106545
SOLYC11G068720	Plant/F24K9-26 protein	23	0.295009	0.653594	2.07e-05	0.420213	0.420213
SOLYC04G063370	protein kinase 2B, chloroplastic-like	1	0.294976	0.672185	9.77e-06	1.18157	1.18157
SOLYC01G010990	Son of sevenless protein	9	0.294798	0.650729	2.31e-05	0.237525	0.237525
SOLYC03G005760	Chlorophyll a-b binding protein, chloroplastic	1	0.294631	0.586856	0.000210982	0.158984	0.158984
SOLYC04G054730	Sulfate transporter-like protein	53	0.293966	0.602418	0.00012858	2.79208	2.79208
SOLYC02G087870	ABC transporter	97	0.292604	0.559892	0.000469978	1.05233	1.05233
SOLYC01G096370	transcription factor MYC2	1	0.291235	0.622653	6.49e-05	0.421948	0.421948
SOLYC01G068050	tRNA:m(4)X modification enzyme TRM13 homolog	10	0.291102	0.491894	0.00268891	0.135963	0.135963
SOLYC02G066960	UDP-glycosyltransferase 83A1	1	0.290897	0.640764	3.38e-05	2.21632	2.21632
SOLYC06G065120	Disease resistance protein	1	0.290448	0.616279	8.09e-05	2.19265	2.19265
SOLYC12G094630	Low-density receptor-like protein	26	0.289722	0.556357	0.000519402	-0.0332675	-0.0332675
SOLYC12G089330	Calcium-dependent lipid-binding	32	0.289356	0.584342	0.000228013	4.81943	4.81943
SOLYC01G110970	Auxin-responsive protein SAUR20	5	0.289179	0.527579	0.00112649	1.12691	1.12691
SOLYC06G073130	RNA-binding ASCH domain protein	1	0.289114	0.610982	9.68e-05	0.0588109	0.0588109
SOLYC07G006110	Protein kinase domain	9	0.289032	0.465934	0.00478861	0.366532	0.366532
SOLYC08G006760	Unknown protein	1	0.285234	0.652418	2.17e-05	0.889249	0.889249
SOLYC02G092940	Receptor protein kinase-like protein	1	0.28381	0.612968	9.06e-05	0.226005	0.226005
SOLYC01G080810	Isoleucine--tRNA ligase	2	0.281273	0.65805	1.74e-05	0.0155869	0.0155869
SOLYC03G006030	LRR receptor-like serine/threonine-protein kinase EFR	1	0.280665	0.511773	0.00167541	0.676651	0.676651
SOLYC08G074270	Photolyase/cryptochrome dash	1	0.280525	0.506989	0.00188234	0.124243	0.124243
SOLYC03G113240	Transmembrane protein, putative	8	0.27981	0.424485	0.0110361	0.00873576	0.00873576
SOLYC07G063190	Thioredoxin	4	0.279198	0.620461	7e-05	-0.0231384	-0.0231384
SOLYC09G010450	Pentatricopeptide repeat	1	0.278986	0.617347	7.8e-05	0.676345	0.676345
SOLYC01G110800	Small auxin up-regulated RNA19	7	0.278299	0.621053	6.86e-05	2.73697	2.73697
SOLYC07G066510	Zinc finger protein CONSTANS-LIKE 3	8	0.277954	0.546672	0.000679237	1.53624	1.53624
SOLYC01G110930	Auxin-responsive protein SAUR20	9	0.277599	0.487689	0.00296142	0.907369	0.907369
SOLYC08G076090	DUF760 domain-containing protein	2	0.275248	0.616864	7.93e-05	0.0198691	0.0198691
SOLYC04G050570	GDSL esterase/lipase	3	0.274959	0.596101	0.000157693	0.273451	0.273451
SOLYC09G011210	RNA binding protein	1	0.274647	0.479781	0.00353937	-0.107407	-0.107407
SOLYC03G120840	Ethylene-responsive transcription factor TINY	2	0.273781	0.61154	9.5e-05	0.408492	0.408492
SOLYC12G005400	cyclic nucleotide-gated ion channel 4	1	0.273517	0.659479	1.64e-05	0.756074	0.756074
SOLYC01G087520	Ferredoxin-thioredoxin reductase, variable chain	5	0.273351	0.426835	0.0105538	0.191078	0.191078
SOLYC06G066650	Rop guanine nucleotide exchange factor 12	11	0.267899	0.556628	0.000515455	0.373011	0.373011
SOLYC06G071370	NHL domain protein	3	0.267302	0.584641	0.000225926	0.522678	0.522678
SOLYC02G055550	Unknown protein	3	0.267146	0.628785	5.23e-05	-0.0301543	-0.0301543
SOLYC11G006060	Rubisco accumulation factor 1, chloroplastic	13	0.26712	0.537214	0.000875936	0.528401	0.528401
SOLYC08G006765	N-acetyltransferase	23	0.266648	0.569738	0.000353617	2.48468	2.48468
SOLYC08G066490	Inactive leucine-rich repeat receptor-like protein kinase	1	0.266577	0.619429	7.26e-05	0.140057	0.140057
SOLYC07G055930	Hexosyltransferase	78	0.266252	0.543799	0.000734379	0.463763	0.463763
SOLYC08G005680	Z,Z-farnesyl pyrophosphate synthase	40	0.263506	0.614405	8.62e-05	-0.255839	-0.255839
SOLYC03G112150	Elongation factor Tu	9	0.262962	0.482071	0.00336268	0.188209	0.188209
SOLYC02G079100	Riboflavin kinase/FMN hydrolase	1	0.262165	0.492111	0.00267547	-0.14562	-0.14562
SOLYC12G007310	Lactoylglutathione lyase	2	0.261679	0.35294	0.037558	0.00773431	0.00773431
SOLYC12G055970	Endoglucanase	123	0.261287	0.528399	0.00110294	0.862938	0.862938
SOLYC01G008670	Cytochrome	1	0.26036	0.542785	0.000754761	2.08135	2.08135
SOLYC12G009310	Protein kinase superfamily protein	1	0.260066	0.41981	0.0120513	0.189895	0.189895
SOLYC02G093470	Lysine ketoglutarate reductase trans-splicing protein	2	0.25918	0.566353	0.000390344	0.159695	0.159695
SOLYC02G067740	beta-galactosidase	5	0.258689	0.64266	3.14e-05	-0.0193549	-0.0193549
SOLYC01G006290	Peroxidase	15	0.258594	0.531454	0.00101901	1.49506	1.49506
SOLYC08G042080	protein MULTIPLE CHLOROPLAST DIVISION SITE 1	3	0.257611	0.586307	0.000214601	0.0241247	0.0241247
SOLYC06G060540	AT hook motif DNA-binding family protein	2	0.257553	0.606093	0.000113957	0.141491	0.141491
SOLYC10G007320	Uroporphyrinogen decarboxylase	1	0.256831	0.345751	0.041908	0.256908	0.256908
SOLYC01G098620	Unknown protein	1	0.256477	0.530283	0.00105049	0.308445	0.308445
SOLYC09G010930	NAD(P)-binding Rossmann-fold superfamily protein	25	0.254442	0.366173	0.0305101	0.278947	0.278947
SOLYC03G121440	Proline-rich receptor-like protein kinase PERK13	28	0.254145	0.595729	0.000159577	0.400875	0.400875
SOLYC06G084320	EID1-like F-box protein 3	1	0.252485	0.484375	0.00319273	0.286214	0.286214
SOLYC03G005780	Chlorophyll a-b binding protein, chloroplastic	87	0.252152	0.367718	0.0297634	0.463988	0.463988
SOLYC11G072310	gibberellin 20-oxidase-3	3	0.251009	0.598531	0.000145859	3.20945	3.20945
SOLYC08G006770	2-oxoglutarate	33	0.250115	0.499193	0.00226758	0.612043	0.612043
SOLYC10G086240	Glycosyltransferase	12	0.248679	0.595794	0.000159248	0.191792	0.191792
SOLYC04G076860	Zinc finger	37	0.247543	0.498167	0.00232307	0.637981	0.637981
SOLYC07G047850	Chlorophyll a-b binding protein, chloroplastic	112	0.245768	0.369422	0.028957	0.242266	0.242266
SOLYC03G097170	NAD(P)-binding Rossmann-fold superfamily protein	7	0.244275	0.469363	0.00444832	1.14902	1.14902
SOLYC09G082190	DUF1677 domain-containing protein	36	0.243724	0.532447	0.000992959	0.442367	0.442367
SOLYC04G082930	Chlorophyll a-b binding protein, chloroplastic	1	0.243634	0.568037	0.000371669	0.145907	0.145907
SOLYC06G071950	GDP-mannose transporter GONST3	3	0.243546	0.628705	5.24e-05	0.0041878	0.0041878
SOLYC09G097910	30S ribosomal protein s1-like	3	0.241244	0.481675	0.00339271	0.216224	0.216224
SOLYC01G014275	glycine-rich cell wall structural protein-like	1	0.241058	0.602344	0.000128892	4.58496	4.58496
SOLYC06G084080	Guanylate-binding protein	2	0.237948	0.512769	0.00163495	0.292181	0.292181
SOLYC10G081100	50S ribosomal protein 5, chloroplastic	1	0.236561	0.427638	0.0103931	-0.0732658	-0.0732658
SOLYC11G010550	GPI ethanolamine phosphate transferase 2-like protein	1	0.236373	0.482085	0.00336164	0.0935876	0.0935876
SOLYC07G049550	1-aminocyclopropane-1-carboxylate oxidase 2	104	0.234069	0.477832	0.00369595	1.87667	1.87667
SOLYC08G079070	transaldolase ToTAL2	7	0.23406	0.554594	0.000545724	0.206463	0.206463
SOLYC06G060060	NAD kinase	2	0.234025	0.539179	0.000831374	0.210054	0.210054
SOLYC10G083190	Plant/F24K9-26 protein	31	0.232321	0.57158	0.000334959	-0.0725965	-0.0725965
SOLYC12G009070	Unknown protein	32	0.231091	0.478486	0.00364275	0.766636	0.766636
SOLYC02G021430	Mitochondrial transcription termination factor family protein	6	0.229769	0.395978	0.0185364	0.578084	0.578084
SOLYC03G119770	branched1a	2	0.227301	0.57449	0.000307265	1.57911	1.57911
SOLYC10G006510	bHLH transcription factor152	16	0.227183	0.597242	0.000152034	-0.0417702	-0.0417702
SOLYC08G083020	P-loop containing nucleoside triphosphate hydrolases superfamily protein	4	0.227176	0.441584	0.0079162	-0.208704	-0.208704
SOLYC04G050010	LOB domain-containing protein	1	0.226203	0.557226	0.000506831	#DIV/0!	#DIV/0!
SOLYC07G042100	hypothetical protein	5	0.226107	0.588202	0.000202337	1.78499	1.78499
SOLYC01G086900	tRNA	2	0.22415	0.600748	0.000135766	-0.0226132	-0.0226132
SOLYC10G049600	3-oxo-Delta(4,5)-steroid 5-beta-reductase	13	0.223901	0.388452	0.0211081	0.326147	0.326147
SOLYC03G118900	WAT1-related protein	23	0.22384	0.493052	0.00261786	2.04439	2.04439
SOLYC08G048455	Unknown protein	13	0.223048	0.532513	0.000991258	0.097916	0.097916
SOLYC06G063020	Zinc finger transcription factor 44	6	0.222837	0.507286	0.00186885	-0.0570044	-0.0570044
SOLYC05G006330	Unknown protein	1	0.220993	0.575258	0.000300296	0.234866	0.234866
SOLYC06G066090	AFG1-like ATPase family protein	5	0.22006	0.571342	0.000337321	0.0816503	0.0816503
SOLYC05G055630	S-acyltransferase	1	0.219657	0.591965	0.000179821	0.0572961	0.0572961
SOLYC01G105360	Glycosyltransferase	1	0.219276	0.433064	0.0093609	-0.367229	-0.367229
SOLYC12G040470	Unknown protein	7	0.217981	0.513775	0.00159492	0.231099	0.231099
SOLYC03G117010	Sister chromatid cohesion PDS5-like protein	2	0.217824	0.54381	0.000734167	-0.0661465	-0.0661465
SOLYC12G095910	cysteine protease	1	0.217779	0.51012	0.00174454	-0.036032	-0.036032
SOLYC10G008450	F-box protein	4	0.217777	0.562043	0.000441992	0.494057	0.494057
SOLYC02G071000	Chlorophyll a-b binding protein, chloroplastic	26	0.21726	0.263334	0.126402	0.887719	0.887719
SOLYC07G066610	Phosphoglycerate kinase	10	0.215767	0.474287	0.00399632	0.0135596	0.0135596
SOLYC02G068280	subtilisin-like protein	49	0.215309	0.497323	0.00236961	0.742084	0.742084
SOLYC03G114340	1-deoxy-D-xylulose-5-phosphate reductoisomerase	21	0.211148	0.469516	0.00443363	-0.150034	-0.150034
SOLYC11G018510	N-glycosylase/DNA lyase OGG1	1	0.208845	0.537856	0.000861161	-0.174906	-0.174906
SOLYC02G067710	ARM repeat superfamily protein	1	0.208526	0.469727	0.00441342	0.219487	0.219487
SOLYC03G121820	Casein kinase	9	0.204046	0.41096	0.0141901	-0.0243208	-0.0243208
SOLYC09G007360	Interactor of constitutive active ROPs	9	0.202904	0.53461	0.000938257	-0.207318	-0.207318
SOLYC01G007740	2-Cys peroxiredoxin	6	0.201469	0.361412	0.0329095	-0.00718291	-0.00718291
SOLYC01G065710	CST complex subunit TEN1	3	0.200448	0.586662	0.000212252	0.528857	0.528857
SOLYC07G007270	Unknown protein	32	0.197103	0.469937	0.00439341	2.3241	2.3241
SOLYC05G056370	Mitogen-activated protein kinase kinase kinase	1	0.19618	0.443316	0.00764712	0.223697	0.223697
SOLYC04G049160	Calcium-dependent protein kinase	2	0.195606	0.580652	0.000255253	-0.0556004	-0.0556004
SOLYC12G055980	Endoglucanase	72	0.195075	0.490917	0.00275023	1.10799	1.10799
SOLYC12G094430	Glutathione S-transferase	10	0.194572	0.411525	0.0140447	-0.00874431	-0.00874431
SOLYC08G041870	Aspartate aminotransferase	1	0.194373	0.280158	0.103086	0.0633587	0.0633587
SOLYC04G074980	Transport inhibitor response 1-like protein	68	0.19215	0.531466	0.00101868	0.000377311	0.000377311
SOLYC02G087660	SlPIN8	1	0.190342	0.437653	0.00855713	0.852443	0.852443
SOLYC06G052070	Transducin/WD40 repeat-like superfamily protein	12	0.188382	0.555419	0.000533253	0.0667437	0.0667437
SOLYC05G013560	Serine-rich protein-like protein	7	0.187992	0.470191	0.00436933	0.513953	0.513953
SOLYC07G062820	Pentatricopeptide repeat-containing protein	3	0.184326	0.576205	0.000291908	0.0666183	0.0666183
SOLYC01G091550	Thioesterase superfamily	14	0.18409	0.445477	0.00732232	-0.192479	-0.192479
SOLYC09G092460	receptor-like kinase TMK4	4	0.182228	0.407213	0.0151874	0.207805	0.207805
SOLYC03G025630	Tripeptidyl-peptidase 2	4	0.179941	0.532011	0.00100431	-0.138528	-0.138528
SOLYC02G070940	Chlorophyll a-b binding protein, chloroplastic	63	0.179881	0.337018	0.0477301	0.0460329	0.0460329
SOLYC03G150136	Unknown protein	1	0.178545	0.49826	0.00231801	0.296275	0.296275
SOLYC12G056110	V-type proton ATPase subunit E	1	0.177753	0.375201	0.0263544	0.091948	0.091948
SOLYC06G071930	Unknown protein	11	0.176404	0.452164	0.00639102	1.22479	1.22479
SOLYC04G014220	RING/U-box superfamily protein	1	0.173441	0.466824	0.0046982	1.12719	1.12719
SOLYC07G017780	(DB226) meloidogyne-induced giant cell protein	49	0.172851	0.476147	0.00383617	-0.0372593	-0.0372593
SOLYC10G050890	nitrite reductase 2	20	0.171034	0.459617	0.00547457	-0.199033	-0.199033
SOLYC06G068680	Respiratory burst oxidase homolog	3	0.170455	0.521686	0.0013091	0.446306	0.446306
SOLYC09G007160	Rab-GTPase-TBC domain	1	0.169647	0.484439	0.00318816	-0.0999451	-0.0999451
SOLYC04G081850	Single hybrid motif superfamily protein	1	0.169047	0.43249	0.00946583	-0.00611831	-0.00611831
SOLYC02G081220	Reticuline oxidase-like protein	2	0.167007	0.409497	0.0145727	0.00737953	0.00737953
SOLYC04G015600	Leucine-rich repeat receptor-like tyrosine-protein kinase	3	0.163045	0.530764	0.00103745	0.0813947	0.0813947
SOLYC10G008300	Mannan endo-1,4-beta-mannosidase	4	0.159019	0.465058	0.00487909	0.248779	0.248779
SOLYC03G096820	Aluminum-activated malate transporter-like	1	0.158394	0.441568	0.00791874	0.0356572	0.0356572
SOLYC01G102270	Unknown protein	2	0.153457	0.432244	0.00951103	0.595967	0.595967
SOLYC08G069030	aminolevulinic acid dehydratase	6	0.152947	0.280419	0.102751	-0.0286878	-0.0286878
SOLYC09G076020	Imidazoleglycerol-phosphate dehydratase	12	0.152767	0.43823	0.00846037	0.0836537	0.0836537
SOLYC10G079720	Cystathionine beta-lyase	26	0.151555	0.408459	0.0148495	-0.0322528	-0.0322528
SOLYC08G079680	Ycf49-like protein	1	0.149189	0.373559	0.0270736	0.174975	0.174975
SOLYC04G008690	DUF3755 domain-containing protein	1	0.148444	0.457626	0.00570762	0.0506194	0.0506194
SOLYC08G005650	Cytochrome P450-1	1	0.146873	0.444826	0.00741889	0.330863	0.330863
SOLYC02G085240	AP complex subunit sigma	2	0.140735	0.441268	0.00796615	0.462035	0.462035
SOLYC07G007690	Chloride channel protein	1	0.137186	0.474127	0.00401032	0.234107	0.234107
SOLYC12G014350	LRR receptor-like serine/threonine-protein kinase	2	0.13293	0.426292	0.0106636	0.0304827	0.0304827
SOLYC04G078480	DNA-directed RNA polymerase subunit	13	0.132122	0.385784	0.0220882	-0.101461	-0.101461
SOLYC03G005770	Chlorophyll a-b binding protein, chloroplastic	15	0.11556	0.230023	0.183742	-0.0528866	-0.0528866
SOLYC06G061020	SBP	9	0.103004	0.341828	0.0444486	0.349879	0.349879

## Sheet: Hubs_orange
Gene ID	Annotation	Degree	kIN	kME	p_kME	log2FC(CSS/CS)	log2FC(CRR/CR)
SOLYC05G056170	Phenylalanine ammonia-lyase	214	0.948443	0.932208	4e-16	-1.66319	-2.29868
SOLYC06G150137	Cytochrome P450	191	0.927273	0.930675	5.72e-16	-1.81451	-2.04366
SOLYC04G054710	Aminotransferase	190	1	0.942929	2.53e-17	-1.26474	-1.76542
SOLYC03G117870	4-coumarate:CoA ligase	185	0.951528	0.944078	1.83e-17	-1.69168	-2.24946
SOLYC01G107590	Cinnamyl alcohol dehydrogenase	179	0.822689	0.880398	3.15e-12	-0.886196	-1.60467
SOLYC02G093270	caffeoyl-CoA O-methyltransferase	178	0.979733	0.944215	1.76e-17	-1.43274	-2.19621
SOLYC12G098500	Adenosylhomocysteinase	167	0.785211	0.847924	1.29e-10	-1.1393	-1.94126
SOLYC03G117600	Transferase	165	0.963654	0.938305	8.85e-17	-1.39678	-1.97982
SOLYC06G074530	Arogenate dehydratase	162	0.850418	0.901466	1.52e-13	-1.8586	-2.28356
SOLYC11G033288	Transaldolase	161	0.888733	0.91309	2.09e-14	-0.840962	-0.956079
SOLYC10G086630	Legume-specific protein	156	0.825667	0.904833	8.76e-14	-1.56801	-1.79984
SOLYC02G081970	Vacuolar-sorting receptor 1	148	0.733682	0.844784	1.76e-10	-1.02447	-1.63607
SOLYC05G005150	F-box/Kelch repeat-containing F-box family protein	131	0.769516	0.859617	3.78e-11	-1.52463	-2.34067
SOLYC05G053620	F-box protein PP2-B11-like	131	0.722507	0.83952	2.93e-10	-1.33862	-2.48627
SOLYC04G051860	shikimate kinase precursor	125	0.82122	0.887383	1.23e-12	-1.21104	-1.64917
SOLYC04G081240	Auxin Response Factor 5	122	0.75193	0.861701	3e-11	-1.05359	-1.29883
SOLYC10G081440	NADH-cytochrome b5 reductase	121	0.7477	0.850085	1.04e-10	-0.957142	-1.16336
SOLYC06G072550	CASP-like protein	108	0.626333	0.836402	3.93e-10	-1.55916	-2.76521
SOLYC05G014980	Adenylate kinase	107	0.710386	0.831421	6.2e-10	-0.830118	-1.1657
SOLYC02G084570	Cytochrome P450	105	0.719697	0.88212	2.52e-12	-1.74361	-1.7832
SOLYC02G088460	Chorismate mutase	103	0.782192	0.873358	7.68e-12	-0.999287	-1.29296
SOLYC09G074890	Rapid ALkalinization Factor	103	0.84346	0.911988	2.55e-14	-1.45115	-1.80938
SOLYC08G081690	NADPH oxidase	90	0.875477	0.928875	8.62e-16	-1.55928	-2.17241
SOLYC02G093830	Glucose-6-phosphate 1-dehydrogenase	88	0.800124	0.910155	3.53e-14	-1.06449	-0.93654
SOLYC10G038080	Shikimate dehydrogenase	80	0.669142	0.836345	3.95e-10	-1.11786	-2.4478
SOLYC11G066890	Arogenate dehydratase	78	0.934035	0.947699	6.22e-18	-1.95497	-2.02956
SOLYC04G082460	Catalase	76	0.819677	0.907844	5.28e-14	-1.71923	-2.09335
SOLYC02G077610	NAC domain protein	73	0.755483	0.873117	7.91e-12	-1.47095	-1.72353
SOLYC05G047530	trans-cinnamate 4-monooxygenase	70	0.651518	0.822169	1.39e-09	-2.08997	-2.91439
SOLYC12G005070	CASP-like protein	67	0.672892	0.833274	5.24e-10	-1.15347	-1.60851
SOLYC07G052460	transmembrane protein	64	0.659153	0.864992	2.07e-11	-1.65663	-2.90606
SOLYC04G007950	Cysteine-rich repeat secretory protein 60	64	0.622619	0.81298	2.97e-09	-0.957932	-1.41707
SOLYC03G061620	Zinc finger homeodomain protein 1	63	0.78884	0.879519	3.54e-12	-2.03729	-3.13121
SOLYC01G091190	5-enolpyruvylshikimate-3-phosphate synthase	62	0.668186	0.827199	9.02e-10	-0.767035	-1.02007
SOLYC01G090180	4,5-DOPA dioxygenase extradiol	60	0.687197	0.853405	7.35e-11	-1.31112	-1.84297
SOLYC09G009260	fructose-1,6-bisphosphate aldolase	55	0.646556	0.852734	7.88e-11	-1.0015	-0.666619
SOLYC02G086270	Protein kinase family protein	52	0.691203	0.847616	1.33e-10	-1.25857	-1.69942
SOLYC06G051720	GDSL esterase/lipase CPRD49	51	0.66515	0.829496	7.37e-10	-0.551271	-1.11618
SOLYC04G074480	DAHP synthase 2 precursor	48	0.773383	0.892476	5.98e-13	-1.38218	-1.46247
SOLYC02G085100	Glucose-6-phosphate 1-epimerase	46	0.483639	0.715605	1.35e-06	-0.675276	-1.37295
SOLYC04G064540	R2R3MYB transcription factor 115	45	0.75814	0.879999	3.32e-12	-1.17792	-1.93843
SOLYC09G008200	heavy metal-associated isoprenylated plant protein 3-like	41	0.597967	0.83229	5.73e-10	-0.920629	-1.25997
SOLYC01G110380	Kinesin-like protein	40	0.582565	0.802503	6.71e-09	-0.95854	-0.964417
SOLYC02G083590	dehydroquinate synthase	39	0.908735	0.940691	4.7e-17	-1.04989	-0.875962
SOLYC03G096950	Vacuolar glucose transporter 2	38	0.646717	0.85237	8.19e-11	-0.682813	-0.692431
SOLYC10G083180	NAD(P)-binding Rossmann-fold superfamily protein	37	0.620523	0.838903	3.11e-10	-1.29964	-1.66238
SOLYC02G087950	DUF1666 domain-containing protein	35	0.64837	0.862066	2.88e-11	-1.40858	-1.35094
SOLYC11G066150	UDP-glucuronic acid decarboxylase	34	0.567943	0.784576	2.44e-08	-0.856511	-1.11187
SOLYC03G006250	GDSL esterase/lipase	31	0.664969	0.854099	6.83e-11	-1.43705	-1.57325
SOLYC12G068070	Filament-like plant protein 3	30	0.55878	0.773287	5.17e-08	-0.714944	-0.911649
SOLYC09G007920	Phenylalanine ammonia-lyase	29	0.723457	0.882884	2.27e-12	-2.22593	-1.73339
SOLYC04G064740	Protein trichome berefringence-like 7	29	0.517472	0.812152	3.17e-09	-1.04528	-1.1131
SOLYC11G012705	Pollen Ole e 1 allergen and extensin family protein	29	0.514042	0.763764	9.43e-08	-0.820246	-2.07415
SOLYC05G050510	Protein yippee-like	29	0.573271	0.816931	2.15e-09	-2.24176	-3.66297
SOLYC06G011350	plasma membrane intrinsic protein 2.4	27	0.401944	0.733387	5.4e-07	-1.64244	-2.03706
SOLYC07G005400	bHLH transcription factor 050	27	0.759178	0.901125	1.6e-13	-2.02723	-1.59345
SOLYC09G074350	phosphopantothenoylcysteine decarboxylase subunit VHS3	27	0.83203	0.912806	2.2e-14	-1.97793	-2.0127
SOLYC09G090160	Ankyrin repeat-containing protein	26	0.433928	0.728397	7.04e-07	-0.703031	-0.391458
SOLYC07G032740	Aspartate aminotransferase	26	0.513424	0.773777	5.01e-08	-0.623141	-0.672765
SOLYC11G012680	Heavy metal transport/detoxification superfamily protein	26	0.35722	0.736393	4.6e-07	-0.875963	-0.766597
SOLYC02G089920	Protein kinase domain	26	0.654821	0.813398	2.87e-09	-0.490805	-2.82828
SOLYC03G111010	Glyceraldehyde-3-phosphate dehydrogenase	23	0.596011	0.847189	1.39e-10	-0.600693	-0.458486
SOLYC12G010200	Hexosyltransferase	23	0.623106	0.84861	1.2e-10	-1.27776	-0.922848
SOLYC06G072160	Alcohol dehydrogenase 1	23	0.567405	0.784878	2.39e-08	-0.731607	-1.0978
SOLYC04G045340	Phosphoglucomutase, cytoplasmic	22	0.315729	0.666792	1.22e-05	-0.297476	-0.368225
SOLYC11G012060	hypothetical protein	22	0.493817	0.772027	5.6e-08	-0.807169	-0.503973
SOLYC08G041700	GRAS family transcription factor family protein	22	0.783352	0.909637	3.87e-14	-2.23063	-2.14094
SOLYC08G008490	Transducin/WD40 repeat-like superfamily protein	21	0.651209	0.864448	2.2e-11	-0.722723	-0.668041
SOLYC03G123550	Small auxin up-regulated RNA39	21	0.647919	0.853704	7.12e-11	-2.32549	-2.68625
SOLYC09G089975	acanthoscurrin-2-like	17	0.740624	0.88219	2.49e-12	-1.76867	-1.65267
SOLYC09G007910	Phenylalanine ammonia-lyase	16	0.564956	0.817202	2.11e-09	-1.82199	-2.36182
SOLYC10G074880	protein RETICULATA-RELATED 3, chloroplastic-like	16	0.370554	0.670837	1.03e-05	-0.474303	-1.04823
SOLYC10G078180	cyclinT1_1	16	0.425113	0.718258	1.18e-06	-0.541018	-0.187067
SOLYC03G043880	SlBCAT4	16	0.521847	0.821643	1.45e-09	-2.61583	-1.41409
SOLYC12G056120	6-phosphogluconate dehydrogenase, decarboxylating	15	0.328853	0.727174	7.51e-07	-0.564095	-0.362048
SOLYC09G008830	Sequence-specific DNA binding transcription factor	15	0.313962	0.711455	1.66e-06	-1.46562	-1.08803
SOLYC03G118760	Tubulin beta chain	15	0.416394	0.762043	1.05e-07	-2.73243	-3.20039
SOLYC09G075180	DNA photolyase	15	0.473583	0.749998	2.14e-07	-0.499885	-0.602383
SOLYC12G005220	Ypt/Rab-GAP domain of gyp1p superfamily protein	15	0.482848	0.793992	1.26e-08	-0.494773	-0.641627
SOLYC06G054550	Alpha/beta-Hydrolases superfamily protein	15	0.448091	0.755459	1.56e-07	-0.491769	-0.903887
SOLYC12G099100	Dihydrolipoyl dehydrogenase	14	0.29555	0.626289	5.71e-05	-0.686078	-0.360179
SOLYC02G086810	Nipped-B-like protein	14	0.444142	0.777785	3.85e-08	-0.907296	-0.587382
SOLYC06G074180	Cytochrome P450	14	0.477842	0.774333	4.83e-08	-1.33485	-1.08255
SOLYC09G090350	Long-chain-alcohol oxidase	14	0.456625	0.777426	3.94e-08	-0.997239	-1.15945
SOLYC05G012730	Exostosin-like	14	0.5013	0.787455	2e-08	-1.82796	-1.81008
SOLYC04G049350	chorismate synthase 1 precursor	13	0.618766	0.834808	4.56e-10	-1.21596	-0.940093
SOLYC04G071160	Basic-leucine zipper	13	0.407306	0.741881	3.4e-07	-0.986612	-0.683627
SOLYC09G014560	MLP-like protein 28	13	0.526878	0.799968	8.12e-09	-0.901968	-1.34792
SOLYC06G083620	26S proteasome regulatory subunit	12	0.638799	0.838295	3.29e-10	-0.440851	-0.231993
SOLYC01G109940	26S proteasome regulatory subunit	12	0.530577	0.791778	1.47e-08	-0.362355	-0.25386
SOLYC01G079810	E3 ubiquitin-protein ligase RHF1A	12	0.480892	0.777492	3.93e-08	-0.980377	-0.508859
SOLYC03G033330	RING/U-box superfamily protein	12	0.546029	0.827719	8.62e-10	-1.19157	-1.75828
SOLYC03G093650	ABC transporter	12	0.481235	0.805057	5.53e-09	-2.16459	-1.49494
SOLYC04G014470	R2R3MYB transcription factor 20	12	0.557815	0.787388	2.01e-08	-0.918877	-1.77862
SOLYC09G018170	MAP kinase kinase kinase 70	11	0.534476	0.803735	6.12e-09	-1.09046	-0.632501
SOLYC08G006730	Tyramine N-feruloyltransferase 10/30	11	0.570203	0.839874	2.84e-10	-1.23002	-1.73839
SOLYC05G008920	DUF789 domain-containing protein	11	0.628104	0.840533	2.66e-10	-0.728843	-0.694289
SOLYC01G008130	Glutaredoxin-related protein	11	0.321734	0.671192	1.02e-05	-1.02341	-0.654118
SOLYC10G005010	NAC domain-containing protein	11	0.404891	0.711419	1.66e-06	-0.756813	-1.2422
SOLYC04G005160	6-phosphogluconate dehydrogenase, decarboxylating	10	0.46925	0.746894	2.56e-07	-1.35516	-1.36273
SOLYC01G067750	dehydroquinate dehydratase/shikimate:NADP oxidoreductase	10	0.62398	0.825993	1e-09	-0.514364	-0.793481
SOLYC06G053670	Enoyl-CoA delta isomerase 2, peroxisomal	10	0.45447	0.749578	2.2e-07	-1.0665	-0.583328
SOLYC07G063300	Regulator of chromosome condensation	10	0.534696	0.813583	2.83e-09	-0.624171	-0.676822
SOLYC06G073520	Solute carrier family 35 protein	10	0.327606	0.712336	1.59e-06	-0.434757	-0.523748
SOLYC01G090910	Vesicle-associated protein 1-1	9	0.49525	0.780592	3.19e-08	-0.831158	-0.384119
SOLYC10G080970	Bifunctional protein FolD 2	9	0.507273	0.771603	5.76e-08	-0.567418	-0.475936
SOLYC07G045450	hypothetical protein	9	0.389877	0.768757	6.9e-08	-0.777951	-0.385857
SOLYC01G099860	Serine/threonine-protein phosphatase	9	0.447068	0.778377	3.7e-08	-0.601661	-0.529171
SOLYC02G068010	TRAM/LAG1/CLN8-like domain-containing protein	9	0.398209	0.762285	1.03e-07	-0.818586	-0.678765
SOLYC11G012660	Microtubule-associated protein 70	8	0.187262	0.604696	0.00011933	-1.19249	-1.34158
SOLYC06G072040	CONSTANS interacting protein 2a	8	0.354116	0.711313	1.67e-06	-0.851769	-0.389394
SOLYC01G079390	EZ1	8	0.242157	0.61069	9.78e-05	-0.533575	-0.544323
SOLYC09G009810	hypothetical protein	8	0.443804	0.787434	2e-08	-1.88828	-1.34383
SOLYC11G008010	NAC domain-containing protein	8	0.46047	0.796009	1.09e-08	-1	-0.52153
SOLYC10G012070	Protein BPS1, chloroplastic	8	0.3369	0.70806	1.96e-06	-0.357345	-0.188635
SOLYC07G017500	FYVE zinc finger	8	0.584876	0.826802	9.34e-10	-0.614194	-0.329877
SOLYC06G071000	Aldehyde dehydrogenase	7	0.389922	0.762375	1.03e-07	-0.368882	-0.638496
SOLYC01G110410	Ubiquitin fusion degradation protein	7	0.602631	0.835403	4.31e-10	-0.567062	-0.21897
SOLYC12G098540	Apyrase	7	0.462446	0.80718	4.69e-09	-1.54973	-1.85878
SOLYC08G080410	Plant ubx domain-containing protein 8	7	0.536007	0.832548	5.6e-10	-0.494817	-0.2814
SOLYC05G018590	26S protease regulatory subunit 8	7	0.394667	0.727453	7.4e-07	-0.287995	-0.241698
SOLYC10G076840	2-oxoglutarate	7	0.444771	0.756396	1.47e-07	-0.67988	-0.421393
SOLYC06G065580	Uridine kinase	7	0.467591	0.775337	4.52e-08	-0.346214	-0.472846
SOLYC03G051920	DUF620 domain-containing protein	7	0.209294	0.574612	0.000306147	-0.308307	-0.265453
SOLYC06G074480	Protein kinase G11A	7	0.29061	0.676819	8.04e-06	-0.767851	-0.304213
SOLYC02G078410	1,4-dihydroxy-2-naphthoyl-CoA thioesterase 1	7	0.63812	0.873529	7.52e-12	-0.967864	-0.64936
SOLYC11G071420	I2C2	7	0.366937	0.704265	2.34e-06	-0.783996	-0.851801
SOLYC05G050970	Transketolase	6	0.657217	0.857913	4.55e-11	-0.804697	-0.5529
SOLYC04G055170	annexin p35	6	0.19713	0.539384	0.00082683	-0.321875	-0.283943
SOLYC05G055770	basic leucine zipper and W2 domain-containing protein 2-like	6	0.256944	0.675278	8.58e-06	-0.386905	-0.166195
SOLYC01G097120	Protein WVD2-like 1	6	0.634232	0.861987	2.9e-11	-0.568259	-0.39018
SOLYC02G062040	RING/U-box superfamily protein	6	0.477697	0.746904	2.56e-07	-0.684678	-0.915227
SOLYC10G083560	Ethylene-responsive transcription factor	6	0.660154	0.875455	5.92e-12	-3.54432	-2.90098
SOLYC01G104600	COP9 signalosome complex subunit 8	6	0.198228	0.591448	0.000182778	-0.252321	-0.209769
SOLYC11G064840	Calcium-dependent lipid-binding domain-containing protein	6	0.378037	0.679466	7.18e-06	-0.743469	-1.66686
SOLYC03G120150	Late embryogenesis abundant	6	0.268604	0.687783	4.99e-06	-0.384868	-0.300912
SOLYC01G067010	F-box protein	6	0.286785	0.676468	8.16e-06	-0.911955	-0.842383
SOLYC04G054400	NAD(P)-binding Rossmann-fold superfamily protein	6	0.409717	0.771343	5.86e-08	-0.533418	-0.294885
SOLYC09G092765	DNA-directed RNA polymerase subunit beta''	6	0.529732	0.816496	2.23e-09	-2.11548	-6.88264
SOLYC10G084050	Cell division cycle protein 48-like protein	5	0.392759	0.716277	1.31e-06	-0.350425	-0.350389
SOLYC08G059660	ANTH domain-containing protein	5	0.3148	0.672362	9.7e-06	-0.717296	-0.546031
SOLYC01G097880	tRNA-specific adenosine deaminase, chloroplastic	5	0.306931	0.623144	6.38e-05	-0.767664	-0.39163
SOLYC01G005960	RNA helicase DEAD1	5	0.220309	0.661936	1.49e-05	-0.34809	-0.0952958
SOLYC10G006490	Trafficking protein particle complex subunit	5	0.266997	0.61228	9.27e-05	-0.322727	-0.386578
SOLYC12G094550	At1g76250	5	0.448527	0.748462	2.34e-07	-0.623675	-0.412365
SOLYC08G023460	ALA-interacting subunit	5	0.330251	0.717414	1.24e-06	-0.516191	-0.369001
SOLYC01G058010	Neutral/alkaline invertase	5	0.183967	0.576086	0.000292951	-0.516678	-0.739719
SOLYC06G083040	wound-inducible carboxypeptidase	5	0.3352	0.719645	1.1e-06	-1.17127	-1.44901
SOLYC05G050840	flocculation protein FLO11-like	5	0.336156	0.705024	2.26e-06	-0.68849	-0.512634
SOLYC01G111230	Dirigent protein	5	0.381989	0.748669	2.32e-07	-0.986001	-0.622949
SOLYC10G007635	Glutathione S-transferase	5	0.444399	0.773855	4.98e-08	-0.417625	-1.24559
SOLYC09G009240	Ethylene-responsive transcription factor	5	0.618589	0.859312	3.9e-11	-3.27255	-2.34858
SOLYC09G092763	DNA-directed RNA polymerase subunit beta''	5	0.350433	0.734981	4.96e-07	-1.49033	-3.3837
SOLYC02G069150	Vesicle-associated membrane protein	4	0.24621	0.617552	7.75e-05	-0.445535	-0.360018
SOLYC02G079750	Quinone reductase	4	0.447433	0.779029	3.55e-08	-0.91742	-0.875264
SOLYC12G044740	Ubiquitin carboxyl-terminal hydrolase	4	0.587969	0.822289	1.38e-09	-0.423662	-0.263988
SOLYC05G016240	protein PAT1 homolog 1-like	4	0.521032	0.801861	7.05e-09	-0.571939	-0.261297
SOLYC12G042460	4-coumarate:CoA ligase	4	0.772214	0.915084	1.45e-14	-1.87326	-1.38503
SOLYC07G056410	Leucine-rich receptor-like protein kinase family protein	4	0.427718	0.749324	2.23e-07	-1.28821	-0.640068
SOLYC01G066720	Hypoxia-responsive family protein	4	0.573003	0.826099	9.93e-10	-1.21977	-0.720436
SOLYC06G060720	Peroxisome biogenesis protein 19-1	4	0.600852	0.852664	7.94e-11	-0.651926	-0.40527
SOLYC09G075300	Epoxide hydrolase 2	4	0.438881	0.755315	1.57e-07	-0.532198	-0.535134
SOLYC10G075030	B3 domain-containing protein	4	0.334395	0.696469	3.37e-06	-0.606231	-0.540773
SOLYC09G007790	Senescence regulator	4	0.617329	0.864067	2.3e-11	-1.13896	-1.41805
SOLYC09G042700	proactivator polypeptide-like 1	4	0.294326	0.67316	9.38e-06	-0.488519	-0.482269
SOLYC05G008600	ripening regulated protein	3	0.401213	0.738457	4.11e-07	-0.510186	-0.253471
SOLYC09G065700	BEACH domain	3	0.267143	0.616843	7.94e-05	-0.475801	-0.370459
SOLYC02G090820	Heat stress transcription factor B-1	3	0.454287	0.768447	7.04e-08	-1.80005	-0.998903
SOLYC08G014120	ethylene responssive protein 33	3	0.508715	0.822036	1.41e-09	-0.99475	-0.868385
SOLYC12G096420	RING/U-box superfamily protein	3	0.5041	0.803001	6.47e-09	-0.965918	-0.573363
SOLYC08G080910	Glutathione S-transferase	3	0.637852	0.856651	5.21e-11	-0.668195	-0.782826
SOLYC06G034120	Quinone oxidoreductase	3	0.165426	0.519698	0.00137633	-0.424615	-0.364971
SOLYC03G059310	Transducin/WD40 repeat-like superfamily protein	3	0.125198	0.485915	0.00308334	-0.383726	-0.194308
SOLYC01G005390	Nudix hydrolase	3	0.677932	0.878828	3.87e-12	-0.755978	-1.26724
SOLYC02G083400	RING/U-box superfamily protein	3	0.209576	0.638419	3.68e-05	-0.866425	-0.592808
SOLYC06G073610	cyclin B1	3	0.382343	0.708505	1.91e-06	-0.857583	-0.83139
SOLYC03G044300	APETALA2a	3	0.280499	0.683464	6.04e-06	-1.86622	-1.27951
SOLYC12G010070	Unknown protein	3	0.458546	0.776965	4.06e-08	-1.90458	-2.45821
SOLYC09G007900	Phenylalanine ammonia-lyase	2	0.568731	0.833939	4.93e-10	-1.77059	-1.95869
SOLYC11G042930	SKP1-like protein	2	0.3812	0.716765	1.28e-06	-0.404445	-0.211962
SOLYC04G073950	VQ motif protein	2	0.554023	0.839051	3.07e-10	-1.1701	-0.762454
SOLYC01G100370	Adenine nucleotide alpha hydrolases-like superfamily protein	2	0.625558	0.86663	1.71e-11	-1.45287	-0.967008
SOLYC02G088700	Mitochondrial processing peptidase	2	0.329683	0.661808	1.5e-05	-0.472205	-0.0908995
SOLYC06G066820	Le3OH-13b-hydroxylase	2	0.59642	0.847531	1.34e-10	-3.4998	-1.84913
SOLYC07G009140	26S proteasome non-ATPase regulatory subunit 6	2	0.45585	0.782508	2.81e-08	-0.322983	-0.199638
SOLYC02G089930	Protein DA1	2	0.200747	0.524553	0.00121723	-0.562114	-0.701279
SOLYC03G007520	Ubiquitin-associated/translation elongation factor EF1B protein	2	0.500935	0.788178	1.9e-08	-0.730874	-0.35773
SOLYC05G054410	telomere binding protein 1	2	0.252878	0.648145	2.55e-05	-0.497083	-0.110212
SOLYC02G089970	Histone-lysine N-methyltransferase SUVR5-like protein	2	0.271611	0.693548	3.85e-06	-0.719964	-0.388587
SOLYC05G010100	tRNA-specific adenosine deaminase	2	0.366697	0.731025	6.13e-07	-0.418163	-0.189417
SOLYC01G079720	Protein phosphatase 2C 70	2	0.686249	0.871078	1.01e-11	-0.536224	-0.623363
SOLYC11G065690	Unknown protein	2	0.511822	0.78475	2.41e-08	-0.509384	-0.204507
SOLYC07G006860	Xyloglucan endotransglucosylase/hydrolase	2	0.16795	0.551044	0.00060236	-1.05207	-1.77822
SOLYC09G011220	Glucose-1-phosphate adenylyltransferase family protein	2	0.187827	0.613848	8.79e-05	-0.525057	-0.213775
SOLYC07G052420	hexokinase-1 protein	2	0.258299	0.696515	3.37e-06	-0.405726	-0.372755
SOLYC01G100210	Hexosyltransferase	2	0.216816	0.56251	0.000436112	-0.826514	-1.30214
SOLYC03G007290	Trehalose 6-phosphate phosphatase	2	0.503584	0.785495	2.29e-08	-0.785221	-1.70559
SOLYC10G012060	Mechanosensitive ion channel protein 1, mitochondrial	2	0.186659	0.607099	0.000110223	-0.271974	-0.30591
SOLYC06G060015	Cytochrome 71D7	2	0.344297	0.74101	3.57e-07	-0.80836	-1.07116
SOLYC01G010750	Ricin B lectin domain	1	0.380519	0.750052	2.14e-07	-0.738263	-0.500981
SOLYC02G078860	PAP-specific phosphatase HAL2-like	1	0.281005	0.66898	1.12e-05	-1.14386	-1.24354
SOLYC02G077240	Pyruvate decarboxylase	1	0.304067	0.669962	1.07e-05	-1.20045	-0.46422
SOLYC10G080440	TBCC domain-containing protein 1-like	1	0.432803	0.749304	2.23e-07	-0.66822	-0.238146
SOLYC05G050200	Eukaryotic translation initiation factor 1A	1	0.270861	0.656209	1.87e-05	-0.341488	-0.227892
SOLYC07G026650	1-aminocyclopropane-1-carboxylate oxidase 5	1	0.410685	0.747314	2.5e-07	-2.46041	-3.19243
SOLYC08G068300	Coiled-coil domain-containing protein 25	1	0.584729	0.843047	2.09e-10	-0.731248	-0.717581
SOLYC02G083710	26S proteasome non-ATPase regulatory subunit 4-like protein	1	0.530811	0.798265	9.21e-09	-0.440739	-0.275559
SOLYC05G053650	26S proteasome non-ATPase regulatory subunit 1 homolog	1	0.275453	0.656158	1.87e-05	-0.29831	-0.142479
SOLYC02G085540	ESSS subunit of NADH:ubiquinone oxidoreductase	1	0.219911	0.623604	6.28e-05	-0.862678	-0.118652
SOLYC05G006520	dehydrogenase AF209924	1	0.237736	0.575765	0.000295782	-0.42252	-0.264081
SOLYC05G008290	Multicopper oxidase LPR1	1	0.468525	0.791387	1.52e-08	-1.05022	-0.804169
SOLYC05G008630	Nuclear poly(A) polymerase 2	1	0.626766	0.867504	1.55e-11	-0.471396	-0.23985
SOLYC06G062380	acid phosphatase 1-like	1	0.206806	0.634994	4.18e-05	-0.556886	-1.20127
SOLYC04G010120	macrophage erythroblast attacher	1	0.414948	0.745901	2.71e-07	-0.605031	-0.235657
SOLYC03G115860	ER membrane protein, putative	1	0.25628	0.635616	4.08e-05	-0.408426	-0.499926
SOLYC09G009180	DnaJ protein ERDJ2A	1	0.285098	0.660506	1.58e-05	-0.490487	-0.0648378
SOLYC11G064830	RING/U-box superfamily protein	1	0.579569	0.839418	2.96e-10	-0.574265	-0.370346
SOLYC12G009610	RabGAP/TBC domain-containing protein	1	0.273428	0.657025	1.81e-05	-0.414519	-0.262966
SOLYC01G094420	Peptidyl-prolyl cis-trans isomerase PASTICCINO1	1	0.318727	0.686436	5.3e-06	-0.346637	-0.207872
SOLYC01G067560	Protein always early 3	1	0.31935	0.690191	4.48e-06	-0.638698	-0.170345
SOLYC01G099100	Long-chain acyl-CoA synthetase 6	1	0.265569	0.646298	2.74e-05	-0.401291	-0.253145
SOLYC08G074420	Coiled-coil domain-containing protein 94	1	0.449909	0.763963	9.31e-08	-0.579401	-0.271695
SOLYC11G040110	Cobalt ion binding	1	0.33948	0.69	4.52e-06	-0.716987	-0.236951
SOLYC04G150160	Unknown protein	1	0.326837	0.737397	4.35e-07	-4.88033	-3.82123
SOLYC03G114020	D-ribose-binding periplasmic protein	1	0.311613	0.723291	9.18e-07	-0.949777	-0.580807
SOLYC10G045390	histone acetyltransferase GCN5	1	0.327165	0.685579	5.5e-06	-0.448004	-0.150498
SOLYC02G086550	Core-2 i-branching beta-n-acetylglucosaminyltransferase family protein	1	0.143269	0.462836	0.00511509	-0.301567	-0.443414
SOLYC07G008170	methyl-CpG-binding domain-containing protein 11-like	1	0.410259	0.771613	5.76e-08	-0.643522	-0.36838
SOLYC08G079480	Ankyrin repeat/KH domain protein	1	0.848963	0.938551	8.3e-17	-2.78051	-2.13014
SOLYC12G098620	bHLH transcription factor 072	1	0.380158	0.703337	2.45e-06	-0.824819	-0.945436
SOLYC11G068370	Transcription factor	1	0.651611	0.87196	9.1e-12	-2.48273	-2.18637
SOLYC04G074790	RING/U-box superfamily protein	1	0.400432	0.690631	4.4e-06	-0.774209	-0.796384
SOLYC01G087450	Arm repeat superfamily protein	1	0.195815	0.577572	0.000280171	-0.168506	-0.884523
SOLYC03G026050	Terminal flower 1	1	0.118043	0.486385	0.00305063	-0.0582986	-0.161751
SOLYC02G091850	Unknown protein	1	0.33503	0.715158	1.38e-06	-0.952521	-1.67807
