# Supplementary material for: Tissues and mechanisms associated with Verticillium wilt resistance in tomato using bi-grafted near-isogenic lines
Source: J Exp Bot. 2023 May 15;74(15):4685–706. doi: 10.1093/jxb/erad182 (PMC10433936; doi:10.1093/jxb/erad182)
Supplement: erad182_suppl_Supplementary_Table_S4 [file erad182_suppl_supplementary_table_s4.xlsx]

## Sheet: tomatoData_analysis
Supplemental Table 4. Tomato annotated genes in WGCNA modules.
Gene ID	Annotation	Module	R gene	ISS	ISR	CSS	CSR	IRS	IRR	CRS	CRR	IS	IR	CS	CR
SOLYC00G014790	Unknown protein	orange		4.80784	5.14885	4.82636	5.10674	5.34455	5.55469	5.03723	5.19793	5.01212	5.51491	5.23277	5.54801
SOLYC00G014800	Zinc finger protein KNUCKLES	lightcyan1		4.24349	4.54627	3.97079	4.0091	3.56325	5.05067	3.90282	3.79285	4.25467	4.39372	4.72886	4.68966
SOLYC00G019950	NADH dehydrogenase subunit 9	turquoise		3.99246	4.29786	3.32443	3.93699	3.716	5.12552	3.79929	3.84148	4.45325	4.34555	4.18394	4.20502
SOLYC00G019970	Unknown protein	turquoise		4.90128	5.37088	4.48293	4.77689	5.10586	5.25587	4.74605	5.74802	5.56271	5.63036	5.21324	4.91149
SOLYC00G019980	ribosomal protein L2	turquoise		4.49785	4.62029	4.7203	3.86833	5.16332	5.70427	2.9692	3.94379	5.56464	5.55329	3.96816	2.53212
SOLYC00G020000	Unknown protein	turquoise		5.28698	5.72038	4.84456	5.12467	5.43617	6.17659	5.05231	4.93362	5.93872	6.01839	5.6918	5.22648
SOLYC00G020010	Unknown protein	turquoise		5.28282	5.6575	4.83714	4.93885	5.08042	5.62525	4.90558	4.98203	5.93196	6.02375	5.45341	5.36126
SOLYC00G020020	Unknown protein	turquoise		4.42615	4.72254	3.53521	3.36355	4.67755	4.81377	4.18409	3.53085	4.02671	4.61353	4.40984	3.25948
SOLYC00G021640	Ribosomal protein S4	turquoise		5.53696	5.70273	4.92341	5.06701	5.45037	5.92314	4.69715	5.23398	5.98864	5.99395	5.47515	5.11596
SOLYC00G028960	monothiol glutaredoxin-S1-like	darkgrey		6.18571	6.00053	5.48933	5.38819	5.05877	5.22108	5.81187	6.03263	5.79997	4.05791	5.05084	5.0599
SOLYC00G094520	orf100	turquoise		4.43306	4.42756	3.66962	3.34381	4.16042	4.50834	3.55753	3.83439	4.65375	4.17234	4.24689	4.02915
SOLYC00G094530	NADH-ubiquinone oxidoreductase chain 1	darkgrey		3.90983	3.71822	3.15247	2.93443	3.77606	3.90339	3.93362	4.22182	4.47968	4.76737	3.71289	3.87817
SOLYC00G118690	NADH-ubiquinone oxidoreductase chain 1	brown		4.20469	4.38098	4.1061	4.16457	4.16167	4.28444	4.44977	3.04142	4.37598	4.3789	4.6149	4.87567
SOLYC00G500042	Protein TIC 214	turquoise		4.18122	4.21744	3.3565	2.89647	3.31364	4.42509	2.72064	4.79427	3.6886	3.61418	4.36654	2.90866
SOLYC00G500062	NAD(P)H-quinone oxidoreductase subunit K, chloroplastic	turquoise		6.18193	6.07364	6.13956	6.21161	6.36138	6.48601	6.36703	6.01992	6.38974	6.17823	6.05078	6.15334
SOLYC00G500063	Ribulose bisphosphate carboxylase large chain	black		13.4643	13.5111	13.3154	13.3628	13.4775	13.6267	13.3626	13.2216	13.1406	13.0706	12.778	12.9994
SOLYC00G500069	30S ribosomal protein S12, chloroplastic	darkolivegreen4		3.22601	3.92254	4.72068	3.6495	3.59232	3.89833	4.93121	4.11139	4.36587	3.46921	4.88061	3.28775
SOLYC00G500070	ATP-dependent Clp protease proteolytic subunit	darkgrey		5.58641	5.30766	5.16667	5.4023	5.36586	5.71489	5.45119	5.94697	5.98579	5.51838	5.97142	5.53183
SOLYC00G500095	Phenylalanine ammonia-lyase	turquoise		4.15601	2.28462	0	0	3.40494	3.43215	0	0.362237	6.12216	6.54574	1.25208	0
SOLYC00G500129	Ribosomal protein L2, plastid	darkgrey		4.32999	5.31646	5.10082	4.5707	5.14168	5.91425	5.95594	5.40773	5.92148	7.20291	6.2939	5.85101
SOLYC00G500183	NADH dehydrogenase subunit 7	turquoise		7.46156	7.58128	6.88941	6.76672	7.10665	7.16695	7.19471	7.07834	7.71312	7.08027	7.15076	6.95401
SOLYC00G500184	NADH dehydrogenase subunit 7	turquoise		6.06746	6.28378	5.6502	5.8038	6.32634	5.75742	6.08074	5.96355	6.19981	6.05676	5.79183	5.50076
SOLYC00G500185	NADH dehydrogenase subunit 7	turquoise		5.85907	6.13008	5.9754	6.03161	6.09751	5.81198	5.88642	5.66563	5.96019	5.82402	5.44295	5.81115
SOLYC00G500199	Photosystem I P700 chlorophyll a apoprotein A1	darkgrey		2.38449	3.52865	2.18898	1.98174	2.35366	2.23987	3.26446	2.83624	3.23701	4.45889	3.30277	3.37002
SOLYC00G500216	Auxin-responsive GH3 family protein	mediumpurple3		4.36331	3.84329	4.72571	3.36512	3.68295	3.74318	3.74915	5.26656	3.48028	4.5254	5.77223	5.89863
SOLYC00G500228	Ribosomal protein L2	darkgrey		4.03514	4.13364	3.78528	3.63529	3.35481	4.52511	4.51848	4.22439	4.74327	4.38538	4.36954	4.24605
SOLYC00G500245	Ribosomal protein S3	turquoise		3.77322	3.91827	3.40641	3.60339	3.85637	4.68435	4.43811	3.45162	4.64083	4.0821	4.01497	4.13615
SOLYC00G500353	Phenylalanine ammonia-lyase	turquoise		4.74974	2.63957	0.371992	0	2.75631	2.5712	0	0	6.07213	4.84686	0.631417	0.342542
SOLYC01G005000	Glutamate decarboxylase	darkolivegreen4		6.89362	7.40888	9.49887	9.57382	6.64532	7.50894	7.80946	8.20906	5.95209	5.87264	8.62063	7.30512
SOLYC01G005010	protein XRI1-like	darkolivegreen4		8.21962	8.39856	8.89856	8.82838	8.70464	8.87476	8.79727	8.76568	8.48412	8.96132	8.64162	8.59929
SOLYC01G005020	Salt Overly Sensitive 1	darkgrey		12.1857	12.1353	12.2318	12.3363	12.2976	12.0794	12.2891	12.0791	12.3872	12.3474	12.0498	12.1735
SOLYC01G005030	MAP kinase kinase kinase 1	darkgrey		11.1691	11.1149	11.0257	11.2008	11.287	10.9967	11.1484	10.9081	11.3786	11.1473	11.1236	10.9851
SOLYC01G005040	CASP-like protein	turquoise		7.187	7.01627	3.78428	3.62334	6.12039	6.3852	3.53395	3.9713	7.17879	6.39598	3.50146	3.62552
SOLYC01G005060	Zinc finger protein	turquoise		9.86324	9.65997	9.43918	9.29654	9.68433	9.4921	9.08256	9.12753	9.14012	9.02322	8.37027	8.24571
SOLYC01G005080	65-kDa microtubule-associated protein 6	brown		11.456	11.4333	11.7584	11.8091	11.6409	11.8944	12.0846	11.4594	11.6868	11.9689	12.143	12.451
SOLYC01G005100	2-oxoglutarate	black		9.02219	9.01345	9.82365	9.83404	9.59395	9.37571	9.47479	9.34753	8.89631	8.85675	9.1377	8.80067
SOLYC01G005110	Dolichol-phosphate mannosyltransferase-related protein	orange		9.47533	9.56129	9.35838	9.42765	9.39445	9.47855	9.22568	9.43668	9.48643	9.46332	9.57003	9.78907
SOLYC01G005120	Xyloglucan endotransglucosylase/hydrolase	bisque4		10.4853	10.8016	10.7146	10.5105	10.8052	10.9773	10.1505	10.1235	10.7513	10.5616	10.5307	10.3477
SOLYC01G005130	Zinc finger protein 1	darkgrey		10.8387	10.8119	10.7589	10.7309	10.7759	10.9924	11.1503	11.1672	10.9672	11.0978	11.115	11.3149
SOLYC01G005140	Cytochrome b561/ferric reductase transmembrane	darkgrey		10.0983	10.2557	9.86698	9.85506	9.69634	9.2411	10.1517	9.99198	9.9796	9.69166	9.71412	9.68949
SOLYC01G005150	Cytochrome b561/ferric reductase transmembrane protein family	darkolivegreen4		6.8743	7.07106	7.82446	7.82327	7.03836	7.57106	7.12694	7.20118	6.41896	6.94026	7.22562	7.57632
SOLYC01G005160	Avr9/Cf-9 rapidly elicited protein 1	turquoise		5.48023	5.49301	0.775151	0.341552	4.32744	3.59897	0.967896	1.14254	5.41981	4.5327	2.03088	2.98891
SOLYC01G005210	Trehalose-6-phosphate synthase	darkgrey		13.6598	13.508	13.5038	13.5244	13.7235	13.4402	13.8283	13.7247	13.9304	13.8803	13.2308	13.7779
SOLYC01G005220	MACPF domain-containing protein	turquoise		9.85948	9.58645	6.47422	6.81968	9.05113	8.46055	6.76146	7.29252	9.74665	9.27607	7.32084	7.12582
SOLYC01G005230	S-adenosyl-L-methionine-dependent methyltransferases superfamily protein	turquoise		6.01714	5.53271	2.7427	2.63631	5.51329	3.08635	3.10567	3.60805	6.41222	4.43677	3.4856	2.36561
SOLYC01G005240	Aspartokinase	darkgrey		12.4066	12.3826	12.264	12.2192	12.4618	12.3627	12.38	12.5441	12.4934	12.3421	12.286	12.4518
SOLYC01G005250	Aspartate-semialdehyde dehydrogenase	darkgrey		12.0798	12.1528	11.9647	12.1044	12.0453	12.1421	12.3027	12.3215	12.0821	12.1082	12.2281	12.3366
SOLYC01G005253	Sec14p-like phosphatidylinositol transfer family protein	turquoise		8.85103	8.8453	8.16788	8.07018	8.82007	8.58928	7.98215	7.56934	8.90953	8.53148	7.97039	7.82069
SOLYC01G005257	Sec14p-like phosphatidylinositol transfer family protein	turquoise		9.93578	9.94334	9.44093	9.66543	9.78615	9.37815	9.18327	9.25234	9.78194	9.28019	9.39383	8.85064
SOLYC01G005280	Sec14p-like phosphatidylinositol transfer family protein	darkolivegreen4		6.82133	6.76563	7.42731	7.51791	7.35425	7.47653	7.36819	6.74366	6.9894	7.57247	7.03088	6.66829
SOLYC01G005290	Sec14p-like phosphatidylinositol transfer family protein	black		8.24205	8.44812	9.88069	10.09	9.56336	9.32661	9.55255	9.16542	7.8671	8.21982	8.15249	7.91712
SOLYC01G005300	Adagio-like protein 1	black		13.8798	13.9097	14.0959	14.1296	14.1675	14.1068	14.105	13.8467	13.8194	14.0182	14.0517	13.8868
SOLYC01G005320	3-oxo-5-alpha-steroid 4-dehydrogenase	darkolivegreen4		9.72163	10.0308	11.0245	10.7737	10.3582	11.4988	10.6828	9.58621	10.2943	10.9468	10.2984	10.4433
SOLYC01G005330	Microtubule-associated protein 70	darkolivegreen4		12.4114	12.3644	13.2587	13.044	12.5687	12.6604	13.0717	13.0069	12.6328	12.6818	12.7983	12.8198
SOLYC01G005340	Ankyrin repeat-containing protein	darkgrey		11.5388	11.4751	11.283	11.2968	11.3913	11.1907	11.3361	11.3593	11.6135	11.583	11.4777	11.5131
SOLYC01G005350	S-adenosyl-L-methionine-dependent methyltransferases superfamily protein	black		5.27872	4.84004	5.96336	5.66424	5.84749	4.97735	5.13099	4.84255	1.4064	2.66878	2.65841	1.6449
SOLYC01G005370	Calcium-dependent protein kinase	darkgrey		7.78583	7.80979	7.50488	7.68516	7.71627	7.82282	7.37714	7.81255	7.7894	8.09151	7.93155	8.17606
SOLYC01G005380	Histone-lysine N-methyltransferase setd3	darkgrey		9.43367	9.29945	9.15828	9.24427	9.50589	9.2571	9.33245	9.42968	9.29357	9.3609	9.16541	9.09254
SOLYC01G005390	Nudix hydrolase	orange		9.27818	9.152	7.70697	7.75253	8.34593	8.82	8.72333	8.31071	9.13525	9.27577	8.64943	9.55334
SOLYC01G005400	Caleosin	darkseagreen4		8.69501	8.78876	9.35572	9.74571	8.32921	8.46254	9.57308	8.89789	8.64161	9.36019	9.57457	10.1513
SOLYC01G005410	Caleosin	mediumpurple3		10.2559	10.3094	10.8119	10.6133	9.96126	9.85191	10.5681	10.9169	10.136	10.1159	10.9292	10.7305
SOLYC01G005420	C2 calcium-dependent membrane targeting	turquoise		5.11597	4.39997	0.579204	1.02085	5.18382	3.05267	0.31767	0.362237	3.19491	2.98306	0.570445	0.788626
SOLYC01G005430	Plant ubx domain-containing protein 2	darkgrey		10.3366	10.2086	10.143	9.80599	10.186	9.95116	10.0441	10.0711	10.5174	10.2846	10.3648	10.3485
SOLYC01G005440	Jasmonate ZIM-domain protein 2	darkgrey		13.9517	13.9886	13.9764	13.6272	13.9482	14.2108	13.9451	14.0792	13.9888	14.1731	14.5335	14.4311
SOLYC01G005450	F-box protein SKIP28	darkgrey		7.30963	6.96098	7.49768	7.05226	7.55537	7.31248	7.18098	6.99439	7.07841	7.31319	7.84982	7.57164
SOLYC01G005460	Dynein light chain	darkolivegreen4		9.11376	9.4696	9.75922	9.6211	9.49653	9.94501	9.41585	9.08215	9.30724	9.56041	9.76681	9.68661
SOLYC01G005470	protein PLANT CADMIUM RESISTANCE 2-like	lightcyan1		11.6449	11.7987	10.831	10.4762	11.2691	11.4728	10.9661	11.1663	11.6183	11.1258	12.0981	12.0209
SOLYC01G005480	transmembrane protein%2C putative	lightcyan1		9.77564	9.81137	9.54442	9.3417	9.53766	9.32249	9.42492	9.54858	9.97199	9.61457	10.1076	9.63007
SOLYC01G005490	IAA-amino acid hydrolase ILR1	skyblue2		10.4297	10.3198	10.4888	10.3167	10.414	10.3351	10.42	10.5142	10.4257	10.4341	10.4151	10.466
SOLYC01G005500	NAD(P)-binding Rossmann-fold superfamily protein	turquoise		9.8752	10.0115	2.7169	1.66859	9.41975	9.63621	2.71041	2.11867	9.78914	9.78817	3.39222	1.46534
SOLYC01G005520	Protein LOW PSII ACCUMULATION 1, chloroplastic	black		8.78307	8.82271	9.62656	9.48287	9.34142	9.12565	9.11881	8.80303	8.67885	8.72043	8.62763	8.58519
SOLYC01G005530	nuclear polyadenylated RNA-binding protein	darkolivegreen4		9.34839	9.34148	10.1639	9.90517	9.69169	9.79239	9.87577	9.84678	9.15992	9.65824	9.25943	9.39697
SOLYC01G005540	Lysine--tRNA ligase	black		9.82918	9.78845	10.002	9.99516	10.1758	10.2094	10.0049	9.87337	9.7487	9.9522	9.6135	9.84784
SOLYC01G005550	DUF239 domain-containing protein/DUF4409 domain-containing protein	darkolivegreen4		12.4424	12.5742	13.5423	13.592	13.1427	13.3265	13.4387	13.2635	12.4923	12.844	12.9295	13.0543
SOLYC01G005560	Isocitrate dehydrogenase [NADP]	turquoise		14.5472	14.5403	13.8939	13.9735	14.3106	14.2892	14.1595	13.9139	14.6054	14.4704	14.1898	14.3881
SOLYC01G005570	hypothetical protein	mediumpurple3		10.5676	10.5725	11.0069	11.0119	10.6592	10.7486	11.0634	11.1332	10.6732	10.7057	10.8158	11.0057
SOLYC01G005580	hypothetical protein	mediumpurple3		10.8258	10.8648	11.248	11.0303	10.782	11.0316	11.2277	11.2093	10.8447	10.9604	11.2105	11.2917
SOLYC01G005590	Unknown protein	brown		9.40269	9.56774	10.8846	10.6926	9.99485	10.9678	10.8851	10.268	10.0944	10.6321	11.3022	11.094
SOLYC01G005600	5'-adenylylsulfate reductase-like 5	darkgrey		11.6598	11.6029	11.5554	11.5975	11.6135	11.6048	11.7042	11.6619	11.7602	11.7809	11.633	11.8457
SOLYC01G005620	oxoglutarate/malate translocator	bisque4		14.2044	14.1563	14.0736	13.9775	14.0887	14.2603	14.3569	14.1945	14.2248	14.3012	14.0014	14.3444
SOLYC01G005640	Histidine-tRNA ligase	darkolivegreen4		10.271	10.3616	10.7246	10.8214	10.5329	10.6105	10.7964	10.7408	10.194	10.4736	10.7531	10.8309
SOLYC01G005670	BTB/POZ domain-containing protein	black		8.84989	8.74451	8.87183	8.92397	8.8514	8.68604	8.56243	8.73878	8.66972	8.69347	8.82553	8.56519
SOLYC01G005680	Cytokinin riboside 5'-monophosphate phosphoribohydrolase	black		9.03697	9.2068	10.1026	9.875	9.75943	10.2085	10.5814	10.3466	8.03059	8.2103	9.34961	9.40356
SOLYC01G005690	Calcium ion binding protein	mediumpurple3		12.3901	12.3007	13.2026	13.0527	12.4575	12.615	13.0242	12.8182	12.4439	12.6019	12.8024	12.9463
SOLYC01G005700	Transposase, MuDR, MULE transposase domain protein	black		9.75641	9.77009	10.0241	10.1659	9.8497	9.7448	9.93695	9.79217	9.80054	9.82283	9.82444	9.68273
SOLYC01G005710	Hcr9-Avr9-hir2	darkolivegreen4	RLP	0.378252	0.458412	1.45729	2.49959	0.330885	1.55341	0	2.23758	0.34335	1.5572	0.579656	1.35346
SOLYC01G005720	NL0D	darkolivegreen4	RLP	2.314	2.88943	4.26942	5.25477	2.79546	3.16032	3.31227	4.08868	2.29035	2.98267	4.6131	3.26077
SOLYC01G005730	NL0C	turquoise	RLP	7.74658	7.51584	5.98022	6.3126	7.11828	6.82022	5.82769	5.95392	7.71044	6.59401	6.56738	6.02937
SOLYC01G005740	Unknown protein	turquoise		7.44095	7.3099	5.15017	5.53838	6.47251	6.28863	4.79138	5.14409	7.14704	6.04196	4.72662	4.44549
SOLYC01G005760	NL0D	turquoise	RLP	12.9215	12.8771	12.0116	12.0692	12.5457	12.1435	11.9894	11.6142	12.7497	11.9648	11.5084	11.0382
SOLYC01G005770	Unknown protein	darkolivegreen4		4.52078	4.95517	5.00052	5.32492	4.62163	5.28261	5.00835	4.93784	4.24863	4.84164	5.70772	5.5348
SOLYC01G005780	NL0E	turquoise	RLP	8.63665	8.09045	3.94732	2.92864	5.96516	3.41455	3.24808	3.5334	7.12974	5.40588	3.68251	2.29648
SOLYC01G005783	Unknown protein	turquoise		3.71034	4.15546	3.67323	3.86693	3.30798	3.48676	3.13808	3.16421	3.20984	3.17871	2.80488	3.46553
SOLYC01G005787	Unknown protein	yellow		5.55871	5.23916	5.39984	5.62111	5.48867	5.44525	5.38788	5.24029	5.06489	5.49558	5.52717	4.90395
SOLYC01G005790	Pentatricopeptide repeat	darkgrey		8.13083	8.03998	8.29335	8.33112	7.99592	8.09454	8.06905	8.3681	8.10163	8.14337	8.2654	8.17034
SOLYC01G005800	Calmodulin binding protein	turquoise		8.05771	8.04364	6.52333	6.78564	7.83793	7.73049	6.40073	6.95567	7.85069	8.15849	6.37918	6.93595
SOLYC01G005810	Protein MAK16 homolog	darkgrey		11.99	11.9898	11.9624	11.9567	11.8117	11.8924	11.9475	12.0551	11.9205	11.9538	11.9855	12.1399
SOLYC01G005820	Serine/arginine-rich-splicing factor SCL30A	mediumpurple3		13.0743	13.1215	13.0972	13.2148	13.0229	13.2932	13.235	13.3793	13.0456	13.1068	13.2513	13.2843
SOLYC01G005830	Glucan endo-1,3-beta-glucosidase 4	darkolivegreen4		10.1397	10.0914	10.8699	10.6125	10.501	10.5255	10.4571	10.0605	10.1165	10.1406	10.1017	9.90707
SOLYC01G005840	Ubiquitin conjugating enzyme	darkgrey		9.6623	9.59884	9.26871	9.46633	9.78284	9.73907	9.66944	9.67839	9.70527	9.69642	9.46963	9.62495
SOLYC01G005850	Extensin-like protein Dif54	darkgrey		5.40224	4.74642	4.86249	5.20651	5.4349	5.26996	5.58362	5.90856	4.99579	5.31555	4.80748	5.32148
SOLYC01G005900	Transferase	turquoise		7.08629	7.00637	7.00609	6.65157	6.99942	6.53014	7.03131	6.86038	7.09321	6.82004	6.61105	6.51922
SOLYC01G005910	Acid phosphatase/vanadium-dependent haloperoxidase-related protein	turquoise		9.86807	9.85714	9.37811	9.4706	9.70604	9.52443	9.21328	9.32022	9.66995	9.56901	9.39068	9.30666
SOLYC01G005920	Amino acid/polyamine transporter I	turquoise		9.33198	9.17742	8.79867	8.79096	9.16954	8.63557	8.46044	9.14258	9.22512	8.92576	8.81274	8.85626
SOLYC01G005930	Lipase/lipooxygenase%2C PLAT/LH2 family protein	yellow		8.30888	8.13409	7.99746	8.11185	8.17496	8.11833	8.12232	8.22238	8.03618	7.84885	7.90525	8.07439
SOLYC01G005950	Serine/threonine-protein phosphatase	darkolivegreen4		11.7566	11.7673	11.9479	11.839	11.7781	11.873	11.9132	11.9616	11.7919	11.7587	11.7872	11.9484
SOLYC01G005960	RNA helicase DEAD1	orange		12.0958	12.0995	12.0241	12.0092	12.0188	12.0547	12.0544	12.1246	12.0981	12.0433	12.1206	12.2054
SOLYC01G005970	F-box/kelch-repeat protein	darkgrey		10.6581	10.5492	10.5046	10.4976	10.6869	10.573	10.6745	10.6862	10.6056	10.7871	10.4946	10.6688
SOLYC01G005980	transmembrane protein%2C putative	turquoise		9.80744	9.68014	8.54249	8.7238	9.43415	9.1645	8.36527	7.98866	9.52122	9.41032	8.64237	8.36902
SOLYC01G005985	Bifunctional inhibitor/lipid-transfer protein/seed storage 2S albumin superfamily protein, putative	darkolivegreen4		8.8566	8.81576	9.43328	9.60999	9.69416	9.15001	9.38783	8.96587	9.01589	9.19626	8.7062	8.91991
SOLYC01G006000	GPI mannosyltransferase 2	yellow		9.97126	10.0877	10.3214	10.7	10.3356	10.2379	10.2364	10.6018	10.0349	9.82127	10.0709	10.0789
SOLYC01G006010	Branchpoint-bridging protein	darkgreen		9.94751	9.95769	10.0498	10.1538	9.87218	10.004	10.0009	10.231	9.9506	10.0603	10.1237	10.1155
SOLYC01G006020	BnaCnng41690D protein	orangered4		11.522	11.3422	11.4343	11.4055	11.5706	11.2744	11.6134	11.5059	11.4069	11.4906	10.579	11.1166
SOLYC01G006040	E3 ubiquitin protein ligase	darkgrey		10.4323	10.4534	10.5935	10.602	10.5131	10.5499	10.7015	10.719	10.5755	10.6383	10.6011	10.7865
SOLYC01G006050	transmembrane protein 45B-like	turquoise		5.20474	5.04928	1.70602	1.98137	4.80428	4.35542	0.843471	1.71383	6.1421	6.16805	0.579656	0
SOLYC01G006055	Dirigent protein	turquoise		10.0847	10.6088	8.48956	9.51684	10.307	10.5123	8.50723	8.14916	10.0503	10.822	8.90978	9.2213
SOLYC01G006090	Eukaryotic rRNA processing	darkgreen		8.63311	8.87982	9.50075	9.24934	8.42895	8.95325	8.87036	9.20619	8.6297	8.51712	9.6117	8.91573
SOLYC01G006100	cytosine-5 DNA methyltransferase1L	bisque4		9.25404	9.47376	9.4543	9.57482	9.61707	10.0226	9.34753	8.85335	9.38987	9.41357	9.27225	8.9602
SOLYC01G006110	PP2A regulatory subunit TAP46	mediumpurple3		11.7918	11.7713	11.8071	11.7225	11.6866	11.6888	11.7374	11.8729	11.8234	11.8502	12.0091	12.0077
SOLYC01G006120	Protein kinase family protein	mediumpurple3		13.8425	13.7523	13.8548	13.7853	13.566	13.5785	13.9126	14.0479	13.8964	13.9296	14.2788	14.4369
SOLYC01G006130	DnaJ/Hsp40 cysteine-rich domain superfamily protein	black		9.02377	8.93753	8.85327	8.78078	9.3501	8.8867	8.92881	8.69197	8.78349	8.71551	8.25127	8.38199
SOLYC01G006140	CDT1-like protein a, chloroplastic	darkgreen		5.643	5.60289	5.78612	5.5299	5.38477	5.8706	5.94999	6.14226	5.70218	5.45223	5.90797	5.71358
SOLYC01G006150	Cation efflux protein	turquoise		10.8416	10.6495	10.0124	9.89164	10.7589	10.2988	9.95962	9.69618	10.6905	10.1094	9.40248	9.12277
SOLYC01G006160	60S acidic ribosomal protein P1	bisque4		13.8878	13.8807	13.5398	13.4211	13.7626	13.9576	13.661	13.6397	14.0413	13.9797	13.7613	13.6575
SOLYC01G006170	Eukaryotic rRNA processing	darkgreen		10.7578	10.9196	11.3271	11.1654	10.5778	11.0093	10.9496	11.1269	10.5094	10.5168	11.2361	11.1307
SOLYC01G006180	P-loop containing nucleoside triphosphate hydrolases superfamily protein	darkgreen		10.1015	9.9941	10.21	10.1041	9.75451	9.97613	9.96809	9.96367	9.9468	9.99053	10.1384	9.91158
SOLYC01G006190	E3 ubiquitin-protein ligase	mediumpurple3		11.8466	11.913	11.7389	11.8071	11.6929	11.7975	11.6649	11.8828	11.8004	11.7632	12.0185	11.8776
SOLYC01G006200	Unknown protein	mediumpurple3		8.4947	8.68419	8.53379	8.42358	8.35819	8.55497	8.40147	8.7749	8.24806	8.15382	8.83157	8.54387
SOLYC01G006210	Non-structural maintenance of chromosomes element 1	darkgreen		7.10979	7.16101	7.08813	7.15675	7.12834	7.45111	6.83502	6.81765	6.64756	6.86357	6.84757	6.5268
SOLYC01G006220	histone-lysine N-methyltransferase ASHH3	black		8.92784	8.93425	8.95544	8.97374	9.15141	9.15551	8.92816	9.22365	9.03843	8.94644	8.66726	8.9048
SOLYC01G006230	Cysteine protease	darkgrey		11.4886	11.4164	11.4298	11.4299	11.4793	11.3959	11.5282	11.6179	11.5447	11.5819	11.4233	11.5806
SOLYC01G006240	Inactive protein restricted tev movement 1	darkolivegreen4		7.49737	7.74001	8.49338	8.38992	7.84139	8.44302	7.86315	8.10198	7.00679	7.52772	7.84954	8.36647
SOLYC01G006250	F-box protein	yellow		6.20092	6.31689	6.44708	6.92436	6.51721	6.71517	7.29642	7.27911	5.8642	6.1059	5.99552	6.59188
SOLYC01G006260	Ribonuclease P/MRP protein subunit POP5	bisque4		8.31192	8.36316	8.19405	8.26146	8.22252	8.1751	8.35157	8.35361	8.23018	8.18962	8.07202	8.28805
SOLYC01G006280	Formate--tetrahydrofolate ligase	darkolivegreen4		13.629	13.5482	13.9592	13.9651	13.8162	13.8465	14.132	13.7325	13.6019	13.6857	13.4867	13.7191
SOLYC01G006290	Peroxidase	black		12.0717	11.5944	12.6955	12.3705	12.5892	11.203	12.7534	10.8696	11.9148	12.1794	11.0082	9.91167
SOLYC01G006300	LECEVI1A	bisque4		12.0123	11.6898	12.7243	12.6341	12.5755	11.7153	12.6071	10.9041	11.7248	11.5243	12.5337	11.4511
SOLYC01G006320	Late embryogenesis abundant	turquoise		9.1986	8.87105	6.04794	6.1599	8.30657	6.64039	5.38529	4.76473	8.35132	6.71015	5.5749	4.77239
SOLYC01G006330	Plastid-lipid associated protein PAP / fibrillin family protein	black		6.66365	6.67603	7.39559	7.70235	7.52209	7.28903	7.36263	6.57249	6.38815	6.67738	6.24759	6.09515
SOLYC01G006340	DEAD-box ATP-dependent RNA helicase 41	turquoise		9.27547	9.2337	9.01215	9.18566	9.21698	9.14974	8.97858	9.12234	9.20003	9.14312	9.17439	9.14988
SOLYC01G006350	Callose synthase 1	mediumpurple3		13.1336	13.1021	13.1773	13.1046	13.0475	13.0582	13.1447	13.163	13.2259	13.3228	13.169	13.3499
SOLYC01G006360	Callose synthase 9	darkgrey		11.7387	11.4034	11.8792	11.6959	11.547	11.1243	11.7625	11.6356	12.0151	12.1107	11.8218	11.9966
SOLYC01G006370	Callose synthase	brown		13.8727	13.8664	14.0046	13.9253	14.0036	14.075	14.1401	14.0252	14.151	14.1491	14.0559	14.2644
SOLYC01G006380	RING-type E3 ubiquitin transferase	turquoise		4.16122	4.08879	3.49558	2.03295	4.84634	3.19519	3.6149	3.90302	3.5288	4.11896	3.90668	2.77017
SOLYC01G006390	Pistil extensin like protein, partial CDS only	black		2.9351	2.88942	2.06998	0.903134	4.55917	1.8452	3.59182	1.79483	0.99658	3.20068	0.80384	0.802275
SOLYC01G006400	Pistil extensin like protein, partial CDS only	turquoise		12.2001	11.8612	10.4516	9.99223	11.8942	10.9636	10.9393	10.2492	11.897	12.1317	10.5264	10.2741
SOLYC01G006430	Fatty acid desaturase	darkgrey		15.0652	15.0248	14.4215	14.3685	14.8685	14.7371	14.798	14.7687	15.2331	15.0645	14.8549	14.8448
SOLYC01G006450	Enoyl-[acyl-carrier-protein] reductase [NADH], chloroplastic	darkolivegreen4		10.2224	10.2329	10.7696	10.4933	10.4554	10.735	10.5926	10.1808	10.2928	10.4819	10.1835	10.2953
SOLYC01G006480	Alpha/beta-Hydrolases superfamily protein	bisque4		9.54751	9.61341	9.6986	9.59891	9.47712	9.58046	9.38573	9.40055	9.42953	9.4613	9.55342	9.39965
SOLYC01G006490	UPF0061 protein	turquoise		10.8088	10.5218	10.1946	10.1622	10.3851	10.107	10.3862	10.3584	11.1227	10.6949	10.0827	10.2163
SOLYC01G006500	Pentatricopeptide repeat-containing protein	darkgrey		9.54661	9.33628	9.04691	9.17014	9.34619	9.11467	9.41119	9.62133	9.85612	9.62818	8.98776	9.36699
SOLYC01G006510	sorbitol related enzyme	darkgrey		12.2192	12.0347	11.9271	11.9132	12.0571	11.7552	12.1533	12.1345	12.3068	12.1989	12.0407	12.2543
SOLYC01G006520	Receptor-like protein kinase	turquoise	KIN	10.5782	10.2229	6.58841	6.77486	9.76245	8.58567	6.7415	6.03279	10.195	8.73874	6.17674	4.96013
SOLYC01G006540	lipoxygenase C	black		9.45894	8.72478	9.99992	9.80354	9.95665	9.10021	9.4812	9.20746	5.71698	5.80355	5.94217	5.05219
SOLYC01G006550	Receptor-like protein Cf-9 homolog	turquoise	RLP	9.43534	9.01689	1.05795	1.63438	8.17806	7.12431	1.97155	1.64315	8.68064	7.3574	2.31332	2.40075
SOLYC01G006555	Lipoxygenase	turquoise		4.56798	3.46305	0	0.355592	2.44138	1.90232	0.31767	2.42289	3.86242	1.63277	0.308286	0
SOLYC01G006580	2-oxoglutarate	darkseagreen4		6.90542	7.08261	6.89903	7.25103	5.8039	5.87715	5.91637	5.85365	7.15684	6.78982	6.97213	7.16671
SOLYC01G006620	C2 calcium/lipid-binding plant phosphoribosyltransferase family protein	coral2		5.01358	5.4315	5.21902	4.08882	4.01883	4.26841	5.12022	5.48477	5.52032	4.56943	5.45459	4.53841
SOLYC01G006630	NAD(P)-binding Rossmann-fold superfamily protein	darkolivegreen4		10.3549	10.3187	10.621	10.5405	10.3951	10.5954	10.4724	10.4337	10.2858	10.3785	10.3203	10.3612
SOLYC01G006650	ETHYLENE INSENSITIVE 3-like 3 protein	mediumpurple3		7.5192	7.45203	7.45162	7.73861	7.31673	7.57077	7.67887	7.63909	8.00797	7.46882	7.76084	7.82365
SOLYC01G006660	Subtilisin-like protease	turquoise		7.50796	7.22538	6.94635	7.39261	7.21212	7.49841	7.35846	7.54934	7.61981	7.33707	7.18459	6.97147
SOLYC01G006670	Glycosyltransferase	turquoise		9.11244	9.13624	8.60338	9.30004	9.43162	9.28365	8.93578	8.7705	8.99208	8.75868	8.50198	8.49031
SOLYC01G006680	2-oxoglutarate	yellow		10.0001	10.2238	10.5263	11.1785	10.9329	10.9907	10.8333	10.8955	9.80747	10.0851	10.0973	10.265
SOLYC01G006690	IRK-interacting protein	brown		9.69741	9.77525	9.83784	10.2169	10.1639	10.4904	10.3718	9.85665	10.0505	10.4024	10.5664	10.8585
SOLYC01G006700	downstream neighbor of Son	bisque4		11.3162	11.2252	11.0731	11.1807	11.2495	11.2619	11.2266	10.9962	11.4385	11.3567	11.2303	11.2773
SOLYC01G006710	Helicase	yellow		11.0606	11.1066	11.0269	11.2286	11.0386	10.897	10.978	11.2229	11.05	10.9871	11.2232	11.2033
SOLYC01G006720	ABC transporter G family member 27	darkolivegreen4		8.75328	9.05263	10.1524	10.6277	9.38814	9.42303	10.5079	10.5459	8.5133	9.27785	9.33804	9.72317
SOLYC01G006740	Sucrose-phosphatase	black		8.41381	8.5349	8.61118	8.87968	8.67573	8.93311	8.88729	8.72143	8.16166	8.65737	8.27853	8.6387
SOLYC01G006780	Unknown protein	darkolivegreen4		3.96591	4.51996	7.25987	7.12619	5.97078	5.52201	7.82543	6.79176	3.97577	4.77023	4.94569	6.38072
SOLYC01G006790	hypothetical protein	darkolivegreen4		4.89432	5.27879	7.88006	7.54808	6.65778	6.45522	8.43269	7.37415	4.76966	4.89241	5.45029	7.00474
SOLYC01G006800	Methionine aminopeptidase 2	orange		12.8268	12.8126	12.6012	12.6078	12.6953	12.6414	12.7567	12.7064	12.8801	12.7894	12.8248	12.9391
SOLYC01G006810	E3 ubiquitin-protein ligase RHF2A-like	darkolivegreen4		9.4575	9.51153	10.6777	10.5005	9.8726	10.0518	10.3736	10.0057	9.31591	9.62564	10.1686	10.0113
SOLYC01G006820	Unknown protein	darkolivegreen4		12.162	12.0165	13.2606	12.8184	12.2415	12.0214	12.5945	12.1904	12.2106	12.5025	12.8573	12.6748
SOLYC01G006830	Protein WVD2-like 1	darkolivegreen4		12.3238	12.3236	12.7401	12.5882	12.687	12.6969	12.6669	12.3443	12.4938	12.5842	12.3144	12.1377
SOLYC01G006850	Pentatricopeptide repeat	darkmagenta		7.07932	6.97406	7.22219	7.15615	7.17219	7.05655	6.97946	7.05575	7.03762	7.12067	6.9088	6.89191
SOLYC01G006860	Co-chaperone, HscB-like protein	black		9.07682	9.30979	9.14783	9.29883	9.10989	9.08896	8.82912	8.94042	8.85883	8.84432	9.01877	8.7405
SOLYC01G006870	Polyketide cyclase/dehydrase/lipid transport superfamily protein	brown		10.5818	10.6276	10.5504	10.6554	10.5699	10.5984	10.7802	10.721	10.6308	10.7245	10.6645	10.8469
SOLYC01G006880	Histone-lysine N-methyltransferase ATXR7	skyblue2		11.2557	11.1784	11.4514	11.5611	11.3276	11.113	11.6468	11.7494	11.3137	11.3132	11.2237	11.6687
SOLYC01G006890	EEIG1/EHBP1 N-terminal domain	mediumpurple3		10.3078	10.5529	10.3054	9.8218	10.0898	10.1477	9.95403	10.335	10.1101	10.1925	10.7546	10.4888
SOLYC01G006900	MD-2-related lipid recognition domain-containing protein / ML domain-containing protein	black		13.6938	13.6185	13.5373	13.6621	13.7339	13.3381	13.3505	13.1348	13.6404	13.4889	13.3089	13.0422
SOLYC01G006920	Pentatricopeptide repeat-containing protein	darkmagenta		6.58225	6.54357	6.51734	6.74712	6.50567	6.6446	6.14276	6.20907	6.16966	6.80812	6.3551	6.1904
SOLYC01G006930	Nuclear transcription factor Y subunit A-4	turquoise		9.91031	9.87852	9.11226	9.65976	9.92354	9.44819	9.14142	9.35391	9.82931	9.71752	9.163	9.27845
SOLYC01G006940	RNA-binding protein CP33, chloroplastic	turquoise		10.5567	10.3694	9.9742	9.90251	10.568	10.1147	9.83023	9.62263	10.3975	10.1011	9.27708	9.613
SOLYC01G006950	syntaxin-121-like	turquoise		10.6836	10.5364	5.36177	4.55656	10.0245	9.24144	4.82675	5.80704	10.1979	9.74776	7.41817	6.24846
SOLYC01G006960	Trafficking protein particle complex subunit 8	darkgrey		11.9806	11.8643	11.895	11.8175	11.9514	11.8065	11.9225	12.0965	12.1747	12.1095	11.8116	11.9478
SOLYC01G006970	RNA helicase family protein	darkgrey		11.3755	11.3261	11.0813	11.259	11.3445	11.119	11.3291	11.5289	11.4505	11.4086	11.4162	11.4624
SOLYC01G006980	Malonyl CoA-acyl carrier protein transacylase containing protein, expressed	darkolivegreen4		11.6045	11.5561	11.6516	11.5031	11.5078	11.5919	11.7125	11.6053	11.6089	11.5735	11.4231	11.6294
SOLYC01G006990	F-box family protein	mediumpurple3		11.7854	11.7914	11.5899	11.3556	11.4718	11.4345	11.6548	11.5827	11.8831	11.7115	12.2698	11.9379
SOLYC01G007000	RING-type E3 ubiquitin transferase	mediumpurple3		3.78165	2.45369	1.60875	1.47202	2.0634	1.49158	3.19961	3.6432	3.8548	2.58716	3.513	3.41347
SOLYC01G007010	RING-type E3 ubiquitin transferase	lightcyan1		4.88501	4.96987	4.60261	4.0148	4.63666	3.4089	3.43852	3.62663	4.5224	4.27216	4.36179	3.70441
SOLYC01G007020	RING-type E3 ubiquitin transferase	mediumpurple3		6.42952	6.24374	6.53212	5.48973	5.93859	4.74836	5.60701	6.89373	5.59595	5.53418	8.08676	7.03899
SOLYC01G007030	RING-type E3 ubiquitin transferase	turquoise		5.69862	5.77981	1.59212	1.04019	4.04868	3.1979	1.81572	2.33291	5.17285	2.34948	4.35075	3.36375
SOLYC01G007040	RING-type E3 ubiquitin transferase	turquoise		5.50725	5.11275	2.39744	0.686911	4.5105	3.3046	0	2.18202	4.63192	2.54541	3.80515	2.376
SOLYC01G007050	RING-type E3 ubiquitin transferase	mediumpurple3		5.29928	4.70576	4.32744	2.85926	2.69879	3.7908	3.9899	4.31237	2.45726	3.40262	4.77275	4.07532
SOLYC01G007060	BTB/POZ domain-containing protein	turquoise		10.0033	9.95928	9.67426	9.7579	10.012	9.95896	9.54812	9.50415	9.90148	9.69991	9.65195	9.44711
SOLYC01G007070	BEL1-like homeodomain protein 3	darkgrey		13.1888	13.1754	12.9248	13.0351	13.1605	12.8128	13.0108	13.1266	13.3686	13.4566	13.2674	13.0808
SOLYC01G007100	Digalactosyldiacylglycerol synthase 1, chloroplastic	black		10.3491	10.185	10.6324	10.5023	10.708	10.4008	10.737	10.4321	10.1414	10.3089	10.2029	10.1772
SOLYC01G007110	LRAT-like domain	mediumpurple3		12.4075	12.2686	12.2997	11.8459	11.8549	11.7671	11.9733	12.3081	12.2687	12.3645	12.7816	12.8626
SOLYC01G007120	Protein serine/threonine kinase	darkgreen		10.9466	10.9487	11.0191	11.0402	10.7909	10.8706	10.9289	11.1154	10.8028	10.7792	11.024	11.066
SOLYC01G007130	Receptor protein kinase	darkolivegreen4	RLK	11.9681	11.904	12.6047	12.593	12.0224	11.9298	12.342	12.2725	12.0716	12.3258	12.0317	12.0503
SOLYC01G007140	ARM repeat superfamily protein	darkgreen		9.41435	9.40587	9.50023	9.57676	9.25538	9.42809	9.07311	9.10874	8.9202	9.23647	9.29032	9.22744
SOLYC01G007150	Coatomer subunit beta	mediumpurple3		13.2698	13.1634	13.3166	13.1972	13.1681	13.1469	13.1953	13.3061	13.3353	13.2622	13.1025	13.1765
SOLYC01G007160	protein CHROMOSOME TRANSMISSION FIDELITY 7	bisque4		5.86631	6.03937	5.72632	5.80712	5.81262	6.30342	5.87038	5.22542	6.06287	5.54336	5.69877	5.23973
SOLYC01G007170	C2 calcium/lipid-binding plant phosphoribosyltransferase family protein	bisque4		7.66775	7.80972	6.63747	6.80075	7.53216	8.06549	7.45198	6.71718	7.99584	8.04567	7.18968	7.02881
SOLYC01G007180	Spc97/Spc98 family of spindle pole body	darkgrey		8.64409	8.5301	8.28468	8.33894	8.47184	8.66032	8.60996	8.80714	8.613	8.647	8.6031	8.8523
SOLYC01G007190	Unknown protein	brown		8.314	8.36304	8.32778	8.52535	8.70481	8.96521	9.05307	8.54087	8.4989	8.93614	9.13821	9.38691
SOLYC01G007220	Late embryogenesis abundant	turquoise		13.2977	12.9938	11.3245	11.3562	12.7836	12.2163	11.3134	12.0202	13.0742	13.0712	12.0894	12.284
SOLYC01G007230	Late embryogenesis abundant	mediumpurple3		8.72131	8.92887	9.14406	9.04954	8.71714	9.03007	9.3049	9.54305	8.85143	8.91236	9.19761	9.45285
SOLYC01G007250	U3 small nucleolar ribonucleoprotein imp4	darkgreen		10.4632	10.4556	10.4336	10.4417	10.3494	10.4624	10.3755	10.5193	10.3096	10.3549	10.5462	10.4739
SOLYC01G007260	Double Clp-N motif-containing P-loop nucleoside triphosphate hydrolases superfamily protein	indianred4		9.19063	9.25654	8.91883	9.22809	9.02446	9.01166	8.60463	8.90899	9.04233	9.12293	9.40449	8.90551
SOLYC01G007263	Cytokinin riboside 5'-monophosphate phosphoribohydrolase	turquoise		3.98365	4.31639	2.67832	2.78714	4.28308	4.89693	2.84697	2.14608	4.43389	5.26545	3.33105	3.49243
SOLYC01G007267	Pentatricopeptide repeat	darkgrey		8.67846	8.59839	8.63055	8.66459	8.56016	8.57966	8.49067	8.50749	8.81015	8.67073	8.56561	8.30443
SOLYC01G007740	2-Cys peroxiredoxin	black		11.5819	11.5026	11.3671	11.3712	11.5219	11.4386	11.5444	11.3421	11.48	11.4569	11.1364	11.3726
SOLYC01G007750	Mitochondrial transcription termination factor family protein	orangered4		9.09494	8.87815	8.45499	8.5456	9.10311	8.9988	8.84689	8.95562	9.13571	9.05005	7.79807	8.56766
SOLYC01G007760	Transcription factor E2FA	bisque4		10.0973	10.111	9.90434	9.92617	10.0884	10.1289	10.0405	10.2495	10.1866	10.0192	9.8608	10.1766
SOLYC01G007770	hypothetical protein	lightcyan1		9.22567	9.11561	7.95751	8.06545	8.85465	8.58103	8.62202	8.58606	9.16176	8.83767	9.01869	8.61122
SOLYC01G007780	HVA22-like protein	turquoise		7.73223	7.72477	7.00659	7.1574	7.46786	7.57439	6.83563	7.35633	7.75329	7.41133	7.27709	7.32573
SOLYC01G007790	alpha/beta-Hydrolases superfamily protein	turquoise		9.22163	9.14238	9.15501	9.23944	9.2435	8.94769	8.91043	9.02233	9.21641	8.98873	8.96225	8.8141
SOLYC01G007800	ovate family protein 2	mediumpurple3		4.34616	5.01856	5.90386	5.81486	4.53945	4.76362	5.45027	6.12382	4.59459	5.39943	5.61414	5.74414
SOLYC01G007810	ovate family protein 3	indianred4		5.52367	5.57662	4.4808	4.08144	4.82805	4.88588	4.5178	5.67494	4.95277	3.98164	5.89488	4.15814
SOLYC01G007830	Condensin complex subunit 2	yellow		4.14072	3.86929	4.51106	4.64024	4.27812	3.77692	4.32652	3.75517	4.84154	4.11179	3.783	4.2252
SOLYC01G007840	Polynucleotidyl transferase, ribonuclease H-like superfamily protein	indianred4		9.68953	9.7231	9.45061	9.58602	9.57654	9.61082	9.51939	9.58924	9.74147	9.53407	9.74392	9.73833
SOLYC01G007850	Pentatricopeptide repeat	darkgrey		9.74678	9.58512	9.47022	9.62945	9.65814	9.30672	9.51294	9.62097	9.58369	9.60859	9.22192	9.38997
SOLYC01G007860	Ubiquitin-conjugating enzyme variant	mediumpurple3		13.8313	13.9309	14.0848	14.2335	13.9766	14.2905	14.2568	14.2053	13.8217	13.9578	14.2212	14.2685
SOLYC01G007870	hypothetical protein	brown		3.91688	3.67874	4.26032	4.8252	4.24865	4.38144	4.50722	4.00772	4.44031	4.98226	3.87766	5.04422
SOLYC01G007880	Phosphatidylinositol 4-phosphate 5-kinase	darkolivegreen4		9.56395	9.58413	10.2349	10.1442	9.92236	9.90818	10.0251	9.99625	9.60722	9.69404	10.0455	9.70798
SOLYC01G007890	Protein indeterminate-domain 5, chloroplastic	black		7.75884	7.93025	8.64747	8.41075	8.50924	8.38674	8.8268	8.66074	7.78446	8.22516	7.88453	8.13848
SOLYC01G007900	Tobamovirus multiplication protein 3	darkgrey		10.0436	10.1373	10.0413	10.1005	10.0595	10.0177	10.0171	10.245	10.0285	10.0518	9.93364	10.2271
SOLYC01G007910	succinyl-CoA ligase alpha 1 subunit	bisque4		12.8446	12.7944	12.5398	12.3864	12.6385	12.5803	12.4393	12.4572	12.825	12.8034	12.5758	12.5584
SOLYC01G007920	Isochorismatase-like	darkgrey		10.0778	10.0065	10.3012	10.1537	10.2715	10.0836	10.4724	10.2883	10.2164	10.2338	9.92503	10.211
SOLYC01G007930	F-box protein	darkgrey		10.2435	10.1201	9.1127	9.30243	10.1279	9.9088	9.50061	9.76024	10.3387	10.0809	9.5614	9.6852
SOLYC01G007950	Peroxidase	turquoise		6.80002	7.13491	6.10391	5.51665	6.76006	6.37429	5.51876	5.67848	6.43933	5.71138	6.56489	5.76937
SOLYC01G007960	Cysteine-rich receptor-like protein kinase 2	turquoise	KIN	10.7048	10.841	5.23099	5.14053	10.4572	9.52444	4.92106	5.08235	10.4692	9.53839	6.00183	4.2499
SOLYC01G007970	Cysteine-rich receptor-like protein kinase 2	turquoise	KIN	9.19209	9.21438	3.29833	3.45152	9.11067	8.78248	3.49409	3.20115	9.08913	8.73329	2.83013	1.46534
SOLYC01G007980	Cysteine-rich receptor-like protein kinase 2	turquoise	KIN	11.141	11.3026	9.61088	10.167	11.0429	10.4253	9.55528	9.62261	11.0226	10.6906	10.2919	9.62127
SOLYC01G007990	Cysteine-rich receptor-like protein kinase 2	turquoise	KIN	11.0411	10.9346	9.35758	9.35884	10.4178	9.82433	9.69797	9.7514	11.0731	10.4925	10.1205	9.9902
SOLYC01G008000	ADP-ribosylation factor	mediumpurple3		14.4328	14.4903	14.7852	14.8275	14.5099	14.6986	14.9401	14.9036	14.5593	14.6625	14.96	14.9882
SOLYC01G008010	DUF220 domain-containing protein	turquoise		9.63672	9.56065	9.18413	9.27826	9.36067	9.4016	9.24797	9.48699	9.65545	9.43408	9.18418	9.36637
SOLYC01G008020	Equilibrative nucleotide transporter 1	brown		12.7604	12.6297	12.8036	12.652	12.8286	12.8133	13.0712	12.7651	12.8884	12.931	12.7172	12.9613
SOLYC01G008050	TRICHOME BIREFRINGENCE-LIKE 27	lightcyan1		8.56545	8.73026	7.96403	7.57262	8.49231	8.91964	8.53717	8.19171	8.79916	8.96176	8.44579	8.87666
SOLYC01G008060	Ribonuclease H	darkgrey		11.8981	11.8909	11.6215	11.5682	11.7784	11.7501	11.7434	11.7991	11.8606	11.7936	11.7388	11.825
SOLYC01G008070	Plant/MCA23-20 protein	darkgrey		11.0166	10.86	10.7477	10.7414	10.9583	10.8055	11.3456	11.1525	11.1966	11.0742	11.2327	11.3853
SOLYC01G008080	40S ribosomal protein S27	darkgrey		14.0272	14.0408	13.9705	13.9618	13.9015	14.119	14.069	14.0915	14.0622	14.1141	14.0738	14.0276
SOLYC01G008090	40S ribosomal protein S27	bisque4		12.6533	12.5578	12.2525	12.195	12.3972	12.7052	12.4821	12.5439	12.7225	12.6466	12.5917	12.4956
SOLYC01G008100	Transferring glycosyl group transferase	turquoise		10.3824	10.3669	10.0374	10.1069	10.3518	10.2226	10.1526	10.2039	10.3167	10.1828	9.72783	9.96379
SOLYC01G008110	Cytochrome P450	darkgreen		13.9643	13.9412	14.1525	14.1388	13.8901	13.9723	13.8747	13.8655	13.919	13.9703	14.0553	13.7266
SOLYC01G008120	Histone acetyltransferase HAC12	darkgrey		13.0246	12.899	12.9266	12.9155	12.8833	12.6676	12.9462	13.0818	13.1906	13.1089	13.1658	13.1873
SOLYC01G008130	Glutaredoxin-related protein	orange		11.4236	11.3486	10.4145	10.0058	10.8701	11.1139	10.645	10.6516	11.53	11.4596	11.1929	11.3051
SOLYC01G008140	Phytosulfokine receptor 1	turquoise	CLK	12.3868	12.4116	11.8861	11.9305	12.4392	12.2194	12.0059	12.1465	12.4623	12.3188	11.9557	11.8318
SOLYC01G008160	Protein SLOW GREEN 1, chloroplastic	darkgreen		9.64471	9.62921	9.66637	9.70589	9.52437	9.60879	9.67551	9.76863	9.44559	9.47625	9.58675	9.48463
SOLYC01G008170	Zinc finger transcription factor 5	mediumpurple3		11.3142	11.3686	11.5813	11.6415	11.2308	11.3041	11.6707	11.8907	11.3717	11.3682	11.7454	11.9102
SOLYC01G008180	Remorin	black		10.7843	10.7878	11.0121	11.0357	10.9898	10.9993	10.9658	10.8356	10.8988	10.7433	10.8502	10.6304
SOLYC01G008190	INO80 complex subunit D-like	darkgrey		8.09178	7.93743	7.68449	7.89753	8.04207	7.88057	7.9241	8.00235	8.1933	8.23359	8.16775	8.18966
SOLYC01G008200	INO80 complex subunit D-like	turquoise		7.35201	7.35413	6.8928	7.1893	7.38015	7.44401	7.39329	7.19661	7.17613	7.19047	7.16257	7.28655
SOLYC01G008220	UPF0664 stress-induced protein C29B12.11c	mediumpurple3		7.25618	7.65012	7.19352	8.08454	6.3143	7.49926	6.40986	7.69537	6.39921	7.33442	7.85014	7.33266
SOLYC01G008230	TCP transcription factor 15	black		12.1914	12.1539	12.6849	12.7825	12.5343	12.5423	12.5476	12.369	12.1091	12.4184	12.3918	12.3447
SOLYC01G008250	Thioredoxin	turquoise		9.19644	9.19313	8.72242	9.04108	9.39562	9.38567	8.99732	8.65783	9.25626	9.2972	8.28531	8.74082
SOLYC01G008260	E2F-associated phosphoprotein	orangered4		8.68728	8.62186	8.78491	8.69889	8.86519	8.61675	8.46041	8.47286	8.62613	8.49614	8.6338	8.12758
SOLYC01G008270	Prefoldin subunit 5	lightcyan1		11.3367	11.3816	11.3229	11.2666	11.4053	11.4009	11.3793	11.3755	11.3535	11.3421	11.3417	11.4158
SOLYC01G008280	Serine/threonine-protein phosphatase 2A activator	mediumpurple3		11.1015	11.03	11.0353	11.1	10.886	10.973	11.1736	11.2629	11.1858	11.1526	11.2214	11.341
SOLYC01G008290	Dihydroorotate dehydrogenase	darkgreen		10.0778	10.1274	10.4561	10.4356	10.1412	10.3044	10.2699	10.3149	9.91116	10.2032	10.2462	10.1527
SOLYC01G008300	HXXXD-type acyl-transferase family protein	turquoise		8.52171	8.02463	6.26323	5.99633	7.73923	6.72747	5.69839	6.25433	8.25382	7.64852	6.11032	4.86415
SOLYC01G008310	Phenylalanine--tRNA ligase beta subunit	orange		12.8354	12.7794	12.7064	12.7294	12.706	12.6823	12.7557	12.8225	12.8235	12.7837	12.7454	12.8029
SOLYC01G008320	Shoot gravitropism 2	darkgrey		11.288	11.1921	11.3697	11.5238	11.3884	10.9269	11.3449	11.2683	11.4989	11.1841	11.6714	11.3643
SOLYC01G008330	Biotin carboxylase	darkolivegreen4		12.1403	12.0445	12.403	12.0588	12.0323	12.2673	12.5117	12.3826	12.2328	12.3281	12.0314	12.2979
SOLYC01G008340	L19 ribosomal protein	darkgreen		10.5429	10.5986	10.6615	10.6649	10.3467	10.6008	10.5876	10.6526	10.5066	10.4801	10.6486	10.5979
SOLYC01G008360	RNA binding protein	firebrick4		11.0314	11.1092	10.908	10.9288	10.8672	11.0251	11.0404	11.1752	11.0504	11.0397	11.1641	11.1574
SOLYC01G008370	26S proteasome non-ATPase regulatory subunit 7	darkgrey		13.4808	13.4732	13.2028	13.261	13.4238	13.3832	13.3883	13.5657	13.5433	13.4335	13.629	13.5691
SOLYC01G008400	Unknown protein	darkgreen		5.91073	5.84946	6.09912	5.91796	6.03579	6.10496	5.5766	5.93585	5.33841	5.74583	5.86049	5.85724
SOLYC01G008420	Protein DETOXIFICATION	orangered4		5.20338	5.60617	3.96136	5.19795	4.85322	5.14796	4.4447	5.47374	3.74876	4.26965	3.26814	4.64018
SOLYC01G008440	Calcium-dependent protein kinase	black		10.1142	10.081	10.3603	10.3004	10.6707	10.3851	10.5008	10.0217	9.99479	10.0918	10.3189	9.978
SOLYC01G008460	2Fe-2S ferredoxin	turquoise		9.78091	9.84638	9.35117	9.47845	9.64968	9.53837	9.29523	9.62394	9.66642	9.63184	9.42792	9.36217
SOLYC01G008470	Translocation protein Sec62	brown		9.53567	9.51156	9.74604	9.56947	9.4799	9.59123	9.71138	9.66685	9.58997	9.79721	9.78251	9.87109
SOLYC01G008480	Pentatricopeptide repeat	yellow		10.105	10.1049	10.3238	10.461	10.3376	10.3465	10.3857	10.5195	10.1735	10.2006	10.1685	10.2892
SOLYC01G008490	Nuclear transcription factor Y subunit A-7	darkgrey		9.34782	9.35464	9.22758	9.40301	9.44845	9.31506	9.61336	9.43522	9.5103	9.55367	9.18559	9.38566
SOLYC01G008500	Receptor-like protein kinase	turquoise	KIN	10.902	10.8457	4.78306	4.85413	10.5003	9.69034	3.43867	3.60384	10.9696	9.9586	5.2007	3.40751
SOLYC01G008510	photosystem II 5 kDa protein, chloroplastic-like	turquoise		8.07654	8.08732	3.77018	4.32603	7.67426	6.92107	3.46374	1.37717	8.1434	7.46993	5.00773	3.49628
SOLYC01G008520	Homolog of X-ray repair cross complementing 2	turquoise		8.5953	8.53947	7.37937	7.76388	8.5823	7.94404	7.77984	7.85221	8.83245	8.44239	7.68014	7.49175
SOLYC01G008530	phenylacetaldehyde reductase 1	mediumpurple3		11.0218	10.9517	11.0856	11.0236	10.9081	10.9084	11.1227	10.8998	11.1316	11.1259	11.2183	11.302
SOLYC01G008550	phenylacetaldehyde reductase 2	turquoise		14.0918	14.0189	13.6431	13.6355	13.9112	13.7978	13.8169	13.6376	13.93	13.8767	13.6433	13.7757
SOLYC01G008560	NAD kinase	lightcyan1		10.9193	11.0597	10.2528	10.0591	10.6314	10.3602	10.0743	10.1591	10.7726	10.4495	10.9612	10.6079
SOLYC01G008600	Zinc finger transcription factor 6	indianred4		9.68668	9.78949	9.50444	9.758	9.56104	9.77799	9.70478	10.0938	9.52676	9.54506	10.5375	9.78358
SOLYC01G008620	Glucan endo-1,3-beta-glucosidase	turquoise		13.2174	12.7004	7.05538	6.07861	12.0851	10.0504	6.60574	7.0501	12.6208	10.3813	5.44613	5.22966
SOLYC01G008640	Cytochrome	turquoise		7.88604	7.99672	0.5293	1.43931	7.27969	7.7636	0.639754	3.89057	8.16093	8.24424	3.50957	2.31409
SOLYC01G008650	Cytochrome	indianred4		4.82384	5.10287	2.37619	3.97867	1.53814	3.24391	2.15108	5.60962	4.79335	4.44081	4.00257	2.91046
SOLYC01G008660	F-box protein	darkgrey		8.94409	8.90046	8.80289	8.8849	9.04831	8.96603	8.91463	9.06554	9.15226	9.10394	9.02579	8.9881
SOLYC01G008670	Cytochrome	black		8.79618	8.51697	8.08088	7.5587	8.6154	8.10412	7.53432	7.65646	8.46692	7.98811	5.50714	4.15875
SOLYC01G008680	S2 self-incompatibility locus-linked pollen 3.2 protein	brown		4.9494	5.29014	5.25579	5.26372	5.35719	5.52094	5.12011	5.16259	5.3829	5.55619	5.79079	5.34995
SOLYC01G008690	GDP-mannose transporter	lightcyan1		5.82126	5.8772	4.84196	4.04256	5.79272	6.34998	4.99407	4.83518	5.95582	6.01935	6.76232	5.4504
SOLYC01G008700	MutS2	black		9.05528	9.05796	9.20321	9.15902	9.08229	9.0559	8.94305	9.03598	9.00005	8.93858	8.95405	8.81194
SOLYC01G008730	BZIP transcription factor	darkgrey		10.0659	10.0967	9.82989	9.97924	10.0365	10.0372	10.0538	10.1648	10.1731	10.178	10.0628	10.2027
SOLYC01G008760	mediator-associated protein 2-like	darkgrey		8.75142	8.65533	8.76443	8.66275	8.77615	8.90345	8.87006	8.92213	8.88423	9.01463	8.77972	8.85849
SOLYC01G008770	Rho GTPase-activating protein 7	brown		12.1386	12.1008	12.2563	12.1657	12.1463	12.1493	12.2642	12.1887	12.2516	12.3894	12.2137	12.3626
SOLYC01G008780	Phospholipase A2 family protein	darkgrey		10.0297	10.0028	9.47021	9.84961	10.0665	9.81373	9.90199	9.58825	10.0713	10.0283	9.68304	9.61618
SOLYC01G008790	Non-specific phospholipase C6	darkolivegreen4		9.87607	9.61396	10.6798	10.502	10.1182	9.90861	10.5469	10.0918	9.92768	10.0608	9.75724	9.68203
SOLYC01G008800	Disease resistance protein	darkgrey	TNL	10.7426	10.5655	10.2671	10.2736	10.5868	10.0933	10.2356	10.4296	10.7324	10.5687	10.2406	10.2899
SOLYC01G008810	RING/U-box superfamily protein	darkgrey		10.7972	10.8269	10.6752	10.5255	10.824	10.9014	11.1483	11.2598	10.983	10.9606	11.1082	11.2709
SOLYC01G008820	signal peptide peptidase-like	turquoise		11.907	11.8118	11.5597	11.3839	11.6392	11.5609	11.4214	11.4657	11.7184	11.6404	11.5182	11.4843
SOLYC01G008830	L-ascorbate oxidase	mediumpurple3		6.31422	6.45801	6.87307	6.52273	6.00873	6.73738	6.14623	6.61377	6.2548	6.15652	6.9797	6.78579
SOLYC01G008840	COP9 signalosome complex subunit 2	orange		11.7013	11.705	11.6753	11.6696	11.6182	11.5246	11.6848	11.6962	11.7399	11.7012	11.8435	11.763
SOLYC01G008850	Non-specific serine/threonine protein kinase	mediumpurple3	KIN	12.8619	12.6247	13.9561	13.1051	12.7394	12.3807	13.0018	13.7008	12.4537	12.4634	13.1709	12.6313
SOLYC01G008870	Protein kinase APK1B, chloroplastic	turquoise	KIN	7.07244	7.11719	0	0.700951	6.55442	6.46159	0.328142	0	6.98238	7.37512	0.27137	0
SOLYC01G008890	Solanum lycopersicum Cytokinin Response Factor 3	yellow		9.24995	9.30607	9.2857	9.35153	9.31638	9.29543	9.35749	9.45008	9.26857	9.11993	9.28338	9.29657
SOLYC01G008900	D-cysteine desulfhydrase 2, mitochondrial	darkolivegreen4		8.5566	8.47554	8.81143	8.82031	8.66387	8.58787	8.62353	8.75746	8.6304	8.51452	8.483	8.63347
SOLYC01G008910	Transcription factor GRAS	yellow		7.53428	7.56099	7.73098	8.18345	7.55388	7.82941	7.64656	8.11645	7.53044	7.91232	7.42589	7.78154
SOLYC01G008920	NAD(P)-binding Rossmann-fold superfamily protein	black		7.36592	7.19453	7.86327	7.79557	7.63286	7.47123	7.90934	7.42666	7.13263	7.37219	7.49186	7.3743
SOLYC01G008930	AUREA phytochromobilin synthase	black		7.02983	7.17971	8.09475	8.13939	7.4841	7.70129	7.39386	7.57684	6.89681	6.77596	7.30368	7.03634
SOLYC01G008950	Calmodulin 1	brown		13.5516	13.6204	13.6792	13.5867	13.5571	13.7555	13.7407	13.719	13.5561	13.6732	13.7558	13.7584
SOLYC01G008960	Argonaute 4a	darkgrey		15.0885	15.092	14.9163	15.0524	15.1154	15.0639	15.234	15.2052	15.2917	15.2115	15.4969	15.4035
SOLYC01G008970	RNA-binding	darkgrey		14.8133	14.8152	14.8229	14.9385	14.6255	14.7678	15.0539	15.2641	14.9484	14.9396	15.3826	15.365
SOLYC01G008980	Abscisic acid-insensitive 5-like protein	orangered4		8.09437	7.95049	8.12615	8.19048	7.98332	8.0875	8.03382	8.10366	8.01826	7.85792	7.82264	7.68773
SOLYC01G008990	THO complex subunit 7B	darkgreen		10.1107	10.1128	10.0829	10.0764	9.8962	10.0547	10.0888	10.0547	10.0677	10.0437	10.0415	10.1619
SOLYC01G009000	RING/U-box superfamily protein	darkgrey		11.7961	11.6467	11.3939	11.3218	11.5755	11.5213	11.7127	11.7667	11.7981	11.7776	11.4476	11.7492
SOLYC01G009010	4-diphosphocytidyl-2-C-methyl-D-erythritol kinase	brown		10.0386	10.0259	9.95878	10.0254	10.1054	10.174	10.113	9.90235	9.76675	9.9488	9.94532	10.0159
SOLYC01G009020	Cysteine proteinase inhibitor	turquoise		12.8432	12.8112	12.5613	12.6074	12.7155	12.59	12.496	12.3475	12.7415	12.7124	12.6661	12.8081
SOLYC01G009030	dgd1 suppressor 1	turquoise		11.1128	10.9857	10.8146	10.722	10.9452	10.8012	10.7565	10.7351	11.1762	10.9411	10.8109	10.8248
SOLYC01G009040	cyclinB1_4	bisque4		9.32283	9.547	8.3611	8.66587	9.44461	9.92975	9.11639	8.73293	9.66786	9.74651	8.75883	9.0458
SOLYC01G009050	Molybdopterin biosynthesis protein CNX1	darkgrey		11.5038	11.3819	11.1164	11.2552	11.4483	11.2544	11.1956	11.1788	11.6541	11.6062	11.3776	11.3101
SOLYC01G009060	BTB-POZ and MATH domain protein	mediumpurple3		11.0937	11.087	11.1105	11.151	11.0319	11.1309	11.1882	11.2014	11.1038	11.1855	11.2156	11.312
SOLYC01G009070	gamyb-like 1	yellow		9.48472	9.5246	9.39716	9.73481	9.70671	9.7559	9.63372	9.69374	9.44336	9.50377	9.16414	9.49101
SOLYC01G009080	Zeaxanthin epoxidase, chloroplastic	black		6.65832	6.61585	7.38598	7.25958	7.25364	6.9078	7.00583	6.46579	6.46447	6.21316	6.32931	6.1846
SOLYC01G009090	Serrate RNA effector molecule	mediumpurple3		12.8324	12.8008	12.7255	12.7599	12.7012	12.7734	12.8847	13.0422	12.9398	12.9649	12.9731	13.0557
SOLYC01G009100	60S ribosomal protein L30	bisque4		12.9688	12.982	12.7707	12.5341	12.7841	12.9525	12.6634	12.7039	12.9077	12.8815	12.76	12.6833
SOLYC01G009120	Histone deacetylase	darkgrey		9.10697	9.08055	9.14316	9.236	9.12852	9.06038	9.1982	9.26011	9.01001	9.09396	8.9456	9.14052
SOLYC01G009145	Glycosyl hydrolase	mediumpurple3		9.35108	9.2633	9.66308	9.50179	9.3955	9.18292	9.58346	9.51999	9.5426	9.48894	9.43984	9.55414
SOLYC01G009160	Late embryogenesis abundant	mediumpurple3		6.94482	6.76646	7.93103	7.86803	7.09844	6.95752	6.47706	8.19768	6.8272	7.0812	7.40332	7.09724
SOLYC01G009170	EIL-EIN3/EIL	mediumpurple3		14.2221	14.2678	14.5225	14.6349	14.3043	14.3166	14.7041	14.7607	14.3087	14.4837	14.6965	14.6375
SOLYC01G009180	5-methyltetrahydropteroyltriglutamate--homocysteine methyltransferase	darkgreen		11.4216	11.3698	11.2859	11.2771	11.3114	11.2493	11.5287	11.558	11.4534	11.4024	11.4378	11.5113
SOLYC01G009200	inactive protein RESTRICTED TEV MOVEMENT 2-like	darkolivegreen4		8.47622	8.57282	9.5781	9.43882	8.74067	9.5609	9.38707	9.10477	8.15763	8.85077	9.20243	9.3416
SOLYC01G009220	inactive protein RESTRICTED TEV MOVEMENT 2-like	darkolivegreen4		6.71096	6.97728	7.62782	7.55748	7.09894	7.81993	7.30479	7.26595	6.20079	6.8634	7.32827	7.33626
SOLYC01G009230	sitiens	black		11.2102	11.128	11.4159	11.4286	11.3609	11.0334	11.3241	11.1384	11.0804	11.047	11.1271	10.93
SOLYC01G009240	Glycosyl hydrolase family protein	bisque4		3.17521	3.26417	2.96013	3.69613	3.45687	4.04441	3.55771	1.92244	3.63247	3.3951	3.768	2.31795
SOLYC01G009245	Chlororespiratory reduction 42	black		3.43326	3.14343	3.68818	4.18464	3.50852	3.28446	2.98595	2.22081	2.65133	2.57419	1.5303	0
SOLYC01G009250	hypothetical protein	darkgrey		4.58124	4.60558	3.97961	4.08098	4.5491	4.5713	4.76023	3.9569	4.41775	3.62196	4.36306	4.05381
SOLYC01G009260	protein FAF-like, chloroplastic	darkolivegreen4		1.67959	2.3489	1.85441	3.45964	1.97724	2.41921	1.07874	3.62114	0.34335	2.79539	1.7274	2.00621
SOLYC01G009280	Serine/threonine-protein phosphatase	skyblue2		11.7459	11.6823	11.9678	11.9936	11.7403	11.7329	12.0918	12.0159	11.8443	11.8558	11.9536	12.0221
SOLYC01G009290	Protein CLP1 homolog	darkgrey		10.5266	10.5128	10.2621	10.3605	10.38	10.51	10.4371	10.4898	10.5848	10.535	10.6291	10.5249
SOLYC01G009300	Serine/threonine-protein kinase Nek2	darkolivegreen4	KIN	13.2311	13.0978	13.8486	13.6575	13.8947	13.8452	14.1848	13.438	13.1067	13.4927	13.2918	13.6021
SOLYC01G009310	meloidogyne-induced giant cell protein DB217	turquoise		14.3814	14.2869	13.7725	13.7938	14.2083	13.7836	13.6169	13.4026	14.2659	14.1967	13.5955	13.6897
SOLYC01G009340	SUN-domain protein2	darkgrey		6.99185	7.02982	6.9705	7.13953	6.72452	6.57265	6.98924	7.37408	6.83839	6.72499	7.18728	7.13689
SOLYC01G009370	Cytochrome P450	turquoise		6.24408	6.73711	4.22762	4.37338	6.29937	6.03347	3.75263	4.01216	6.55468	5.90434	5.34787	4.5968
SOLYC01G009380	Nicalin	bisque4		9.7723	9.73205	9.82696	9.98344	9.85726	9.79924	9.75578	9.78753	9.83983	9.82258	9.84606	9.68037
SOLYC01G009390	mRNA-decapping enzyme-like protein	turquoise		9.47523	9.3157	9.05848	9.08849	9.28729	9.12754	8.92651	8.85618	9.33943	9.30748	9.4136	8.87791
SOLYC01G009420	UDP-apiose/UDP-xylose synthase	black		14.2844	14.2041	14.2925	14.2287	14.3767	14.2408	14.3635	14.3623	14.3264	14.2857	14.0282	14.0534
SOLYC01G009430	hypothetical protein	darkolivegreen4		12.8779	13.059	13.8655	13.7855	13.4428	13.5349	14.3194	14.1128	12.4413	12.4794	13.6169	13.3896
SOLYC01G009443	Mitochondrial inner membrane protease ATP23	darkgrey		12.0062	11.972	11.9429	12.053	12.0302	11.9233	11.9906	12.0748	12.1372	11.997	12.0391	12.0864
SOLYC01G009447	60S acidic ribosomal protein family	bisque4		11.0941	11.1641	10.9378	10.7708	10.7393	11.1876	10.8445	11.1791	11.1089	11.0649	11.245	11.0162
SOLYC01G009470	Poly [ADP-ribose] polymerase	indianred4		0.944189	2.10376	0.5293	1.82168	0.537509	2.3208	1.41534	3.4084	0.63785	2.00488	1.12604	1.99462
SOLYC01G009480	Alpha/beta-Hydrolases superfamily protein	turquoise		5.95587	5.4147	3.19112	2.61497	5.01401	4.59411	3.18862	1.95792	5.50375	3.22089	3.88577	2.6434
SOLYC01G009500	Alpha/beta-Hydrolases superfamily protein	black		9.20821	9.06882	9.49297	9.38539	9.36941	9.11095	9.40334	9.29106	9.13433	9.14856	8.97029	8.9102
SOLYC01G009505	Unknown protein	indianred4		4.70948	4.54419	2.05809	2.39944	2.25729	1.8297	2.14496	2.85425	3.14154	1.46597	3.38989	2.22529
SOLYC01G009520	Ribosomal protein	bisque4		13.7603	13.7078	13.6664	13.5028	13.7004	13.7195	13.5643	13.5458	13.8037	13.8186	13.6436	13.5739
SOLYC01G009565	receptor-like protein 12	black		6.83353	6.96467	7.50982	7.18809	7.21568	6.81639	7.35501	7.12375	5.96313	6.40437	6.64523	6.14376
SOLYC01G009610	Protein phosphatase inhibitor 2-like	darkolivegreen4		10.3202	10.3946	10.7169	10.5876	10.4056	10.4982	10.5867	10.6366	10.2567	10.2567	10.4747	10.4624
SOLYC01G009620	Cleavage and polyadenylation specificity factor subunit 5	bisque4		9.70843	9.7691	9.78296	9.86477	9.77816	9.92386	9.74763	9.67163	9.6694	9.79625	9.81394	9.71727
SOLYC01G009630	Cleavage and polyadenylation specificity factor subunit 5	darkgrey		10.8122	10.7246	10.4745	10.3302	10.6003	10.4382	10.8196	10.8539	10.814	10.5604	10.7515	10.6674
SOLYC01G009670	Poly(A) polymerase I	darkgrey		6.7263	6.64954	6.36121	6.52247	6.74183	6.51588	6.48706	6.87281	6.73634	6.44736	6.82866	6.40411
SOLYC01G009690	SC0A	turquoise	RLP	12.159	12.0984	6.95147	7.24569	11.3889	10.8593	6.18948	6.20382	12.1845	11.1676	7.63842	6.66613
SOLYC01G009700	NL0E	turquoise	RLP	10.1896	10.1147	6.76066	6.41437	9.20162	8.81299	5.7998	5.44208	9.64319	8.83065	6.49287	6.51557
SOLYC01G009705	Unknown protein	turquoise		5.80586	5.64446	2.0462	1.49022	4.93351	4.90675	1.34873	1.65608	5.14628	4.05944	0.892012	1.07289
SOLYC01G009720	E3 ubiquitin protein ligase DRIP2	brown		8.19963	8.12208	8.15307	8.23116	8.04887	8.32342	8.2683	7.40414	8.53508	8.88633	9.10066	9.11774
SOLYC01G009750	cysteine-rich and transmembrane domain-containing protein WIH2	mediumpurple3		11.8927	11.9564	12.2387	12.2154	11.9234	12.1252	12.3657	12.1362	11.9097	12.105	12.3517	12.3895
SOLYC01G009760	GRAM domain family protein	mediumpurple3		5.68856	5.82997	7.19986	7.41615	5.57126	5.19596	6.53302	6.2636	5.56602	5.28342	7.77929	6.75651
SOLYC01G009770	ATP-dependent RNA helicase	brown		7.61595	7.78545	7.99476	8.09912	7.94096	8.07518	7.93284	7.7563	8.31251	8.32864	8.61587	8.27302
SOLYC01G009780	GSH-induced LITAF domain protein	lightcyan1		11.4881	11.3156	10.8842	10.7605	11.0257	10.8757	10.9639	10.8336	11.4413	11.2901	11.3399	11.2525
SOLYC01G009810	Leucine-rich repeat protein	turquoise	RLP	10.4786	10.4333	3.95503	2.88438	9.93981	8.84993	3.25588	4.08253	10.0925	9.28242	4.16601	2.81246
SOLYC01G009820	Hydroxyproline-rich glycoprotein family protein	turquoise		10.7446	10.7383	10.0435	10.2336	10.4862	10.2716	10.0923	10.15	10.8225	10.6173	10.5668	10.2838
SOLYC01G009830	Nucleotide/sugar transporter family protein	darkolivegreen4		1.15724	1.15811	4.05015	5.23085	2.48642	1.07539	4.88664	5.03574	2.51709	3.1836	5.49025	5.16936
SOLYC01G009850	hypothetical protein	bisque4		11.0376	11.106	10.9123	10.9031	10.953	11.2004	10.8826	10.8497	10.7741	10.9353	10.956	10.9077
SOLYC01G009860	NAC domain-containing protein	turquoise		12.26	12.3113	10.8135	10.8103	11.9569	11.6013	10.7912	10.8018	12.1116	11.7683	11.7277	11.132
SOLYC01G009870	Glycerophosphodiester phosphodiesterase	turquoise		6.64882	6.24875	5.87704	5.59299	6.01225	5.7059	5.25409	5.06062	6.55931	6.56158	6.70415	5.1973
SOLYC01G009930	receptor-like protein 12	turquoise	RLP	10.4912	10.3476	2.64909	1.57943	9.31064	7.9842	2.20756	2.95946	10.0323	8.44192	2.18949	1.48269
SOLYC01G009970	Hydrolase	turquoise		9.24143	9.13132	8.79704	8.88399	9.36251	9.06715	8.77609	8.42708	9.09012	8.98295	8.54781	8.51053
SOLYC01G009990	Peptidyl-prolyl cis-trans isomerase	darkolivegreen4		12.2077	12.1699	12.4096	12.2116	12.2445	12.3824	12.2787	12.0051	12.1228	12.1828	12.0726	12.1572
SOLYC01G010000	ACT domain-containing protein	darkolivegreen4		8.33697	8.50094	9.18356	9.19376	8.91296	8.56042	9.27877	8.84149	7.87585	8.13091	9.64844	8.84283
SOLYC01G010020	Calmodulin	lightcyan1		9.41782	9.40579	8.08073	7.57754	8.69133	8.53925	7.4696	8.6475	9.50029	9.01264	9.23314	8.69293
SOLYC01G010030	Proline-rich receptor-like protein kinase PERK13	darkolivegreen4	KIN	9.62989	9.68949	9.94409	10.0987	9.89155	10.0898	9.90017	9.96242	9.56254	9.62713	9.47918	9.69468
SOLYC01G010050	S-adenosylmethionine decarboxylase 3	mediumpurple3		12.7765	12.7673	12.7917	12.8627	12.7831	12.7739	13.1441	13.6249	13.0151	12.9737	12.8124	13.4446
SOLYC01G010060	Unknown protein	turquoise		11.1199	10.8544	5.13772	5.87418	10.4137	9.96922	4.12199	4.36335	10.3554	9.86207	6.6787	5.10683
SOLYC01G010080	Potassium channel AKT1	indianred4		8.32736	8.71651	7.50172	8.30636	7.5798	8.70008	8.13348	10.3267	8.36933	8.25091	8.65925	8.26523
SOLYC01G010130	bHLH transcription factor 001	black		9.86285	9.72346	10.1399	10.2865	10.1922	10.1362	9.88796	9.64481	9.24204	9.16424	9.20425	9.18633
SOLYC01G010150	ACT domain-containing protein	brown		9.99794	10.1763	10.5029	10.4825	10.1706	10.9584	10.9987	9.78085	10.0242	10.2428	11.0023	11.0948
SOLYC01G010180	Unknown protein	turquoise		12.1957	11.8917	11.7006	11.6587	11.8751	11.4046	10.9005	11.1839	11.6726	11.3486	9.36185	10.0204
SOLYC01G010185	Retrovirus-related Pol polyprotein from transposon TNT 1-94	turquoise		11.6309	11.6615	10.8095	11.2101	11.4463	11.1616	10.9891	10.3816	11.3238	11.3622	10.392	10.7902
SOLYC01G010215	UBN2 domain-containing protein	turquoise		11.0766	11.1483	10.6688	10.7631	10.9787	10.7849	10.4271	10.2779	10.7227	10.5038	10.2987	10.4138
SOLYC01G010220	Copia-like polyprotein/retrotransposon	turquoise		10.6184	10.5904	9.29507	9.33771	10.3014	9.72108	8.89435	8.73311	10.2572	9.67863	9.17205	8.73315
SOLYC01G010230	MDIS1-interacting receptor like kinase 2	turquoise		13.0649	13.0064	11.687	11.7136	12.9307	12.349	11.5488	11.3683	12.7179	12.3855	11.2894	11.5486
SOLYC01G010250	6-phosphogluconolactonase	black		7.95518	7.91728	7.65073	7.66581	7.89924	7.19047	7.35709	7.59514	6.92491	6.14816	6.44845	5.36984
SOLYC01G010270	Protein SPIRAL1	darkolivegreen4		12.0554	12.0864	12.4538	12.4494	12.3064	12.4173	12.3877	12.2106	12.0348	12.1888	12.2782	12.1198
SOLYC01G010290	Ureide permease	turquoise		10.6968	10.797	10.5033	10.6334	11.0449	10.9904	10.4549	10.2635	10.5994	10.6159	10.4556	10.1844
SOLYC01G010310	Carbohydrate-binding X8 domain superfamily protein	darkolivegreen4		10.0311	10.275	10.5853	10.8442	10.4693	11.0361	10.8659	10.5959	10.2204	10.5388	10.4881	10.7406
SOLYC01G010365	Unknown protein	darkolivegreen4		6.81015	7.39545	6.62274	7.65503	7.39934	7.2391	8.17329	6.59379	7.1849	7.01445	6.83876	7.10191
SOLYC01G010370	S-adenosyl-L-methionine-dependent methyltransferases superfamily protein	darkolivegreen4		9.34235	9.29685	9.75904	9.59348	9.49214	9.79818	9.41953	9.47093	9.42116	9.37595	9.43435	9.47273
SOLYC01G010390	Beta-glucosidase 34	orange		11.6468	11.1032	10.9736	10.1757	10.5896	10.2903	10.0581	11.019	11.936	11.9455	11.921	11.5932
SOLYC01G010410	Zinc finger protein	turquoise		5.30696	5.44489	5.44349	5.65324	5.729	4.93234	5.20053	5.25438	5.88972	5.50454	6.00942	4.92146
SOLYC01G010430	Actin cross-linking protein, putative	darkgrey		10.598	10.4819	10.4152	9.80258	10.0999	10.2652	9.88511	10.0166	10.292	10.4236	10.5723	10.0764
SOLYC01G010440	Glycine-rich protein	darkgrey		12.4739	12.4855	12.0353	12.2196	12.4156	12.4042	12.3924	12.6922	12.6437	12.496	12.4831	12.6374
SOLYC01G010460	5'-AMP-activated protein kinase subunit beta-2	darkmagenta		7.57789	7.69279	8.06197	7.91959	7.83371	7.79618	7.54085	7.72223	7.46592	7.80202	7.46816	7.36924
SOLYC01G010470	5'-AMP-activated protein kinase subunit beta-2	yellow		7.16611	7.47091	7.5585	7.68989	7.65501	7.67897	7.45554	7.50659	7.20701	7.47349	7.29117	7.38817
SOLYC01G010480	Protein TWIN LOV 1	brown		10.2896	10.2975	9.98806	10.5297	10.3449	10.5636	10.3765	9.6744	10.0398	10.3907	10.1118	10.0429
SOLYC01G010510	Pentatricopeptide repeat-containing protein, mitochondrial	yellow		6.90626	6.86079	7.13322	7.12154	6.80928	6.88251	6.87405	6.73568	6.55373	6.71042	6.83977	6.49176
SOLYC01G010520	Helicase with zinc finger protein	darkolivegreen4		8.71683	8.8765	9.50305	9.66757	9.30777	9.26004	9.60159	9.27054	8.5931	8.764	9.01196	8.98704
SOLYC01G010540	40S ribosomal protein S9	darkgreen		12.3667	12.4046	12.3306	12.207	12.2167	12.3372	12.1811	12.234	12.1594	12.1787	12.2322	12.2255
SOLYC01G010570	Mucin-related protein	darkgrey		10.6643	10.6675	10.4442	10.2583	10.698	10.5814	10.6166	10.7739	10.773	10.7749	10.5173	10.7997
SOLYC01G010580	40S ribosomal protein S9	darkgrey		14.2017	14.2374	14.0957	14.0999	14.1316	14.2962	14.2944	14.2799	14.195	14.2053	14.2379	14.3004
SOLYC01G010590	Peptidyl-prolyl cis-trans isomerase	turquoise		10.5088	10.4921	10.4567	10.3727	10.5326	10.4119	10.418	10.1675	10.4489	10.4094	10.2583	10.1348
SOLYC01G010600	Homeobox-leucine zipper protein HOX21	darkolivegreen4		3.17052	3.1554	6.30324	6.85271	4.8133	4.97047	6.14157	5.00935	3.68956	4.60202	6.62332	6.27421
SOLYC01G010640	NAD(P)-linked oxidoreductase superfamily protein	darkgrey		8.97818	8.98469	8.63545	8.81064	9.16838	9.19103	9.21339	9.24414	9.25663	9.07956	8.89724	9.01395
SOLYC01G010650	UDP-galactose UDP-glucose transporter 3-like protein	darkgrey		10.4773	10.4541	10.1622	10.3227	10.5018	10.333	10.197	10.2094	10.5823	10.4619	10.2272	10.2296
SOLYC01G010660	Protein kinase 2B, chloroplastic	mediumpurple3	KIN	9.76406	9.88906	9.78748	9.72073	9.63033	9.56632	9.58005	9.86864	9.60402	9.41239	10.082	10.0932
SOLYC01G010700	SNF1-related protein kinase regulatory subunit gamma-1-like	darkgrey		10.6601	10.4142	10.0822	10.4678	10.6909	10.342	10.6096	10.2685	10.812	10.9113	9.99293	10.6863
SOLYC01G010710	Carboxypeptidase	indianred4		9.18695	9.33633	9.62194	9.93311	9.14754	9.0824	9.27833	9.38107	9.15446	8.81271	9.48893	8.65281
SOLYC01G010720	Carboxypeptidase	indianred4		4.44563	4.25772	2.75137	4.03718	1.71845	2.47083	2.75176	2.81621	4.97269	4.05755	4.90168	2.69109
SOLYC01G010750	Ricin B lectin domain	orange		14.6306	14.6363	14.3145	14.4299	14.4995	14.6934	14.6255	14.4271	14.8885	14.7831	14.8082	14.9031
SOLYC01G010755	Serine/threonine-protein phosphatase 7 long form-like protein	bisque4		3.12999	3.09896	1.05795	1.75074	2.80618	2.32241	1.29861	1.0495	2.88508	3.00312	1.19221	0.836453
SOLYC01G010760	Mitochondrial outer membrane protein porin	turquoise		11.7949	11.7753	10.9349	11.0476	11.4966	11.2512	11.1878	11.3274	11.9392	11.5756	11.4315	11.3805
SOLYC01G010780	Protein kinase superfamily protein	darkgrey	KIN	11.6876	11.6831	11.5716	11.6194	11.6376	11.6009	11.6269	11.681	11.6397	11.6782	11.6227	11.6979
SOLYC01G010810	Ran-interacting Mog1 protein	brown		9.27299	9.30265	9.55603	9.59883	9.35546	9.65543	9.41185	9.14761	9.33744	9.49271	9.54549	9.47796
SOLYC01G010820	Cullin	mediumpurple3		11.5391	11.5009	11.5037	11.5913	11.4103	11.52	11.5356	11.6427	11.6307	11.6294	11.7139	11.8032
SOLYC01G010830	Haloacid dehalogenase-like hydrolase-like protein	turquoise		9.40687	9.43087	9.29642	9.29956	9.39958	9.52594	9.3528	9.39207	9.46521	9.33697	9.1529	9.34393
SOLYC01G010860	Sphinganine C(4)-monooxygenase 1	brown		10.3122	10.2964	10.2892	10.3248	10.4634	10.3428	10.6082	10.2425	10.2522	10.408	10.2588	10.6227
SOLYC01G010870	S-adenosyl-L-methionine-dependent methyltransferases superfamily protein	darkgrey		11.7419	11.7707	11.7446	11.7959	11.8201	11.6753	11.7357	11.5694	11.7227	11.7417	11.6615	11.6451
SOLYC01G010880	RING/FYVE/PHD zinc finger superfamily protein	turquoise		9.87061	9.90326	9.33253	9.21576	9.69518	9.70189	9.49464	9.17351	9.85824	9.72046	9.44111	9.40993
SOLYC01G010920	O-fucosyltransferase	turquoise		7.05368	7.0531	6.57435	6.99488	6.80826	7.21611	6.80419	6.85487	6.6455	6.38189	6.29366	6.24566
SOLYC01G010930	O-fucosyltransferase family protein	turquoise		7.48555	7.57027	7.37601	7.47417	7.57119	7.35356	6.92853	7.28521	7.39445	7.40548	7.10701	7.10273
SOLYC01G010940	Transmembrane emp24 domain-containing protein p24delta7	darkolivegreen4		10.8355	10.8409	10.936	10.655	10.7264	10.7743	10.7944	10.7198	10.8377	10.8168	10.7579	10.7873
SOLYC01G010950	MAP kinase kinase kinase 2	black	KIN	9.87074	9.92234	10.0936	10.0993	9.92648	10.0451	10.3651	10.3307	9.29255	9.75315	9.60334	10.0339
SOLYC01G010970	Argonaute7	darkolivegreen4		9.72747	10.0295	11.4166	10.9877	10.559	10.7981	11.4209	10.9794	9.34396	9.57423	10.5267	10.5981
SOLYC01G010990	Son of sevenless protein	black		10.4892	10.3844	10.6709	10.7557	10.4434	10.2947	10.3344	10.3682	10.3023	10.1763	10.2051	10.1126
SOLYC01G011000	Eukaryotic translation initiation factor 5A	bisque4		13.8576	13.8752	13.6733	13.5545	13.6947	13.799	13.6797	13.6581	13.6916	13.713	13.6775	13.6815
SOLYC01G011030	RING/U-box superfamily protein	skyblue2		9.24751	9.21668	9.42238	9.3723	9.23957	9.20876	9.45819	9.43881	9.2042	9.26732	9.27441	9.32342
SOLYC01G011040	Leucine-rich repeat receptor-like protein kinase	mediumpurple3	RLP	11.9865	11.892	12.3944	12.2002	11.7024	11.9564	12.066	12.308	11.8617	11.9616	12.2281	12.1787
SOLYC01G011080	Unknown protein	yellow		8.28384	8.41261	8.30732	8.4142	8.19589	8.30509	8.10948	8.6213	8.2474	8.07084	8.3936	8.36729
SOLYC01G011090	Phospholipid-transporting ATPase	darkgrey		9.82518	9.47425	9.95566	9.85692	9.62896	8.90541	9.8641	9.73396	9.84395	9.90081	9.95825	9.88789
SOLYC01G011100	Phospholipid-transporting ATPase	mediumpurple3		12.3513	12.3148	12.4666	12.3606	12.2824	12.1326	12.3625	12.4996	12.4051	12.3199	12.5433	12.4684
SOLYC01G011105	CLAVATA3/ESR	darkolivegreen4		5.21986	5.80364	6.55702	7.00505	5.48414	6.17313	6.18379	5.81398	3.76028	5.26745	6.12004	6.32913
SOLYC01G011220	Aspartic proteinase-like protein 2	black		3.07055	2.864	3.59217	4.37446	4.3238	3.55539	3.31831	2.95961	2.96671	3.2735	3.9941	3.26416
SOLYC01G011340	protein phosphatase 2A catalytic subunit 2	mediumpurple3		12.3783	12.3324	12.4957	12.4125	12.2259	12.2925	12.3989	12.331	12.3092	12.2837	12.4326	12.5277
SOLYC01G011350	DUF3755 domain-containing protein	brown		10.4519	10.3737	10.4517	10.4174	10.4952	10.4702	10.6446	10.5357	10.5808	10.6898	10.7111	10.787
SOLYC01G011413	Unknown protein	turquoise		6.14024	6.00937	5.618	5.63742	5.70728	5.51615	5.43838	5.25776	5.86354	5.3213	4.86916	4.90082
SOLYC01G011430	O-acyltransferase WSD1-like	darkgrey		6.38848	5.73757	4.87082	4.17835	4.26325	2.8013	5.90679	6.43817	5.70253	4.88226	4.20059	6.03407
SOLYC01G011510	Aldehyde dehydrogenase	darkolivegreen4		10.7965	10.4844	11.1748	11.2715	10.5443	9.95275	10.797	10.7287	10.2138	10.3999	10.5199	10.7256
SOLYC01G014105	IRK-interacting protein	darkgrey		8.35304	8.40618	8.29435	8.44793	8.09711	7.79792	8.31927	8.30281	8.2284	8.1815	7.91487	8.09777
SOLYC01G014140	receptor-like protein 12	turquoise		7.24668	6.84018	1.30904	2.3261	6.61526	5.38226	0.322084	1.7211	6.72388	5.3734	2.83657	0.342542
SOLYC01G014180	Zinc finger A20 and AN1 domain-containing stress-associated protein 8	mediumpurple3		13.9088	13.9419	14.2526	14.4251	14.0167	14.0939	14.3979	14.2848	13.8457	13.9677	14.2822	14.2611
SOLYC01G014230	RING-type E3 ubiquitin transferase	mediumpurple3		11.1516	11.0236	10.7899	10.677	10.7669	10.6777	10.9465	10.9442	11.2841	11.1597	11.3874	11.3837
SOLYC01G014250	Unknown protein	yellow		8.47903	8.4956	8.69452	9.02372	8.72407	8.55016	8.62842	9.11416	8.37154	8.1962	8.12583	8.68865
SOLYC01G014270	Unknown protein	black		7.84328	7.8664	8.00387	8.34321	8.10518	7.97345	7.87029	7.57424	7.71274	7.56977	7.25337	7.1982
SOLYC01G014275	glycine-rich cell wall structural protein-like	black		3.42988	2.53137	3.7318	2.03086	3.15923	3.36153	3.41368	3.91325	0	1.20454	0.494625	0.475139
SOLYC01G014320	S-adenosyl-L-methionine-dependent methyltransferases superfamily protein	lightcyan1		4.333	4.32292	4.99897	4.27323	3.78658	3.23772	3.73945	2.48448	3.94945	4.366	4.70008	3.92087
SOLYC01G014373	IRK-interacting protein	black		5.84244	6.08676	5.52602	6.29822	6.66173	5.82419	6.03799	5.31827	5.81225	5.6181	4.44997	4.9649
SOLYC01G014470	Unknown protein	turquoise		5.0964	4.88405	5.26239	5.61774	5.90183	5.36454	3.9936	4.77916	5.64362	5.70815	5.09887	4.62775
SOLYC01G014480	ETHYLENE INSENSITIVE 3-like 3 protein	mediumpurple3		11.0895	11.1013	11.0184	11.063	11.0004	10.9562	11.1502	11.4099	11.1772	11.265	11.396	11.5074
SOLYC01G014490	DNA topoisomerase 6 subunit B	black		10.408	10.3832	10.554	10.5513	10.4516	10.2414	10.3242	10.2982	10.4035	10.3223	10.4195	10.147
SOLYC01G014530	G-type lectin S-receptor-like serine/threonine-protein kinase	skyblue1		5.10717	2.89553	4.96115	0	4.3752	0.535089	3.69413	1.41855	3.61647	0	3.70324	0
SOLYC01G014560	G-type lectin S-receptor-like serine/threonine-protein kinase	darkgrey		6.11411	5.35209	5.55179	5.11678	4.59111	4.71888	6.42622	5.53829	5.51042	5.7337	4.9838	4.98804
SOLYC01G014620	Unknown protein	lightcyan1		6.98283	7.105	6.50337	6.35956	6.8794	6.3441	6.45613	6.86498	7.03221	6.74715	6.3336	6.67022
SOLYC01G014840	Disease resistance protein	turquoise	TNL	11.3364	11.1502	9.53827	9.81369	10.6354	9.9964	9.25553	9.49101	11.1335	10.6855	10.0473	9.59543
SOLYC01G014850	Zinc finger transcription factor 7	darkgrey		10.7086	10.7692	10.6568	10.6507	10.6457	10.8516	10.9954	11.0131	10.7993	10.743	11.0079	10.995
SOLYC01G014860	Unknown protein	darkgrey		9.20819	9.22654	9.28543	9.19855	9.20185	9.2032	9.57458	9.59195	9.4815	9.52696	9.71093	9.70958
SOLYC01G015020	PRLI-interacting factor	mediumpurple3		12.6216	12.5613	12.4061	12.4217	12.3444	12.346	12.4808	12.3591	12.6066	12.5397	12.7374	12.7202
SOLYC01G016410	RING/U-box superfamily protein	mediumpurple3		9.28549	9.22591	9.48776	9.41015	9.38968	9.34957	9.63067	9.52036	9.50339	9.36335	9.40967	9.46229
SOLYC01G016460	Unknown protein	yellow		7.70295	7.79443	8.30503	8.51002	8.11532	8.19623	8.12701	8.08703	7.68136	7.64469	7.6629	7.90973
SOLYC01G016470	60S acidic ribosomal protein P1	bisque4		11.8943	11.941	11.7756	11.6113	11.7378	11.9109	11.6206	11.5263	11.8536	11.9133	11.6811	11.7445
SOLYC01G016560	Unknown protein	mediumpurple3		8.76023	8.69507	8.93938	8.94093	8.76839	8.59926	9.22964	9.33791	9.05505	8.93876	9.48863	9.21132
SOLYC01G017560	Unknown protein	skyblue1		1.42681	1.37488	2.99355	2.03127	2.53747	0.535089	2.65937	1.07225	2.89699	1.43968	4.27286	1.5909
SOLYC01G017600	transmembrane protein 45B-like	blue2		7.8859	7.70178	9.31731	9.68193	8.7018	9.47409	9.42403	9.53683	9.73804	9.74843	10.3498	10.386
SOLYC01G017720	Unknown protein	turquoise		4.71845	4.38187	4.16999	3.83786	4.28897	4.61371	3.51274	3.94546	4.53191	4.35331	4.77922	4.49455
SOLYC01G017860	Unknown protein	black		8.45333	8.44668	9.01651	8.87747	8.63565	8.52455	8.5597	8.65444	8.47553	8.29299	8.22518	8.22928
SOLYC01G018010	Unknown protein	mediumpurple3		6.6059	6.55365	6.60849	6.773	6.29144	7.02164	6.80634	7.08447	6.93775	6.91581	7.11652	7.13861
SOLYC01G020130	Glycosyltransferases	brown		7.5671	7.16313	7.70929	8.04112	7.47257	8.37832	8.83662	7.23279	7.72644	8.58396	9.12044	9.68567
SOLYC01G020150	Glycosyltransferases	brown		4.37911	4.53858	5.11906	5.36013	4.98472	5.7213	5.80826	4.64116	4.47368	5.52683	6.53891	6.69064
SOLYC01G020160	transcription factor bHLH95-like	brown		4.53101	3.92185	4.7663	4.16566	4.46408	5.3539	5.52203	4.21439	3.63646	5.20923	5.62832	6.016
SOLYC01G020190	RING/FYVE/PHD zinc finger superfamily protein	turquoise		4.59988	4.71855	3.18321	3.625	3.92538	3.85617	2.16073	3.35642	4.40305	4.59566	5.07821	3.06857
SOLYC01G020220	Replication factor C subunit 3	black		7.01423	7.09824	7.19577	7.37275	7.36087	7.25886	7.04729	7.05066	7.2142	6.89945	6.91871	6.97779
SOLYC01G020240	hypothetical protein	brown2		9.94409	10.0032	9.9907	10.1818	9.92782	10.158	10.0022	9.976	9.96304	10.0196	9.99019	10.0104
SOLYC01G020320	hypothetical protein	black		7.91802	8.07283	8.01436	8.12594	7.86505	8.07628	7.62835	7.73098	7.31169	7.62795	7.45344	7.47434
SOLYC01G020340	Pentatricopeptide repeat-containing protein	black		5.4955	5.45084	6.15039	6.38592	6.21414	5.62778	5.55333	6.02103	5.47082	5.72753	5.32817	5.56655
SOLYC01G020343	Unknown protein	turquoise		3.94967	4.04981	3.62686	4.66447	3.58883	3.24807	2.63725	3.32425	3.42614	3.16631	3.52286	3.27064
SOLYC01G020347	Unknown protein	yellow		4.43983	4.44881	4.92093	5.02711	5.03896	4.38849	3.9963	4.36964	3.94643	4.53579	4.06486	3.79944
SOLYC01G020353	Retrovirus-related Pol polyprotein from transposon TNT 1-94	black		4.80268	4.80739	5.39482	5.30503	5.14565	5.11188	5.04913	5.14392	5.23321	5.00569	4.98538	4.32658
SOLYC01G020357	Unknown protein	yellow		5.87323	6.02141	5.94512	6.67421	5.93138	6.69241	5.61706	6.03124	5.5125	5.74458	5.68896	5.64056
SOLYC01G020440	Replication factor C subunit 3	bisque4		10.3321	10.3191	10.0759	9.97655	10.3174	10.4041	9.99058	9.90019	10.3826	10.357	10.2205	10.0556
SOLYC01G020495	Unknown protein	yellow		8.36797	8.37457	8.84642	9.12321	8.52917	8.27899	8.56109	8.92367	8.439	8.36024	8.23497	8.66108
SOLYC01G020500	Unknown protein	yellow		6.16009	6.50488	6.65673	6.95947	6.62928	6.83713	6.65945	6.86064	6.4478	6.39022	5.92448	6.18409
SOLYC01G020520	Membrane-bound transcription factor site-2 protease	yellow		7.84688	7.90066	8.19577	8.18042	8.02953	7.99715	7.89896	8.05214	7.91003	7.87395	8.17557	7.68929
SOLYC01G021600	Dirigent protein	turquoise		9.73737	9.87447	6.19589	5.39697	9.17665	8.42526	5.15738	6.48194	9.22929	8.66569	6.00142	6.06875
SOLYC01G021640	Transducin/WD40 repeat-like superfamily protein	turquoise		10.1199	10.0983	10.0053	9.98882	10.049	9.96815	9.93647	10.0375	10.2463	10.1341	9.95485	10.0172
SOLYC01G021720	Unknown protein	darkgrey		4.35309	3.80901	3.68393	4.11415	4.26812	3.49829	3.5682	4.06028	4.13076	3.61949	3.86307	3.75713
SOLYC01G022740	F-box/kelch-repeat protein	black		8.79405	8.80179	8.96569	9.00183	8.88161	8.73169	8.83605	8.73059	8.85323	8.69277	8.60981	8.5116
SOLYC01G022750	NADH dehydrogenase [ubiquinone] 1 alpha subcomplex subunit 6	bisque4		11.4616	11.4425	11.2228	11.122	11.3487	11.4992	11.2038	11.0481	11.4095	11.4649	11.1314	11.2175
SOLYC01G028800	Pumilio-like protein 11	turquoise		8.60636	8.63346	7.78562	7.48229	8.3572	8.48029	7.93814	7.52163	8.76441	8.73089	8.21783	8.59573
SOLYC01G028803	Cytochrome P450	turquoise		8.81499	8.52721	7.06258	7.12382	8.76522	8.26061	7.07322	7.4482	8.45203	8.26688	6.42359	6.40515
SOLYC01G028807	Unknown protein	turquoise		12.8415	12.5897	12.2596	12.2028	13.0118	12.4859	12.1349	12.4005	12.5845	12.4153	11.8319	11.6914
SOLYC01G028810	Beta chaperonin 60	darkgreen		14.7186	14.6762	14.8091	14.8327	14.5935	14.5264	14.6389	14.7807	14.7011	14.6155	14.6922	14.7134
SOLYC01G028830	Protein kinase domain	brown	KIN	11.6048	11.6029	11.615	11.633	11.5943	11.5019	11.567	11.5393	11.4471	11.58	11.783	11.5713
SOLYC01G028860	Evolutionarily conserved C-terminal region 2	darkgrey		15.2505	15.2686	15.2167	15.3437	15.2426	15.2398	15.4941	15.5866	15.3602	15.4184	15.5226	15.5976
SOLYC01G028870	Antitermination NusB domain-containing protein	yellow		9.89885	9.8905	10.025	10.1529	10.1224	10.0487	9.93764	9.922	9.85715	9.92122	9.96502	9.8024
SOLYC01G028900	2-oxoisovalerate dehydrogenase subunit beta, mitochondrial	darkgrey		12.8727	12.8098	12.5211	12.5297	12.7545	12.6486	12.6987	12.6312	12.7942	12.7772	12.6294	12.7393
SOLYC01G028930	TATA-box-binding protein	orange		10.3589	10.3654	10.2388	10.1673	10.2132	10.2518	10.3293	10.3782	10.5095	10.361	10.502	10.4373
SOLYC01G033995	Flavin-containing monooxygenase	darkolivegreen4		0	0	1.84257	0	0	0	2.16234	1.9097	0	0	0.494625	0
SOLYC01G034010	Serine/threonine-protein phosphatase 7 long form-like protein	darkolivegreen4		0	0	0.723548	0	0	0	1.88698	1.79434	0	0	0.733248	0
SOLYC01G034020	Serine/threonine-protein phosphatase	darkolivegreen4		12.1571	12.1302	12.3785	12.2192	12.1462	12.3112	12.4056	12.2038	12.0904	12.1629	12.076	12.3056
SOLYC01G034150	DNA polymerase eta	darkgrey		10.3599	10.4365	10.3149	10.5094	10.4327	10.355	10.2569	10.4929	10.4963	10.4977	10.4545	10.5604
SOLYC01G044270	DnaJ domain	mediumpurple3		10.3302	10.2627	10.3152	10.3684	10.1817	10.1947	10.2234	10.439	10.2911	10.1684	10.5124	10.3656
SOLYC01G044340	RBR-type E3 ubiquitin transferase	darkgrey		9.19055	8.94597	8.53281	8.63507	8.8782	8.06976	8.72629	8.84219	9.42128	9.21839	9.06819	9.10334
SOLYC01G044350	RBR-type E3 ubiquitin transferase	darkgrey		11.0241	10.9656	10.3368	10.3875	10.6644	10.4894	10.4875	10.6202	11.0255	10.827	10.8936	10.7918
SOLYC01G044360	importin-5-like	skyblue2		14.4824	14.4414	14.6717	14.5915	14.494	14.6083	14.852	14.7799	14.665	14.838	14.5929	14.8833
SOLYC01G044365	Alg9-like mannosyltransferase family	brown2		1.7548	4.79039	2.52056	5.81392	1.85855	6.78777	2.02748	6.58192	4.60594	8.07507	5.54045	8.37531
SOLYC01G044370	Molybdenum cofactor sulfurase family protein	black		5.8367	5.72471	5.98174	5.98696	6.07509	6.10961	5.66257	5.52382	5.29931	4.92401	4.42448	4.34393
SOLYC01G044420	Calmodulin binding protein	turquoise		6.27407	6.16248	5.16882	5.42685	6.48878	5.98326	5.52247	4.51824	6.5113	6.0005	4.45843	4.45224
SOLYC01G044490	Elongation factor P	bisque4		10.3493	10.3397	10.2199	10.1103	10.1025	10.1334	10.0667	10.0702	10.0046	10.1812	10.1439	10.1821
SOLYC01G044556	TPX2	yellow		7.04017	7.13121	7.05639	7.01039	7.18928	7.20364	6.4689	6.7864	6.94055	6.39847	6.69922	6.35667
SOLYC01G044558	Cyclin-A1-1	yellow		8.64925	8.82459	8.68987	9.06798	8.91857	8.64716	8.38842	8.55705	8.60552	8.4613	8.40251	8.2323
SOLYC01G049650	Pyruvate kinase	turquoise		12.6513	12.5634	12.4695	12.4485	12.6403	12.4426	12.4566	12.4428	12.675	12.601	12.635	12.497
SOLYC01G049680	Transcription factor Pur-alpha 1	turquoise		11.5403	11.5397	11.0608	11.1658	11.3682	11.3638	11.1794	11.2709	11.3746	11.3356	11.2143	11.3284
SOLYC01G049690	transcription factor Pur-alpha 1	turquoise		10.6962	10.5744	10.2858	10.3605	10.5615	10.1727	10.2872	10.3261	10.4989	10.4652	10.3252	10.3536
SOLYC01G049770	Unknown protein	yellow		7.2056	7.32649	6.95474	7.14181	7.56763	7.37409	6.86714	6.89464	7.28071	6.96559	6.66487	6.52701
SOLYC01G049810	Pentatricopeptide repeat	darkgreen		5.83958	5.70954	5.84403	5.95689	5.60228	5.60093	5.39779	5.77887	5.32868	5.66715	5.56129	5.39387
SOLYC01G049820	kinesin-like protein KIF3A isoform X3	darkolivegreen4		3.26292	4.08155	5.53124	6.06415	5.40993	5.90821	4.9236	4.03303	2.89632	4.30438	5.6765	5.15186
SOLYC01G049880	Unknown protein	darkolivegreen4		9.04916	9.0946	9.28689	9.707	9.69402	9.58881	9.28562	8.83937	8.99363	9.1169	9.07248	9.09195
SOLYC01G049890	2-C-methyl-D-erythritol 4-phosphate cytidylyltransferase	darkolivegreen4		13.6791	13.6201	13.8582	13.8048	13.7152	13.6792	13.8906	13.6644	13.7023	13.772	13.6447	13.778
SOLYC01G049910	Membrane-bound transcription factor site-2 protease	yellow		7.4824	7.50561	7.52333	7.65765	7.37471	7.49644	7.64552	7.6839	7.3924	7.26776	7.25394	7.35787
SOLYC01G049920	Unknown protein	brown		5.84732	5.90003	6.16694	6.05647	5.75801	6.07285	6.57966	6.13617	6.1418	5.74746	6.53699	6.30736
SOLYC01G049960	chromosome-associated kinesin	turquoise		11.6536	11.6799	11.545	11.5005	11.5912	11.6464	11.6323	11.4442	11.6666	11.7125	11.5165	11.674
SOLYC01G050010	Zinc finger BED domain-containing protein DAYSLEEPER	turquoise		8.90739	8.93342	8.66061	8.6798	8.60185	8.42541	8.24362	8.24803	8.82111	8.43693	8.43127	8.17021
SOLYC01G050040	RING/U-box superfamily protein	mediumpurple3		8.59252	8.58012	8.7365	8.88604	8.61815	8.695	8.76613	8.99962	8.68642	8.59805	8.92522	9.01589
SOLYC01G050045	Unknown protein	mediumpurple3		4.69981	4.66446	4.8891	4.67986	4.58752	4.68856	4.30495	4.85492	5.0534	4.30785	4.99649	5.12759
SOLYC01G050050	Unknown protein	yellow		3.54432	3.56236	4.2059	4.15032	3.49317	2.4983	3.53898	3.82397	3.80406	3.17536	3.57827	3.31358
SOLYC01G050070	Transmembrane protein	darkolivegreen4		9.49559	9.50874	9.67158	9.66499	9.41277	9.43673	9.61146	9.45768	9.45924	9.5743	9.35725	9.60954
SOLYC01G056320	Unknown protein	yellow		4.83436	4.69929	4.95486	4.93419	5.10692	4.10199	4.4783	5.00304	5.17903	4.72224	5.03532	4.67815
SOLYC01G056340	de-etiolated 1	darkgrey		9.57708	9.58671	9.60252	9.53646	9.66602	9.52898	9.48115	9.5943	9.61025	9.64775	9.50661	9.52077
SOLYC01G056480	Unknown protein	yellow		7.11172	7.06385	7.29649	7.43218	7.03789	6.74999	6.94755	6.92678	7.24724	6.98122	6.86699	7.1143
SOLYC01G056520	ARM repeat superfamily protein	turquoise		11.6854	11.5924	11.6058	11.4821	11.5836	11.445	11.5434	11.4465	11.8423	11.7421	11.559	11.5675
SOLYC01G056570	Regulator of chromosome condensation	darkgrey		11.7275	11.637	11.6382	11.6764	11.7078	11.6024	11.7627	11.8049	11.7685	11.8688	11.6798	11.7843
SOLYC01G056600	Double-stranded RNA-binding protein 1	turquoise		5.89856	5.56363	5.62329	5.9724	5.85172	5.40002	5.16514	5.08781	5.63917	5.88487	5.62588	5.82734
SOLYC01G056620	Double-stranded RNA-binding protein 1	bisque4		8.55055	8.59157	8.62442	8.67884	8.52356	8.61338	8.41618	8.45724	8.57227	8.42347	8.79137	8.53471
SOLYC01G056653	Unknown protein	yellow		6.36551	6.53232	6.20897	6.83776	6.44482	5.62062	6.26962	6.22028	6.08581	6.38774	5.57575	6.40614
SOLYC01G056657	Unknown protein	yellow		7.55459	7.92496	7.71614	8.21782	7.67155	7.80457	7.96814	7.62277	7.38339	7.57958	7.37022	7.56699
SOLYC01G056690	Protein kinase and PP2C-like domain-containing protein	turquoise	KIN	10.6269	10.5355	10.2475	10.265	10.5046	10.3424	10.3923	10.2557	10.7916	10.6156	10.2157	10.3715
SOLYC01G056720	small basic intrinsic protein 2.1	lightcyan1		11.3507	11.2872	11.0485	11.0121	11.0762	10.9235	11.0472	11.0297	11.1041	11.1508	11.1433	11.1113
SOLYC01G056730	Unknown protein	mediumpurple3		7.75961	7.47168	7.6002	7.79479	7.59569	6.76187	7.53426	7.80129	7.72282	7.67029	7.72917	7.82135
SOLYC01G056750	Zinc finger, CCHC-type	darkgrey		7.34849	7.20168	7.2396	7.27562	7.33986	6.50579	6.98985	7.05539	7.43016	7.4061	7.12068	7.23377
SOLYC01G056760	Zinc finger, CCHC-type	lightcyan1		7.46367	7.60969	7.24621	7.27994	7.44525	7.46852	7.28271	7.44747	7.40719	7.25278	7.1906	7.69577
SOLYC01G056770	Unknown protein	turquoise		6.43531	6.6871	6.25013	6.26511	6.5562	6.44911	6.09337	5.88849	6.35795	6.32326	6.26177	6.52559
SOLYC01G056780	50S ribosomal protein L34	black		9.62115	9.4355	9.54292	9.39485	9.89719	9.53418	9.4069	9.29145	9.44419	9.09712	8.92308	9.04132
SOLYC01G056790	Exostosin-like protein	brown		5.53772	5.42451	5.82919	5.79895	5.4723	5.96504	5.64596	5.29176	5.41756	5.68232	5.83789	5.93541
SOLYC01G056800	Exostosin-like protein	brown		5.28966	5.41739	5.44563	5.7353	5.26773	5.39386	5.60198	5.58098	4.65177	5.52442	5.51717	6.19975
SOLYC01G056810	Syntaxin	darkolivegreen4		8.0639	8.16476	8.57702	8.59053	8.17935	8.2968	8.42004	8.47171	8.03856	8.17519	8.53798	8.38189
SOLYC01G056830	Syntaxin	mediumpurple3		5.17948	5.29925	5.89131	5.80753	5.67628	5.50376	5.31306	5.66934	5.39178	5.56117	5.81074	5.98485
SOLYC01G056850	CTP synthase	darkgrey		12.2561	12.0871	12.1887	12.1733	11.7188	12.346	13.4364	13.0269	12.8618	12.9375	12.5875	14.2522
SOLYC01G056940	Ubiquitin	turquoise		6.8679	6.76649	6.24902	6.23514	6.54982	6.4036	5.9051	5.87252	6.27144	6.10084	5.96838	5.76413
SOLYC01G056990	hypothetical protein	bisque4		6.61249	6.65547	6.93712	6.69429	6.59697	7.18086	6.75238	6.57809	6.74274	6.77592	7.02092	6.52781
SOLYC01G057000	Universal stress protein	darkgrey		8.70597	8.24319	7.00846	6.59846	7.25864	6.91733	7.60819	7.08791	8.76985	7.98042	7.38072	7.9225
SOLYC01G057020	protein TRIGALACTOSYLDIACYLGLYCEROL 4, chloroplastic-like	orange		9.66735	9.58713	9.50251	9.51748	9.62083	9.40549	9.62538	9.55011	9.74688	9.703	9.80843	9.81376
SOLYC01G057080	Ethylene-responsive transcription factor	mediumpurple3		2.87637	2.88198	1.74496	0.793075	1.54935	2.39442	0.852971	1.4762	3.29627	2.97094	4.77847	4.1208
SOLYC01G057090	DUF2215 domain-containing protein	darkgrey		10.5211	10.4863	10.2733	10.3466	10.6261	10.5526	10.4563	10.7535	10.681	10.5567	10.4672	10.6215
SOLYC01G057160	Unknown protein	mediumpurple3		4.94864	5.06568	5.04474	5.54902	4.8002	5.33786	5.49562	5.74924	5.2186	5.65672	5.84944	5.63592
SOLYC01G057165	Unknown protein	black		4.6821	5.17473	5.17698	6.09318	5.45006	5.13295	5.72203	5.09475	4.43428	4.42417	3.78839	4.808
SOLYC01G057200	Pentatricopeptide repeat-containing protein	yellow		7.81115	7.85672	7.90029	8.21927	8.09709	8.17158	8.14429	8.19961	7.64381	7.76057	7.89542	7.7543
SOLYC01G057210	Mitochondrial pyruvate dehydrogenase kinase	turquoise		11.48	11.4827	11.1964	11.1506	11.4047	11.32	11.2994	11.2513	11.4147	11.3867	11.0821	11.2628
SOLYC01G057220	Pectinesterase	bisque4		1.74456	3.27552	1.60196	2.14046	3.3626	3.94136	2.68734	1.67558	3.90114	4.04644	2.23192	3.19411
SOLYC01G057260	Transmembrane protein, putative	black		6.5867	6.86445	5.82504	6.12997	6.86707	7.40938	6.63026	6.90265	4.60197	6.23862	4.33007	5.78876
SOLYC01G057270	Calmodulin-binding transcription factor SR4	brown		5.86738	6.04046	5.86857	6.30953	6.01674	6.29445	6.55485	5.83571	6.44387	6.49933	6.10719	6.50823
SOLYC01G057310	Phragmoplast orienting kinesin 2	bisque4		9.91135	9.94363	9.8673	9.98023	10.0174	10.517	10.1306	9.44373	10.1533	10.3713	9.74185	9.93316
SOLYC01G057320	Kinesin	bisque4		8.05736	7.99437	8.10082	8.22968	8.06918	8.45548	8.19016	7.49526	8.51073	8.6868	7.7961	8.19267
SOLYC01G057340	Unknown protein	darkolivegreen4		8.59577	8.60405	9.00933	9.06234	8.60661	8.5564	8.65146	8.62618	8.22754	8.1903	8.87396	8.67694
SOLYC01G057430	Acetyl-coenzyme A carboxylase carboxyl transferase subunit alpha, chloroplastic	black		5.54391	5.75729	6.18037	6.61398	6.0368	5.93005	5.04657	5.12274	5.03606	5.50282	5.37749	4.61969
SOLYC01G057440	Unknown protein	darkgrey		5.08397	4.74513	5.00679	5.644	5.49699	4.48975	5.25986	5.19859	5.42753	5.47814	5.44251	5.50719
SOLYC01G057445	Mediator of RNA polymerase II transcription subunit 15a	lightcyan1		10.5915	10.5941	10.0632	10.0162	10.2854	10.2575	9.94889	10.0578	10.2588	10.3516	10.1715	10.3688
SOLYC01G057520	ARM repeat superfamily protein	darkolivegreen4		11.4732	11.3835	11.807	11.5455	11.4784	11.5866	11.7762	11.6304	11.5046	11.7345	11.6144	11.722
SOLYC01G057527	Unknown protein	darkgrey		5.73912	5.79498	5.01538	5.11752	5.55779	3.82559	5.14468	5.88708	6.99069	6.187	6.56937	5.58519
SOLYC01G057530	COBRA-like protein 1	lightcyan1		3.79813	3.77275	1.54896	2.26153	3.30254	2.22207	3.25866	3.29358	4.56815	3.99359	4.29365	3.50171
SOLYC01G057570	alpha-ketoglutarate-dependent dioxygenase alkB homolog 6-like	black		9.39321	9.45012	9.47765	9.55212	9.52966	9.42569	9.32822	9.19544	9.36271	9.31213	9.31965	9.25476
SOLYC01G057680	Unknown protein	turquoise	N	6.77957	6.62214	2.43638	1.57755	5.02965	2.76031	0	1.1464	6.01185	3.99457	2.25395	2.0932
SOLYC01G057707	Pentatricopeptide repeat-containing protein	darkgrey		7.18163	7.0492	6.55763	6.80372	7.09344	6.93319	6.56803	6.9784	7.19148	7.39972	6.96977	6.79888
SOLYC01G057760	RNA helicase DEAD2	mediumpurple3		12.8391	12.8132	12.6549	12.6247	12.5196	12.6417	12.7691	12.8551	12.9884	12.9103	13.0085	13.0307
SOLYC01G057770	HCO3-transporter family	mediumpurple3		10.9545	11.1551	11.8921	11.0423	10.7261	10.593	10.2059	10.8102	10.8982	10.3177	12.0475	10.9267
SOLYC01G057780	Zinc finger protein VAR3, chloroplastic	darkgreen		9.93008	9.90479	9.94518	10.1213	9.96707	10.0269	9.90393	10.0446	9.87777	9.93457	10.0259	9.75995
SOLYC01G057785	Unknown protein	brown2		1.12147	2.3421	1.45729	4.0541	1.59391	4.10379	1.50652	3.67677	1.65673	4.52604	1.45057	4.4783
SOLYC01G057830	30S ribosomal protein S1 protein	black		10.4594	10.3826	10.2803	10.2915	10.8249	10.587	10.4771	10.1192	10.3394	10.1998	9.7053	9.84313
SOLYC01G057840	Nuclear export mediator factor Nemf	turquoise		10.918	10.9141	10.7664	10.6911	10.7205	10.7802	10.6944	10.7495	10.8757	10.8205	10.7942	10.934
SOLYC01G057850	nuclear export mediator factor NEMF-like	darkgrey		10.6656	10.4542	10.4902	10.5639	10.4614	10.0625	10.5597	10.5555	10.9071	10.7357	10.6208	10.6837
SOLYC01G057853	Unknown protein	darkgrey		9.07706	8.84492	8.8549	8.8221	8.81415	8.57689	8.85561	9.00143	9.29798	9.15115	9.1161	8.88804
SOLYC01G057900	E3 ubiquitin-protein ligase UPL6	darkgrey		11.9157	11.7831	11.8524	11.8316	11.8222	11.62	11.7883	11.741	11.9124	11.901	11.8025	11.835
SOLYC01G057910	R2R3MYB transcription factor 2	indianred4		7.63868	7.80041	6.85587	6.39549	7.39277	6.27096	6.58264	7.84296	7.2461	6.13758	7.09119	5.9545
SOLYC01G058010	Neutral/alkaline invertase	orange		10.3352	10.3154	10.0657	10.2207	10.1502	10.1871	10.243	9.94177	10.4196	10.3618	10.3549	10.6572
SOLYC01G058020	Neutral/alkaline invertase	orange		8.77737	8.96299	8.56802	8.78795	8.69584	9.20317	8.81975	8.61002	8.82243	8.88657	8.84283	9.22143
SOLYC01G058100	Unknown protein	darkolivegreen4		6.56596	6.98034	8.27482	8.03388	7.11817	8.12928	7.7798	7.30543	6.75153	7.94452	8.42387	7.98157
SOLYC01G058140	beta-glycosidase 2	darkgrey		11.8569	11.8442	11.6922	11.8357	11.8114	11.6557	11.9019	12.0191	11.9134	11.8616	11.9526	11.9842
SOLYC01G058160	Duf724 domain-containing protein 3	orangered4		6.08034	6.25143	6.09608	6.56641	7.07124	7.09654	6.64926	6.75097	6.1827	6.58864	5.66696	6.43908
SOLYC01G058170	Agenet domain containing protein	black		5.93145	6.19132	6.33237	6.79594	6.93483	7.08512	6.50067	6.65742	6.09426	6.44462	5.58013	6.35572
SOLYC01G058190	30S ribosomal protein S6	mediumpurple3		9.00295	8.8913	9.00288	9.01312	8.89798	8.99244	8.92567	9.25566	8.91703	8.93973	8.79657	9.18268
SOLYC01G058205	Pentatricopeptide repeat-containing protein	black		8.25924	8.20671	8.36258	8.48682	8.23133	7.84743	7.89321	7.94725	8.08148	7.92639	8.23469	7.59697
SOLYC01G058260	Nuclear poly(A) polymerase 3	mediumpurple3		12.0699	12.1036	12.1744	12.0342	11.9865	11.7832	11.8635	12.0568	11.7984	11.7862	12.2133	12.2831
SOLYC01G058270	O-acetyltransferase family protein	darkolivegreen4		8.21158	8.11866	9.35839	9.43259	8.79336	8.60909	8.77273	8.69787	8.30098	8.24244	8.2177	8.21891
SOLYC01G058280	ER membrane protein complex subunit 6-like	turquoise		11.4008	11.4063	11.2741	11.2903	11.2884	11.3051	11.1728	11.3617	11.3017	11.2665	11.1101	11.2936
SOLYC01G058320	transmembrane protein	black		10.7728	10.7938	12.1141	12.069	11.4369	11.0867	11.3415	10.8194	10.1882	9.90745	10.2008	9.78256
SOLYC01G058350	Unknown protein	yellow		5.00623	5.15275	5.25253	5.57832	5.13892	5.52331	4.95641	5.03285	5.03176	4.62082	4.75651	4.70357
SOLYC01G058390	Galactokinase	darkgrey		12.0991	11.9029	11.3333	11.5171	11.8859	11.4999	11.6771	11.7801	12.3561	12.0047	11.7559	11.9024
SOLYC01G058450	Flowering time control protein FCA	mediumpurple3		10.846	10.7978	10.9635	10.9107	10.8243	10.8716	10.9319	11.0127	10.9479	11.0166	11.0579	11.0731
SOLYC01G058470	Unknown protein	yellow		8.0243	8.20884	8.03951	8.14105	8.14321	7.85524	7.65525	7.96938	8.15162	7.82177	7.77091	7.64628
SOLYC01G058520	Peroxidase	yellow		5.68741	5.88478	5.86337	6.37199	5.93243	6.56267	5.99672	6.31297	6.09286	5.60306	5.61349	6.05695
SOLYC01G058530	Ribosomal protein S18	yellow		7.90426	7.96424	8.00284	8.08055	7.65478	8.1251	7.81783	7.92707	7.50175	7.54496	7.64451	7.60043
SOLYC01G058535	Unknown protein	darkolivegreen4		4.57954	4.49891	5.16585	5.28351	4.4682	4.44866	4.64481	4.28161	4.65003	4.60594	5.17626	4.26856
SOLYC01G058670	Transcription factor	darkolivegreen4		11.2793	11.4259	12.7545	12.9954	11.8074	12.3509	13.0021	13.0314	11.3223	11.6752	12.3445	12.3746
SOLYC01G058673	Unknown protein	darkolivegreen4		4.85923	4.79247	5.74655	5.86107	4.90182	4.53486	5.47815	5.76134	5.14997	4.20649	5.52455	4.92438
SOLYC01G058677	Unknown protein	mediumpurple3		2.92094	3.17189	4.68381	5.27829	2.9437	2.84169	3.84419	3.85842	4.46148	3.18887	4.35719	3.64351
SOLYC01G058720	Calcium-binding EF-hand	turquoise		8.07204	8.1543	6.8374	6.39214	7.98163	6.97103	6.64812	6.85061	7.68448	7.28893	6.26257	7.11198
SOLYC01G058730	Transmembrane protein	darkgrey		12.8575	12.753	12.6701	12.6982	12.7906	12.6173	12.7147	12.6474	12.9815	12.8409	12.685	12.7521
SOLYC01G059830	Enoyl-CoA hydratase	turquoise		11.6198	11.4704	10.8811	10.9116	11.3259	11.235	11.0682	11.2128	11.6855	11.5546	10.9756	11.2495
SOLYC01G059860	MAP kinase kinase kinase 3	darkgrey	CK	11.6247	11.5411	11.6483	11.6354	11.7171	11.5058	11.7149	11.7342	11.7954	11.7323	11.5349	11.7328
SOLYC01G059870	phytochrome B1	black		11.3292	11.2112	11.4734	11.5849	11.4939	11.3358	11.3515	11.2536	11.3318	11.2384	10.9324	10.8641
SOLYC01G059880	Citrate synthase-like	bisque4		13.0271	13.1769	12.8555	12.8075	13.1701	13.5205	12.9649	12.7679	13.1713	13.3139	12.8352	13.0968
SOLYC01G059920	Nucleic acid-binding, OB-fold	bisque4		8.71444	8.73335	8.93355	8.88614	8.70246	8.86883	8.5739	8.56072	8.73257	8.6711	8.78759	8.48633
SOLYC01G059930	Adenine nucleotide alpha hydrolases-like superfamily protein	turquoise		13.4103	13.3606	12.4637	12.4522	13.0126	12.7497	12.3094	12.4597	13.1194	12.9149	12.4445	12.576
SOLYC01G059950	Transcription factor GRAS	darkgrey		6.3705	5.96758	6.07573	6.11794	5.5345	5.70213	5.76796	6.17692	6.77058	6.32724	6.64407	6.73769
SOLYC01G059965	Glucan endo-1,3-beta-glucosidase B	turquoise		8.0487	7.48704	1.74522	2.02514	6.6935	5.83627	2.81583	4.64771	7.97548	6.82837	5.16409	4.11517
SOLYC01G060010	Glucan endo-1,3-beta-glucosidase	orange		6.59768	7.31581	3.89897	4.44635	6.51497	7.30664	4.30199	5.13536	6.63854	7.10589	8.31741	7.97294
SOLYC01G060015	Glucan endo-1,3-beta-glucosidase	turquoise		3.94493	4.44281	1.46052	2.27005	3.69271	3.41011	1.50266	1.20664	3.38608	4.32689	4.74577	4.02892
SOLYC01G060020	beta-1,3-glucanase TOMB13GLUB	turquoise		9.11459	8.75095	3.57151	4.11656	8.21876	7.87505	4.68	5.53482	9.30801	8.46957	6.16026	5.66964
SOLYC01G060030	Zinc finger CCHC domain-containing protein 10	darkgrey		11.8708	11.8893	11.7942	11.8441	11.8817	11.9368	12.0297	12.097	11.9446	11.9226	11.9075	12.0964
SOLYC01G060040	WD40 domain-containing protein/Bromodomain domain-containing protein	darkolivegreen4		9.92393	10.003	10.2475	10.2734	9.98933	10.063	10.1261	10.368	9.84291	9.89258	10.1429	10.1886
SOLYC01G060050	WD40 domain-containing protein	skyblue2		8.51749	8.3785	8.81854	8.87986	8.44802	8.23914	8.64058	8.98498	8.54125	8.56609	8.68512	8.84317
SOLYC01G060070	Outer envelope pore protein 16-2, chloroplastic	turquoise		8.35295	8.51826	8.12882	8.0932	8.00026	7.7501	7.81845	7.70251	8.00931	7.85377	7.72197	7.58783
SOLYC01G060080	serine/threonine-protein phosphatase 4 regulatory subunit 3-like	mediumpurple3		10.4176	10.4222	10.4089	10.4464	10.2962	10.4326	10.4455	10.7308	10.4093	10.4811	10.6808	10.7971
SOLYC01G060090	serine/threonine-protein phosphatase 4 regulatory subunit 3-like	mediumpurple3		8.79893	8.57263	8.82689	8.81306	8.59506	8.32533	8.6867	8.91892	8.81419	8.89939	8.96964	9.15321
SOLYC01G060100	serine/threonine-protein phosphatase 4 regulatory subunit 3-like	mediumpurple3		5.51818	5.30811	5.43404	5.76806	5.15458	4.56801	5.37225	5.42039	5.29668	5.47761	5.49197	5.89098
SOLYC01G060130	TOMGTPASE Mill. GTPase	turquoise		10.5532	10.4824	9.94368	9.95652	10.4001	10.4508	10.029	9.9558	10.4574	10.3739	9.92348	9.89559
SOLYC01G060140	Calmodulin-binding transcription activator 5	mediumpurple3		12.3867	12.2999	12.6995	12.6301	12.1932	12.0945	12.5625	12.4854	12.4006	12.3227	12.8465	12.7013
SOLYC01G060170	Calmodulin-binding transcription activator	darkgrey		10.3	9.96497	10.6673	10.5831	10.0026	9.35501	10.3952	10.3438	10.4938	10.348	10.7285	10.5979
SOLYC01G060180	AMP-dependent synthetase/ligase	turquoise		11.4479	11.3737	10.7072	10.7463	11.3411	11.0535	11.0629	11.1102	11.4065	11.288	10.8566	10.8903
SOLYC01G060200	3'-5' exonuclease domain	orange		2.23061	3.15848	2.47162	3.61836	3.3385	3.24844	3.34073	3.61384	4.20122	4.62611	5.18115	4.00128
SOLYC01G060210	XH/XS domain-containing protein	turquoise		6.42154	6.40934	5.68205	6.28626	6.12919	6.40214	5.76263	6.1082	5.93006	6.30695	5.50355	6.08263
SOLYC01G060240	Unknown protein	black		7.9413	7.88288	9.00019	8.9934	8.09	8.28301	7.9762	9.15639	7.22324	7.64569	7.69681	8.08773
SOLYC01G060250	Unknown protein	yellow		6.9084	6.86489	7.34423	7.42626	7.20015	6.8583	7.27969	7.32416	7.35999	7.17933	7.20359	6.8802
SOLYC01G060260	Glycine-rich protein family	coral2		4.77347	5.49746	5.39635	5.31947	3.73907	5.09517	6.0246	6.23362	3.75468	4.73825	6.20392	5.56703
SOLYC01G060280	AMSH-like ubiquitin thioesterase 1	mediumpurple3		10.7739	10.5525	10.4379	10.4425	10.4444	10.1779	10.4092	10.6132	10.5894	10.4054	10.4286	10.566
SOLYC01G060350	Unknown protein	darkolivegreen4		0	0	1.1748	0.341552	1.56209	0	0	0.668709	1.28879	0	2.46149	0
SOLYC01G060410	GPI-anchored adhesin-like protein	bisque4		8.7376	8.81517	7.90497	8.27352	8.86013	9.21979	8.568	7.71919	9.07661	9.15898	8.14599	8.28478
SOLYC01G060450	transmembrane protein%2C putative	darkolivegreen4		5.10923	5.59513	6.09437	6.02308	5.551	6.31282	6.304	6.31881	5.13594	5.39009	5.89881	6.11763
SOLYC01G060460	SNF2-related	darkolivegreen4		3.40386	4.07419	4.00644	4.65251	3.82299	4.80959	4.92736	4.20892	2.32335	4.59375	4.5304	4.56747
SOLYC01G060470	Importin subunit alpha	mediumpurple3		13.5881	13.5594	13.7064	13.6344	13.5319	13.6796	13.8052	13.6707	13.6563	13.7675	13.8255	13.8766
SOLYC01G060490	GATA transcription factor 23	darkolivegreen4		3.48158	3.9861	5.68022	5.56802	3.96819	4.86223	4.41784	3.8321	3.13559	3.27686	3.8667	2.12253
SOLYC01G065490	NAD(P)-linked oxidoreductase, aldo/keto reductase family protein	orangered4		9.40611	9.54404	9.52192	9.81925	9.6886	9.58222	9.64348	9.62125	9.53301	9.43372	9.2775	9.25669
SOLYC01G065500	C2 calcium/lipid-binding plant phosphoribosyltransferase family protein	turquoise		10.565	10.5956	10.137	10.0237	10.6219	10.3962	10.0498	9.89636	10.7401	10.6027	9.92219	10.0506
SOLYC01G065510	leucine-rich repeat extensin-like protein 6	darkolivegreen4		9.38639	9.45878	9.94772	9.56917	9.82694	10.0313	8.99484	8.83109	9.06149	9.09774	9.33987	8.56697
SOLYC01G065530	COBRA-like protein	darkolivegreen4		10.3809	10.498	11.0963	10.9054	10.8457	11.0927	10.9598	10.9734	10.5719	10.6788	11.1241	11.1089
SOLYC01G065540	Two-component response regulator	skyblue2		10.834	10.7987	11.0828	11.2382	10.8953	10.9538	11.1632	11.4054	10.9026	11.0418	11.0999	11.1727
SOLYC01G065550	Dehydration-induced 19-like protein	turquoise		9.8571	9.79082	9.0657	9.19049	9.53675	9.42886	9.029	8.99928	9.40735	9.21872	9.3954	9.43356
SOLYC01G065560	DUF789 domain-containing protein	lightcyan1		9.84746	9.8708	9.54891	9.66058	9.68877	9.63443	9.68571	9.69398	10.0203	9.94449	9.90221	9.76282
SOLYC01G065570	DnaJ domain-containing protein	brown		3.90525	3.87005	4.37199	4.11175	3.62578	4.66323	4.5974	5.18002	4.0821	5.13785	5.28541	5.67819
SOLYC01G065580	Pumilio-like protein 24	darkgreen		11.8281	11.861	11.9804	11.9876	11.6694	11.8383	11.9081	12.0365	11.6737	11.7355	12.0658	11.9944
SOLYC01G065680	Unknown protein	mediumpurple3		7.09561	7.16259	7.49881	7.79979	7.38686	7.68452	7.91257	8.67824	7.26935	7.05346	7.89877	7.85088
SOLYC01G065690	Heavy metal-associated isoprenylated plant protein	darkolivegreen4		8.37473	8.70932	9.7052	9.68439	9.02314	9.22249	9.50851	9.56494	8.80292	8.99753	9.71747	9.41538
SOLYC01G065700	Protein phosphatase 2C family protein	black		8.71449	8.94029	10.9067	10.5029	9.85143	9.92913	10.5613	11.0852	8.51548	8.28546	6.41863	5.54359
SOLYC01G065710	CST complex subunit TEN1	black		7.26878	7.50265	7.69411	7.85529	7.53716	7.80437	7.75105	7.6111	7.22874	7.44409	6.91621	7.36797
SOLYC01G065720	Phospholipase	darkgrey		11.4451	11.4114	11.2789	11.2886	11.3126	11.1518	11.4053	11.5672	11.5691	11.4351	11.2206	11.4535
SOLYC01G065725	Unknown protein	lightcyan1		6.46573	5.00226	4.75738	0	2.9903	0.870099	2.40071	1.39918	6.11475	5.09995	5.7199	3.89875
SOLYC01G065740	F-box/RNI-like superfamily protein	orange		7.31411	7.37021	7.04752	7.55732	7.263	7.2311	7.25045	7.52916	7.46693	7.60288	7.5479	7.66251
SOLYC01G065750	Unknown protein	turquoise		5.805	5.73587	5.24752	5.2273	5.15335	5.60788	4.80625	5.03977	5.16827	5.33394	5.11675	5.01901
SOLYC01G065840	F-box/RNI-like superfamily protein	yellow		10.2163	10.2903	10.2865	10.4521	10.3132	10.248	10.1258	10.2745	10.0143	10.0183	9.96378	9.95021
SOLYC01G065980	Ethylene Response Factor E.4	orange		12.8863	13.0529	12.2736	12.7003	12.3449	12.6896	13.0335	13.01	12.6022	12.6772	13.2649	13.5111
SOLYC01G066040	Unknown protein	black		6.22988	6.19922	6.216	6.6805	6.33152	6.33942	6.3508	6.58625	4.97318	4.09628	4.97311	5.41482
SOLYC01G066050	Tetratricopeptide repeat-containing domain	mediumpurple3		12.8864	12.87	13.2163	13.055	12.8388	13.0181	13.1302	13.1562	12.9557	13.0334	13.318	13.3461
SOLYC01G066060	Multiple organellar RNA editing factor 3, mitochondrial	darkgreen		9.19087	9.1157	9.35116	9.2925	8.9909	9.10095	9.29581	9.3862	9.00977	9.06217	9.26059	9.15516
SOLYC01G066160	Unknown protein	turquoise		6.46152	6.55123	4.42651	5.35844	6.05471	5.94779	5.31397	6.26337	6.89335	5.6773	4.67449	4.99505
SOLYC01G066190	Unknown protein	turquoise		6.77724	6.42649	2.27651	1.65122	5.3634	3.91002	1.55831	4.01674	7.02283	5.40024	1.92579	4.18972
SOLYC01G066200	Unknown protein	darkgrey		6.64135	6.31965	4.45389	3.83871	5.69842	5.5934	4.80374	5.02722	6.70015	6.30552	4.87505	5.99295
SOLYC01G066260	Unknown protein	turquoise		10.077	10.0197	7.31569	8.40179	9.82456	9.66377	7.74439	7.76609	9.93717	9.66004	8.22494	8.18871
SOLYC01G066270	Unknown protein	darkgrey		6.48285	6.58403	5.93523	6.17547	6.15138	6.19044	6.10513	6.30077	6.4099	6.16256	6.24435	6.60647
SOLYC01G066290	Unknown protein	darkgrey		10.2916	10.2119	9.01316	8.97591	9.79169	10.0997	9.71864	10.1983	10.4012	10.0385	9.63649	10.5513
SOLYC01G066310	Acyl-CoA dehydrogenase family member 10	darkgrey		13.1614	13.0274	12.5956	12.733	12.8559	12.5407	12.6648	12.7328	13.1055	12.9518	12.7375	12.8364
SOLYC01G066340	Unknown protein	mediumpurple3		8.33164	8.24193	8.25168	8.10722	8.26241	7.90775	8.41931	8.40025	8.43474	8.60204	8.60619	8.54147
SOLYC01G066430	RING-H2 finger protein ATL2-like	turquoise		11.4773	11.3846	8.9584	9.24666	11.1443	10.7498	8.50591	9.02548	11.2208	10.5884	9.39193	8.30638
SOLYC01G066440	hypothetical protein	darkgreen		6.39489	6.52098	7.3798	7.11543	5.88604	6.60158	6.44845	7.29921	5.96661	5.5122	7.0034	6.125
SOLYC01G066450	Alpha/beta-Hydrolases superfamily protein	indianred4		7.62671	7.50329	5.70526	5.72473	6.46492	6.12433	5.19322	7.82375	8.1186	6.93552	7.50085	6.3252
SOLYC01G066457	Alpha/beta-Hydrolases superfamily protein	darkseagreen4		6.50962	5.97218	7.19297	6.72425	5.83178	4.82968	7.5128	6.33697	7.19626	6.17621	8.28115	6.10842
SOLYC01G066480	Fumarylacetoacetate hydrolase family	turquoise		10.4119	10.3689	10.1623	10.1523	10.2936	10.3096	10.1644	10.083	10.5084	10.3975	10.2629	10.0473
SOLYC01G066510	Protein GAMETE EXPRESSED 2	darkolivegreen4		3.30607	2.94064	5.05019	4.32599	3.50062	4.47094	3.84953	3.24894	3.75864	4.77144	4.04699	3.64415
SOLYC01G066520	Dihydrolipoamide acetyltransferase component of pyruvate dehydrogenase complex	darkgrey		11.788	11.6086	11.1675	10.8755	11.337	10.9325	11.1406	11.4726	12.4141	12.0771	12.2542	12.0266
SOLYC01G066560	Protein DETOXIFICATION	yellow		7.16025	7.25574	7.98479	8.06501	7.6927	7.382	7.28917	7.60674	7.41012	7.14996	7.08158	7.21279
SOLYC01G066570	FCS-Like Zinc finger 15	black		8.93216	8.78479	9.13362	8.67601	8.66434	9.12815	8.91831	8.77209	8.30804	8.4106	8.41165	8.84257
SOLYC01G066590	Dynein light chain	darkgrey		11.4509	11.4361	11.3725	11.4376	11.5399	11.6271	11.7141	11.4543	11.6563	11.6014	11.5975	11.8178
SOLYC01G066610	Fanconi anemia group I protein	bisque4		7.90732	7.96832	7.95679	7.80122	7.9945	8.24856	7.84109	7.05522	7.98144	7.75856	8.02831	7.43896
SOLYC01G066620	Glyoxysomal fatty acid beta-oxidation multifunctional protein MFP-a	turquoise		8.0258	8.0599	7.25622	7.39242	7.67961	7.30626	7.66817	6.90305	7.58132	7.68534	7.1138	7.89043
SOLYC01G066640	Vitellogenin-like protein	mediumpurple3		7.71708	8.10046	8.4732	8.54082	7.98841	7.62495	7.98236	9.63693	7.68991	7.69074	8.94311	8.16287
SOLYC01G066680	Pollen Ole e 1 allergen and extensin family protein	darkgrey		0	1.30636	0	0	0	0.292134	0	1.83222	0	0	0	0
SOLYC01G066690	Eukaryotic translation initiation factor 2 subunit 3	bisque4		11.7141	11.6865	11.5943	11.4728	11.5534	11.5485	11.6411	11.5558	11.7353	11.7298	11.5184	11.7906
SOLYC01G066700	UDP-glucuronic acid decarboxylase	brown		6.32222	6.35063	6.34079	6.41519	6.02627	6.43573	6.92115	5.99562	6.53069	6.50145	7.75672	7.8077
SOLYC01G066710	UDP-glucuronic acid decarboxylase 4	brown		5.73152	5.51401	5.55347	5.66761	5.0826	5.81567	6.50046	4.75566	5.80686	6.13465	7.08878	7.16306
SOLYC01G066720	Hypoxia-responsive family protein	orange		12.0989	12.0283	11.1021	11.2638	11.5201	11.6552	11.2848	11.3158	12.2319	12.2006	12.122	12.0342
SOLYC01G066730	Transcription factor, MADS-box	yellow		5.50756	5.62883	5.76538	6.01443	6.05066	5.94137	5.69699	5.83316	5.59978	5.63771	5.69797	6.06016
SOLYC01G066740	Transducin/WD40 repeat-like superfamily protein	black		11.6171	11.281	11.4966	11.3909	11.6549	10.8547	10.7832	10.3411	11.753	11.2555	10.3572	10.1813
SOLYC01G066760	Unknown protein	bisque4		7.09944	7.57126	7.38491	6.95438	7.13819	7.82029	7.20678	6.88482	7.02894	7.33902	7.73095	7.33034
SOLYC01G066770	Chaperone protein dnaJ 49	darkgrey		9.19935	9.25359	9.02997	9.31839	9.39715	9.18817	9.02441	9.10141	9.27544	9.13968	9.16381	9.24622
SOLYC01G066775	Histone-lysine N-methyltransferase ATXR2	turquoise		3.7095	4.04551	0.916007	2.73719	3.05546	4.35629	1.639	3.62002	2.82163	3.84715	2.30876	2.90534
SOLYC01G066790	Unknown protein	turquoise		9.02783	9.01875	6.17215	5.52723	8.64613	7.93475	5.41396	6.45554	8.52626	7.71153	5.37876	4.21641
SOLYC01G066820	Kinesin-like protein	brown		9.37812	9.4091	9.36407	9.29323	9.55437	10.0279	10.1817	9.13461	10.0842	10.5578	10.5322	10.9833
SOLYC01G066830	Ubiquitin-like-specific protease ESD4	mediumpurple3		9.95471	9.94942	9.73937	9.89262	9.77108	9.84048	9.77296	10.1009	9.89901	9.71963	9.97344	10.15
SOLYC01G066840	40S ribosomal protein S21	bisque4		13.4454	13.4684	13.1117	13.0237	13.225	13.3665	13.0533	13.0843	13.3411	13.3168	13.154	13.1947
SOLYC01G066850	WAT1-related protein	darkolivegreen4		2.54562	3.91017	6.67576	6.61201	4.50646	5.3293	5.42516	5.32737	3.22316	5.16531	6.19283	5.02663
SOLYC01G066860	hypothetical protein	darkolivegreen4		10.3931	10.7147	11.6644	11.6512	10.9596	11.689	11.6836	11.3306	10.337	11.1185	11.5532	11.8253
SOLYC01G066870	Protein phosphatase 2C	mediumpurple3		9.16586	9.15223	9.67229	9.6359	9.22077	9.15536	9.48623	9.5657	9.13565	9.20011	9.41297	9.34978
SOLYC01G066880	heavy metal-associated isoprenylated plant protein 3-like	darkolivegreen4		9.2864	9.64102	10.3007	10.4321	9.73556	10.1321	10.009	10.3034	9.36392	9.67208	10.2016	10.3021
SOLYC01G066890	Kinesin-4	darkgrey		3.48609	2.75526	3.057	1.99948	3.74977	3.03359	3.46977	3.34297	4.00914	3.49741	4.18029	2.38721
SOLYC01G066900	uveal autoantigen with coiled-coil/ankyrin	darkolivegreen4		8.84068	8.86774	9.10578	8.93325	8.79424	9.0744	8.79068	8.98069	8.81672	8.84927	8.8349	8.53766
SOLYC01G066910	Bifunctional inhibitor/plant lipid transfer protein/seed storage helical domain containing protein	turquoise		7.02306	6.86641	5.70907	4.2829	7.35329	5.88797	5.30239	6.72677	6.39868	6.4673	6.25825	6.2615
SOLYC01G066940	Vesicle-associated membrane protein	lightcyan1		11.1671	11.1572	10.7755	10.6699	10.9771	11.0865	10.8382	10.9704	11.1207	11.2869	10.8752	11.1617
SOLYC01G066970	Flowering-promoting factor 1	brown		4.44649	4.84145	4.82539	4.98524	4.78366	4.82293	4.60777	4.94344	5.0431	5.06033	5.23438	4.83531
SOLYC01G066990	Unknown protein	yellow		5.6658	5.41611	5.67685	5.91583	5.51206	4.62243	5.66146	5.58245	5.25585	5.16954	5.2847	5.11822
SOLYC01G067000	Calcium-dependent lipid-binding	lightcyan1		11.5884	11.5174	10.9235	10.8786	11.3911	11.34	11.3866	11.3104	11.6234	11.3351	11.5743	11.4709
SOLYC01G067010	F-box protein	orange		8.72337	8.87644	8.3055	8.69106	8.90495	9.36313	9.28527	8.85093	8.90636	9.33817	9.04943	9.66893
SOLYC01G067020	Atypical receptor-like kinase 1	turquoise	RLK	11.883	11.8034	6.36931	6.27027	11.3049	10.8688	6.41979	7.58409	11.6065	11.2241	7.93944	6.85056
SOLYC01G067030	F-box protein	mediumpurple3		7.93257	7.89484	8.16834	8.03797	7.81893	8.0024	8.05818	8.38588	7.7212	7.88129	8.18377	8.11829
SOLYC01G067070	Mitochondrial carrier protein	darkgrey		11.7376	11.703	11.4221	11.4173	11.5338	11.6299	11.5756	11.9072	11.5722	11.808	11.8792	12.1424
SOLYC01G067080	dynein beta chain%2C ciliary protein	bisque4		8.41516	8.39752	8.50662	8.36623	8.62256	8.48815	8.45875	8.33061	8.54258	8.48391	8.22582	8.35792
SOLYC01G067090	Arginine-glutamic acid dipeptide repeat protein	skyblue1		10.686	10.4033	10.3512	9.46907	10.3503	9.53089	10.149	10.0512	10.5494	9.6662	10.9214	9.72929
SOLYC01G067100	Cullin	darkgrey		13.5359	13.4132	13.4683	13.4713	13.4778	13.3353	13.579	13.5486	13.684	13.6546	13.5516	13.7339
SOLYC01G067120	cullin-1-like	turquoise		9.17248	9.3493	7.74092	7.79386	9.24127	9.3718	7.64789	7.8601	9.3122	9.26768	7.93572	7.97548
SOLYC01G067130	Nuclear transcription factor Y subunit B	turquoise		5.01413	5.43422	2.59834	3.69396	5.04812	5.35704	2.19406	3.35942	4.833	4.70279	3.42206	2.4667
SOLYC01G067160	AAA+ ATPase domain-containing protein	darkolivegreen4		4.91058	4.6039	5.2825	5.01892	5.34744	5.63618	5.01807	5.45766	3.88102	4.73773	5.50382	5.49641
SOLYC01G067200	Cullin 1	darkolivegreen4		3.79887	3.42939	4.81694	4.67133	3.8856	3.71051	4.47116	4.28355	4.00068	3.80754	4.10441	3.65343
SOLYC01G067210	Cullin	darkolivegreen4		6.65715	6.5863	7.62899	7.61978	6.99437	6.93522	7.16572	7.04044	7.04577	6.87623	7.16853	6.86828
SOLYC01G067220	Unknown protein	darkolivegreen4		5.37766	5.54056	5.96829	6.05822	5.89271	5.12556	5.66672	5.57183	5.70827	5.18856	5.7454	5.32302
SOLYC01G067230	Cullin 1	darkolivegreen4		6.03006	6.04289	6.6508	6.71648	5.97033	6.16216	5.93005	5.96061	6.10889	6.00284	5.93933	5.78071
SOLYC01G067250	Cullin 1	yellow		6.89075	7.10244	7.35902	7.36999	7.11632	7.29783	7.16023	6.95041	6.67108	6.73653	6.62272	6.52461
SOLYC01G067255	Retrovirus-related Pol polyprotein from transposon TNT 1-94	yellow		6.17044	6.16582	6.58275	6.64896	6.2242	6.1329	6.17055	6.28867	6.19951	6.17831	6.2315	6.29387
SOLYC01G067270	Cullin	yellow		8.41374	8.43751	8.65816	8.77126	8.60134	8.60801	8.58324	8.80149	8.39179	8.54765	8.50127	8.57979
SOLYC01G067280	F-box-like protein	darkgrey		9.98566	9.95804	9.31467	9.55396	9.95167	9.87426	9.6097	9.62555	9.94929	9.94814	9.55007	9.68732
SOLYC01G067290	Divinyl chlorophyllide a 8-vinyl-reductase, chloroplastic	black		8.83016	8.75642	9.38544	9.36079	9.24505	9.05119	8.92603	8.2943	8.75538	8.55135	8.78614	8.50441
SOLYC01G067295	Fruit-specific protein	black		11.6522	11.1095	12.3221	12.3115	12.2767	11.8773	11.8555	11.5864	9.00459	8.51384	8.8727	8.44286
SOLYC01G067300	CASP-like protein	turquoise		10.0622	10.2502	8.96965	8.58322	9.28789	9.17254	8.91126	9.64119	10.4771	9.58588	10.278	9.09412
SOLYC01G067330	CASP-like protein	mediumpurple3		6.19627	5.59638	5.08065	4.56113	4.85661	3.9636	5.48287	7.29374	5.01452	4.79121	7.17159	7.0981
SOLYC01G067360	E3 ubiquitin-protein ligase MIEL1-like	darkgrey		10.7996	10.6519	10.3745	10.129	10.6654	10.5052	10.952	11.0597	11.3568	11.1662	11.1437	11.4764
SOLYC01G067380	Alpha/beta-Hydrolases superfamily protein	darkgrey		10.5896	10.4387	10.1259	10.1366	10.6892	10.4499	10.6109	10.5167	10.7601	10.6736	10.2118	10.707
SOLYC01G067390	RNA helicase DEAH-box1	darkgrey		13.6448	13.5362	13.4047	13.4577	13.5283	13.3466	13.5369	13.6565	13.7565	13.7045	13.5817	13.6898
SOLYC01G067400	Serine/threonine-protein kinase PBS1	brown	KIN	11.9127	11.7774	12.0825	11.9609	11.685	11.8278	12.0647	12.0135	12.0343	12.0164	12.1876	12.2819
SOLYC01G067440	Glutaredoxin	darkolivegreen4		9.57549	9.8336	10.9957	10.5518	9.87424	10.0201	10.4225	10.4062	9.53825	9.69123	10.6353	10.3973
SOLYC01G067443	Unknown protein	mediumpurple3		2.09851	3.09528	3.95164	3.42343	2.61358	3.67501	3.49109	3.699	1.6213	3.48144	3.60471	3.48243
SOLYC01G067460	monothiol glutaredoxin-S2-like	lightcyan1		7.31275	6.84134	7.67035	6.67707	7.65037	7.67161	7.01948	7.44983	8.62545	7.97753	7.20963	7.27597
SOLYC01G067480	Acyl-CoA-binding domain-containing protein 4-like	darkolivegreen4		9.56152	9.53043	9.90885	9.84805	9.68575	9.6472	9.62467	9.48895	9.50385	9.58833	9.56064	9.40296
SOLYC01G067490	Anaphase-promoting complex subunit 7	bisque4		10.1969	10.1672	10.2096	10.2127	10.1855	10.2889	10.0818	9.96178	10.2607	10.315	10.1133	9.95661
SOLYC01G067500	Serine/threonine protein phosphatase 2A regulatory subunit B subunit gamma-like protein	mediumpurple3		11.7888	11.7647	12.0223	11.9908	11.8148	11.9084	12.1119	12.2633	11.8022	11.8888	12.0027	12.1462
SOLYC01G067510	receptor-like protein kinase FERONIA	darkolivegreen4	KIN	9.15948	9.16109	11.917	10.8738	10.3321	10.7439	11.0533	10.2743	9.79057	10.286	10.6657	10.7314
SOLYC01G067530	GTPase OBG	darkolivegreen4		9.28688	9.1318	9.59255	9.61395	9.45631	9.61454	9.94723	9.70466	9.16714	9.41364	9.3053	9.62772
SOLYC01G067540	Ethylene-responsive transcription factor	indianred4		7.24004	7.59033	3.98133	4.1041	4.47543	5.44716	6.30236	6.91774	6.18187	6.48316	7.85701	4.83959
SOLYC01G067550	Zinc finger transcription factor 8	darkolivegreen4		11.6472	11.5713	12.0554	12.0827	11.6514	11.6219	11.8362	11.9512	11.7028	11.7048	11.7061	11.7435
SOLYC01G067560	Protein always early 3	orange		11.4609	11.3434	11.099	11.276	11.3929	11.3637	11.3883	11.4913	11.6016	11.6446	11.4673	11.6409
SOLYC01G067570	E3 ubiquitin-protein ligase RING1-like	yellow		9.73132	9.8371	9.69048	9.97133	9.98548	9.89431	9.54047	10.0996	9.795	9.64845	9.53304	9.72283
SOLYC01G067580	E3 ubiquitin-protein ligase	turquoise		9.09288	9.15299	9.14954	9.13162	9.0424	9.26227	8.78436	9.30871	9.11005	9.12618	9.21339	8.94849
SOLYC01G067590	Sucrose nonfermenting 4-like protein	darkolivegreen4		11.2615	11.2711	11.2389	11.1707	11.1256	11.2624	11.2076	11.2606	11.1786	11.2103	11.3052	11.3892
SOLYC01G067600	Zinc finger, CW-type	yellow		12.3751	12.3206	12.3668	12.5594	12.3459	12.0032	12.1768	12.301	12.4023	12.2945	12.4076	12.2674
SOLYC01G067620	2-oxoglutarate	turquoise		9.493	9.68053	8.96562	9.00727	9.26508	8.50883	8.46978	8.53376	9.28256	8.44728	9.59874	8.70507
SOLYC01G067630	NAD(P)-binding Rossmann-fold superfamily protein	darkolivegreen4		9.29775	9.27312	9.56124	9.54767	9.57097	9.54741	9.53443	9.23135	9.31372	9.29269	9.02135	9.22537
SOLYC01G067640	Protein kinase domain	darkolivegreen4	KIN	10.9126	11.0644	11.3765	11.1873	11.1089	11.3784	11.1954	10.9488	10.8525	11.0328	11.0199	11.0535
SOLYC01G067660	1,4-alpha-glucan-maltohydrolase	darkgrey		13.9938	13.9628	14.3311	13.9432	14.2967	14.2553	14.979	14.4169	14.3532	14.4907	13.9528	14.4062
SOLYC01G067680	Tubby-like F-box protein	darkolivegreen4		12.2068	12.1687	12.5907	12.4783	12.4523	12.3978	12.5202	12.3342	12.4268	12.4966	12.3086	12.3654
SOLYC01G067690	Unknown protein	darkolivegreen4		6.42671	6.60489	7.3201	7.20383	6.97553	6.8567	6.84949	6.61091	6.85632	6.39782	6.91701	6.53529
SOLYC01G067700	SCA7, zinc-binding domain protein	darkolivegreen4		7.41652	7.25994	7.63491	7.59602	7.60681	7.30263	7.52202	7.25397	7.51533	7.18271	7.11274	7.18837
SOLYC01G067710	(Sodium/potassium)/proton exchanger 3	darkolivegreen4		10.7907	10.9232	11.3829	11.3675	11.1028	11.2052	11.4186	11.393	10.8508	11.2767	11.1675	11.2869
SOLYC01G067720	Vesicle-associated protein 1-1	orange		11.9607	11.8941	11.5291	11.5461	11.7376	11.6979	11.6838	11.6134	11.9412	11.8931	11.6652	12.0382
SOLYC01G067730	Acyl carrier protein	darkolivegreen4		13.8674	13.8726	13.977	13.7281	13.6222	13.8448	13.9161	14.0369	13.6385	13.7063	13.6863	13.9938
SOLYC01G067740	Superoxide dismutase [Cu-Zn] 1	lightcyan1		13.0267	13.1587	12.8892	12.643	13.2699	13.3369	13.0613	13.173	13.5475	13.5794	13.0091	13.2279
SOLYC01G067750	dehydroquinate dehydratase/shikimate:NADP oxidoreductase	orange		12.6987	12.665	12.2444	12.1602	12.4779	12.6255	12.4921	12.2998	12.9264	12.9052	12.5414	13.0927
SOLYC01G067780	DnaJ domain	brown		3.07693	2.88465	3.15903	2.6997	2.25828	3.66802	3.02554	3.45164	3.15242	3.18391	4.77993	4.26283
SOLYC01G067790	BRCT domain-containing DNA repair protein	bisque4		9.2255	9.26041	9.30612	9.3641	9.1273	9.4276	9.37646	9.19037	9.26186	9.31204	9.27047	9.36611
SOLYC01G067800	Zinc finger protein	turquoise		11.415	11.4302	11.0723	11.2467	11.5355	11.1593	11.2903	10.8316	11.224	11.1114	10.9736	10.9007
SOLYC01G067820	DNA mismatch repair protein	turquoise		8.98633	8.86327	8.80225	8.81761	8.84851	8.92051	8.58785	8.51678	8.77207	8.85623	8.61789	8.71425
SOLYC01G067830	U1 small nuclear ribonucleoprotein C	yellow		9.12331	9.06338	9.13844	9.25209	9.00649	8.95578	8.9466	9.20392	9.12009	8.92834	9.33377	8.99719
SOLYC01G067840	Unknown protein	brown		5.17178	5.11469	6.33643	6.01412	5.60553	7.09139	7.24939	6.11066	5.97964	7.01883	5.91571	7.73948
SOLYC01G067860	Peroxidase	orange		6.72395	6.62818	5.04645	4.81322	2.60091	3.976	5.61152	7.1174	8.48245	6.91066	9.42988	8.55821
SOLYC01G067890	1-D-deoxyxylulose 5-phosphate synthase	orangered4		13.7126	13.5569	13.7078	13.7024	13.8705	13.6442	13.9728	13.9488	13.9141	13.7826	13.1741	13.7575
SOLYC01G067900	Rapid alkalinization factor 23	darkolivegreen4		10.8224	10.8413	11.8917	11.6557	11.1873	11.4005	11.7968	11.4583	10.8385	10.8827	11.1861	10.9503
SOLYC01G067910	Unknown protein	darkolivegreen4		8.09323	8.0527	8.51311	8.43116	8.27394	8.35702	8.56238	8.09061	8.1197	8.32836	8.17438	8.12903
SOLYC01G067930	Xyloglucan 6-xylosyltransferase 1	mediumpurple3		10.7065	10.4916	11.5222	11.3532	10.7033	10.2994	11.014	11.047	10.7848	10.7791	11.2216	11.0219
SOLYC01G067940	Unknown protein	darkolivegreen4		9.08899	9.16984	9.98861	9.73964	9.31184	9.3812	9.11609	9.37644	8.82387	8.94504	9.64299	9.31699
SOLYC01G067965	Methyl-CpG-binding domain-containing protein 2	darkolivegreen4		3.89136	4.08385	4.95263	5.10649	3.85133	4.71287	4.33343	4.61088	3.46613	4.18832	3.82225	4.36047
SOLYC01G068000	Protein phosphatase-2C	mediumpurple3		10.1845	10.1574	10.4352	10.4374	10.2279	10.2312	10.3824	10.3968	10.1004	10.1606	10.5815	10.3596
SOLYC01G068020	Polyketide cyclase / dehydrase and lipid transport protein	turquoise		9.3486	9.36312	8.71629	8.83584	9.22807	9.01835	8.67684	9.03415	9.32759	9.04828	9.06413	8.60913
SOLYC01G068030	Polyketide cyclase / dehydrase and lipid transport protein	black		9.26919	9.2043	9.08498	9.20841	9.30627	9.0946	9.10983	9.02407	9.07482	8.95347	8.85655	8.80127
SOLYC01G068045	Ubiquitin	bisque4		13.6663	13.7482	13.5103	13.3153	13.5813	13.9388	13.5518	13.5693	13.8128	13.7369	13.6238	13.5894
SOLYC01G068050	tRNA:m(4)X modification enzyme TRM13 homolog	black		9.48384	9.6728	10.0169	10.0046	9.66723	9.74614	9.78488	10.1066	9.42924	9.54637	9.61308	9.61903
SOLYC01G068060	Autophagy-related protein	turquoise		10.6965	10.712	10.368	10.4261	10.8449	10.7175	10.5492	10.3608	10.8178	10.7817	10.4069	10.6807
SOLYC01G068070	Transducin family protein / WD-40 repeat family protein	darkgreen		10.3694	10.3864	10.2202	10.3198	10.2965	10.0632	10.2113	10.2969	10.3032	10.2379	10.1097	10.3212
SOLYC01G068075	Unknown protein	black		4.07253	4.69719	5.38221	6.26175	5.99227	5.03051	5.18355	4.97967	3.23267	3.27863	2.827	2.16334
SOLYC01G068080	NAD(P)-binding Rossmann-fold superfamily protein	darkolivegreen4		7.93478	7.62372	9.27889	8.73515	8.82094	8.63454	8.92147	8.22817	7.79772	7.60694	8.84139	8.33697
SOLYC01G068100	Squamosa promoter binding protein12a	mediumpurple3		14.192	14.0974	14.0451	14.0251	14.0325	13.7907	13.9973	14.1341	14.2045	14.1097	14.3469	14.2133
SOLYC01G068130	calcium/calcium/calmodulin-dependent Serine/Threonine-kinase	brown		10.4671	10.6538	11.2362	10.9913	10.4845	11.2172	11.1262	11.3637	10.2933	11.0864	11.5524	11.6868
SOLYC01G068140	HXXXD-type acyl-transferase family protein	brown		9.24162	9.46396	8.9213	9.4514	8.96986	9.02676	9.27721	9.14424	9.21059	9.33464	9.98027	10.0165
SOLYC01G068150	NEFA-interacting nuclear protein	turquoise		8.75342	8.76987	8.66313	8.71095	8.67596	8.74635	8.58872	8.54214	8.78339	8.48725	8.56609	8.54999
SOLYC01G068160	Pyridoxal phosphate	darkgrey		10.9809	10.9836	10.7381	10.8333	10.9468	10.8764	10.8139	10.9102	11.0764	10.9487	10.9608	10.8977
SOLYC01G068170	FK506-binding-like protein	mediumpurple3		9.66482	9.63303	9.8434	9.77097	9.57509	9.63591	9.86765	9.9691	9.57889	9.52666	9.80222	9.85541
SOLYC01G068180	Pentatricopeptide repeat-containing protein	black		9.29572	9.30761	9.17811	9.38273	9.2672	9.09659	9.26567	9.65098	9.15972	9.09114	9.21291	9.1394
SOLYC01G068190	high chlorophyll fluorescence 153	black		7.11634	7.25181	7.36718	7.47579	7.58899	7.52818	7.57509	7.238	7.17867	6.98159	6.62862	6.97213
SOLYC01G068200	Glycosyltransferase-like KOBITO 1	darkolivegreen4		11.6133	11.6197	11.9629	11.8333	11.6573	11.9653	12.139	11.9236	11.7165	11.8568	11.7853	12.021
SOLYC01G068210	Glutamate dehydrogenase	darkgrey		11.9957	11.9472	11.9238	12.0097	12.042	11.846	11.9128	11.8741	12.0332	11.9759	12.0627	12.0062
SOLYC01G068240	Ubiquitin carboxyl-terminal hydrolase 24	darkgreen		11.2125	11.2154	11.28	11.1934	10.995	11.0853	11.1333	11.217	11.0644	11.0977	11.3876	11.3149
SOLYC01G068250	Transducin/WD40 repeat-like superfamily protein	bisque4		7.88635	7.99685	6.90946	7.38347	7.82404	7.95642	7.69152	7.15336	8.25249	8.09152	7.20741	7.66477
SOLYC01G068260	DNA topoisomerase 2-binding protein 1	turquoise		9.84902	9.74267	9.61968	9.59588	9.83571	9.88225	9.41668	9.47624	9.85993	9.68342	9.59879	9.41364
SOLYC01G068270	Protein kinase family protein	turquoise	KIN	11.8809	11.876	11.6516	11.6383	12.1672	12.1771	11.9471	12.0511	11.8733	12.0646	11.5931	11.9002
SOLYC01G068280	Protein CHROMATIN REMODELING 24	bisque4		10.6976	10.6536	10.3401	10.3941	10.6132	10.8306	10.5493	10.1361	10.7851	10.8282	10.6322	10.5926
SOLYC01G068290	tRNA uridine 5-carboxymethylaminomethyl modification enzyme MnmG	darkgrey		9.05949	8.99847	9.07983	9.17981	9.31573	9.12941	9.30444	9.35054	9.11717	9.18985	8.82247	9.11622
SOLYC01G068330	Cell division control protein 48-like protein C	mediumpurple3		12.0178	11.9881	11.8485	11.9207	11.7879	11.7994	12.0313	12.2895	12.0551	12.1404	12.1561	12.3541
SOLYC01G068340	Crossover junction endonuclease MUS81	bisque4		7.37925	7.39456	7.20476	7.4334	7.46602	7.61438	7.02833	6.66961	7.57758	7.23786	7.33326	6.89931
SOLYC01G068350	Crossover junction endonuclease MUS81	bisque4		6.60638	6.63393	6.43518	6.564	6.56889	7.06434	6.01848	6.02973	6.36332	6.47589	6.12404	6.15667
SOLYC01G068360	Leucine-rich repeat protein kinase family protein	black	RLK	8.70338	9.00559	9.28858	9.47511	9.20332	9.52699	9.12576	9.25983	9.21948	9.11596	8.97261	9.32478
SOLYC01G068370	histone-lysine N-methyltransferase SUVR3	darkgrey		7.60696	7.49286	7.70957	7.7378	7.72112	7.30182	7.70408	7.96393	7.65776	7.97594	7.91723	7.93849
SOLYC01G068380	Purple acid phosphatase	turquoise		10.092	10.0254	9.4713	9.08376	10.059	9.81742	9.05703	9.44331	10.373	10.259	9.67955	9.68542
SOLYC01G068390	Zinc ion binding/nucleic acid binding protein	mediumpurple3		12.2284	12.1741	12.0337	12.0068	12.0435	12.0873	12.0967	12.2858	12.2784	12.26	12.3634	12.3642
SOLYC01G068400	Tubulin-specific chaperone A	mediumpurple3		11.907	11.9465	12.0209	12.0663	11.9563	12.1553	12.1378	12.0761	11.9998	12.1024	12.1867	12.2102
SOLYC01G068410	SlPIN5	darkolivegreen4		3.75357	3.95712	8.42102	9.21702	4.92737	6.55196	6.94345	6.37316	3.87184	5.1974	7.774	5.44766
SOLYC01G068450	Essential protein Yae1, N-terminal	turquoise		9.85246	9.84437	9.26335	9.3672	9.76785	9.7237	9.14721	9.23462	9.8753	9.75976	9.36189	9.33847
SOLYC01G068460	Plant calmodulin-binding-like protein	darkgrey		14.1116	13.9662	13.8401	13.8078	13.8506	13.6337	14.0954	14.152	13.8979	14.1181	14.2938	14.3938
SOLYC01G068470	cytochrome C oxidase subunit	darkgrey		7.40232	7.34176	7.59084	7.51296	7.74244	7.28763	7.81674	7.73229	7.62517	7.61172	7.09007	7.62658
SOLYC01G068480	P-loop containing nucleoside triphosphate hydrolases superfamily protein	darkgrey		12.6765	12.5961	12.8486	12.8632	12.7547	12.6756	12.9427	12.9983	12.8451	12.8323	12.7878	12.8656
SOLYC01G068490	RING-type E3 ubiquitin transferase	turquoise		8.15839	8.09028	6.01237	5.52548	7.84662	6.32803	5.0428	5.60549	7.94331	7.0342	6.48369	5.48393
SOLYC01G068500	ERD	darkolivegreen4		5.87564	5.8686	6.22814	6.51695	5.45416	5.93014	6.24552	6.26246	6.00561	6.2421	6.2213	6.27333
SOLYC01G068530	40S ribosomal protein S16	bisque4		13.9933	14.0105	13.861	13.744	13.9272	14.0162	13.8859	13.9082	13.9981	13.9871	13.9392	13.9086
SOLYC01G068540	Homeodomain-like superfamily protein	bisque4		7.38438	7.41588	7.11302	7.29153	7.4136	7.63309	7.17005	6.82765	7.26225	7.23145	7.14998	6.85799
SOLYC01G068560	protein LNK2 isoform X1	mediumpurple3		9.30143	9.23883	10.3144	10.0094	9.09501	9.18891	9.8542	9.64112	9.25282	9.28918	10.3965	9.958
SOLYC01G068580	Hepatocellular carcinoma-associated antigen 59	turquoise		10.8558	10.8342	10.5254	10.3762	10.4958	10.5163	10.5809	10.4283	10.7199	10.699	10.6323	10.6917
SOLYC01G068590	Metal ion-binding protein	mediumpurple3		13.2794	13.1161	13.2807	12.9012	12.8222	12.5267	12.9857	12.9046	13.2437	13.1709	13.6046	13.3307
SOLYC01G068620	Polyketide cyclase / dehydrase and lipid transport protein	darkolivegreen4		8.89042	8.8118	9.08978	9.09639	8.9919	9.10375	9.11681	9.15123	8.88439	8.96162	8.82226	8.94365
SOLYC01G068640	AarF domain-containing protein kinase 4	mediumpurple3		9.6776	9.75281	9.72591	9.8192	9.54051	9.71141	9.80218	9.9284	9.62949	9.74951	9.78966	9.90698
SOLYC01G073650	Serine/threonine-protein phosphatase	darkgrey		13.664	13.6347	13.4672	13.4305	13.6056	13.4664	13.6593	13.8385	13.7069	13.5808	13.5889	13.7752
SOLYC01G073660	Major facilitator superfamily protein	black		8.68634	8.79368	9.11094	9.24792	8.96475	8.96915	8.97019	9.38925	8.17935	8.57674	8.77653	8.68559
SOLYC01G073670	Major facilitator superfamily protein	indianred4		4.24556	4.77569	4.81654	5.26769	4.14389	4.02593	3.00808	3.82502	3.56257	4.26614	5.84583	3.41242
SOLYC01G073680	Bifunctional inhibitor/lipid-transfer protein/seed storage 2S albumin superfamily protein	bisque4		10.0307	10.4395	9.92233	10.2975	10.06	10.338	9.65332	9.22852	9.99609	10.2743	9.88278	9.8699
SOLYC01G073690	V-type proton ATPase subunit D	darkolivegreen4		12.7548	12.6969	12.8539	12.6899	12.6756	12.7327	12.7758	12.5288	12.7152	12.7881	12.5908	12.7378
SOLYC01G073700	Unknown protein	darkolivegreen4		8.97574	9.27845	10.0405	9.69251	9.24524	9.67423	9.63635	9.68559	8.92627	8.66675	9.59842	9.4676
SOLYC01G073710	Calcium-binding EF-hand family protein	darkgrey		9.0488	9.07194	9.10281	8.88065	8.94539	9.06001	9.15033	8.72734	9.22534	9.20656	9.44687	9.34693
SOLYC01G073720	Transmembrane protein	orange		4.61025	4.84406	4.94384	4.5828	4.46263	4.84606	4.66449	4.84291	5.80987	5.3509	6.16419	5.94015
SOLYC01G073730	GTP 3',8-cyclase, mitochondrial	mediumpurple3		10.7955	10.8177	10.6683	10.7698	10.7839	10.7351	10.969	10.683	10.7613	10.7281	10.9663	10.8431
SOLYC01G073740	Citrate synthase	turquoise		13.3221	13.3606	12.8993	12.9682	13.3801	13.4243	13.2074	13.06	13.4669	13.4344	12.9099	13.1798
SOLYC01G073750	Callose synthase	skyblue2		14.3862	14.2845	14.8501	14.7645	14.417	13.9558	14.6644	14.5055	14.3887	14.44	14.6077	14.5265
SOLYC01G073770	PRLI-interacting factor	darkgrey		10.0626	9.99053	9.33482	9.36087	9.8216	9.63066	9.78473	10.2884	10.2991	9.92978	9.79566	9.92813
SOLYC01G073780	Cysteine/Histidine-rich C1 domain family protein	turquoise		5.7288	5.83157	4.26005	4.34178	6.3283	5.87643	5.27168	5.06944	5.11816	5.90243	4.46929	5.13934
SOLYC01G073800	Cysteine/Histidine-rich C1 domain family protein	turquoise		6.18681	6.44397	1.88033	1.2402	5.89409	4.76572	0.967363	3.38575	6.30314	4.80409	4.49679	4.3058
SOLYC01G073810	Cysteine/Histidine-rich C1 domain family protein	turquoise		3.84414	2.86535	0	0.355592	3.3439	0.782086	0.521387	1.43498	2.21159	1.85015	2.45873	2.0654
SOLYC01G073820	Cysteine/Histidine-rich C1 domain family protein	turquoise		8.9721	8.76878	4.84541	3.3771	7.96798	7.0213	3.41335	5.62739	8.94229	8.13908	6.76149	6.68602
SOLYC01G073840	Cysteine/Histidine-rich C1 domain family protein	turquoise		9.66771	9.53725	4.27847	2.636	8.87244	8.4813	2.33695	5.3945	10.0814	9.35814	7.19032	6.85238
SOLYC01G073860	Cysteine/Histidine-rich C1 domain family protein	turquoise		7.23977	6.65982	3.35124	2.52829	6.08624	5.40296	2.79512	4.93378	7.83498	6.88224	5.50537	6.21039
SOLYC01G073870	Transposase, Ptta/En/Spm, plant	darkgrey		11.0042	11.0383	11.0387	11.1346	10.9245	10.9938	11.0974	11.2177	11.1127	11.0664	11.2606	11.3379
SOLYC01G073890	Cysteine/Histidine-rich C1 domain family protein	turquoise		7.48702	7.25152	5.02809	4.27702	6.56922	6.16854	3.95234	5.32301	7.6996	7.11026	6.93903	5.77711
SOLYC01G073900	E3 ubiquitin-protein ligase	lightcyan1		11.3185	11.2014	10.8384	10.7259	10.9108	10.8148	10.7947	10.9374	11.1797	11.0075	11.282	11.1741
SOLYC01G073910	Homeobox-leucine zipper protein HOX27	lightcyan1		10.4083	10.3895	9.0424	8.87956	9.7153	9.94826	9.16856	9.71481	10.839	10.7049	10.5358	10.318
SOLYC01G073920	Proline-rich family protein	mediumpurple3		10.0395	10.0877	10.0148	9.98056	9.83849	10.0452	10.1222	10.4128	10.1003	10.204	10.1912	10.4231
SOLYC01G073930	Protein N-terminal asparagine amidohydrolase	mediumpurple3		8.3768	8.428	8.55704	8.51905	8.29798	8.4192	8.50343	8.66614	8.48648	8.43176	8.38729	8.62751
SOLYC01G073940	Zinc finger transcription factor 9	darkolivegreen4		9.05734	9.05583	9.87885	9.78691	9.3146	9.46465	9.88801	9.45969	9.18074	9.21928	9.55569	9.71335
SOLYC01G073950	Myb_DNA-binding domain-containing protein/Bromodomain domain-containing protein	mediumpurple3		11.1208	11.179	11.3861	11.369	10.9117	11.2182	11.5961	11.6959	11.214	11.2702	11.8333	11.8684
SOLYC01G073960	Protein EMSY-LIKE 3	darkgrey		11.4582	11.4633	11.2361	11.2508	11.3759	11.265	11.3353	11.3474	11.4829	11.4257	11.3178	11.3369
SOLYC01G073970	Histone H3	bisque4		6.93964	7.05668	6.30768	6.58915	6.5753	7.3118	6.90537	6.11896	6.84958	7.02603	6.45255	6.65664
SOLYC01G073985	Disease resistance protein	black		6.19283	6.3949	6.72312	7.19557	6.89779	6.35565	6.96714	6.23794	6.28414	6.36936	5.94497	6.44587
SOLYC01G074000	Histone H3	bisque4		10.385	10.3591	10.1042	10.0699	10.4282	10.9007	10.4555	9.8075	10.6016	10.648	10.1685	10.1094
SOLYC01G074010	Protein kinase domain	brown	CK	11.9946	11.9996	12.441	12.3381	11.9703	12.2126	12.402	12.4158	12.2307	12.292	12.6709	12.7143
SOLYC01G074020	Zinc finger, HIT-type	brown		9.14284	9.17959	9.33424	9.27665	9.04508	9.38952	9.54782	9.28025	9.04607	9.2449	9.82806	9.94679
SOLYC01G074030	Beta-glucosidase	darkolivegreen4		12.254	12.4498	13.496	13.5093	12.6152	12.4498	12.7514	12.4546	12.4394	12.4604	12.5632	12.8657
SOLYC01G079060	charged multivesicular body protein 7	mediumpurple3		7.86708	7.75899	8.13158	8.08733	7.87553	7.57401	7.95758	7.89619	7.88966	7.81675	7.97498	7.94683
SOLYC01G079080	asynaptic protein	darkolivegreen4		4.73244	4.55184	5.43966	4.72915	5.51391	4.88	4.87103	4.71842	4.9318	5.07255	4.65211	4.59632
SOLYC01G079090	Protoporphyrinogen oxidase	orangered4		11.8955	11.8084	11.6252	11.6876	12.0326	11.7565	11.8945	11.8613	11.957	11.7092	11.3752	11.5926
SOLYC01G079100	S-acyltransferase	bisque4		7.61742	7.65263	6.79632	7.02894	7.6305	8.04059	7.49393	6.73121	7.82366	7.6309	7.21965	6.94072
SOLYC01G079110	Histone H3	bisque4		10.5532	10.6161	10.1181	10.1452	10.5152	10.9119	10.5054	9.89389	10.6043	10.5854	10.2582	10.203
SOLYC01G079130	Pectin lyase-like superfamily protein	indianred4		5.16716	5.22522	2.82889	5.44166	3.11959	4.29454	4.44629	5.8203	4.73457	3.66922	6.92041	3.20781
SOLYC01G079140	Unknown protein	turquoise		8.44898	7.99437	2.80126	3.34656	7.94152	5.63652	2.08419	1.38562	7.1835	5.90767	3.65265	2.95355
SOLYC01G079150	HCO3-transporter family	darkolivegreen4		9.44449	9.73027	11.0967	10.4465	9.96532	10.2352	10.0346	9.5759	9.60533	9.93508	10.5574	9.84732
SOLYC01G079160	GDSL esterase/lipase	brown		5.66838	6.2544	7.15758	7.49635	7.03687	8.39017	8.14257	6.42869	6.95704	7.86534	8.6378	8.57412
SOLYC01G079170	Hexosyltransferase	brown		10.7546	10.6902	11.7643	11.8748	11.3853	12.2061	12.2457	10.3689	10.9491	11.9635	12.9	12.8253
SOLYC01G079180	Pectinesterase	darkolivegreen4		2.85768	3.31624	7.44731	6.40979	2.01393	3.53114	4.85112	5.8915	2.64416	2.57064	4.24288	3.50287
SOLYC01G079200	gibberellin 2-oxidase 3	mediumpurple3		5.53187	5.55719	5.99409	5.4462	5.51499	4.27866	5.29921	6.84105	3.78841	4.73422	7.14668	6.93823
SOLYC01G079210	SWR1-complex protein 4	black		10.0544	9.99107	10.1035	10.1436	10.1936	10.1473	9.88758	9.93831	10.0965	9.98313	10.0473	9.76029
SOLYC01G079220	NifU-like protein 1, chloroplastic	darkolivegreen4		8.83227	8.72158	8.87958	8.74397	8.79763	8.68846	8.98943	8.75401	8.82783	8.67407	8.66518	8.82645
SOLYC01G079230	Duf724 domain-containing protein 3	darkgrey		12.4077	12.3951	12.2847	12.381	12.3244	12.2466	12.2957	12.5046	12.4355	12.3939	12.527	12.5601
SOLYC01G079240	Long chain acyl-CoA synthetase 1	turquoise		9.97709	10.0461	10.0861	9.67172	10.1749	10.0344	10.2155	9.73648	9.99128	10.6985	9.94559	9.83955
SOLYC01G079250	RNA helicase DEAH-box2	mediumpurple3		13.8606	13.8763	14.2403	14.3321	13.8013	13.9097	14.3489	14.5587	13.8761	13.9938	14.4596	14.4949
SOLYC01G079260	WRKY transcription factor 23	lightcyan1		11.6917	11.6054	10.8289	10.1828	10.9321	10.5946	10.0415	10.9099	11.6006	11.1165	12.0805	11.3176
SOLYC01G079285	Unknown protein	darkolivegreen4		2.93203	2.08284	3.84823	4.43345	3.80528	4.44447	4.82071	4.46258	2.50635	2.58325	3.86209	3.73346
SOLYC01G079290	Ubiquitin-conjugating enzyme	darkolivegreen4		5.08757	5.23411	5.86074	6.73319	5.77324	6.86728	6.55888	5.77349	5.02928	5.33536	6.1878	6.48516
SOLYC01G079300	Stachyose synthase	yellow		5.79577	5.53882	5.16105	5.15667	5.13501	4.6919	5.8693	7.10121	3.12112	3.33825	3.78934	4.45203
SOLYC01G079310	Heme binding protein	darkolivegreen4		8.84438	9.02872	9.48959	9.65686	9.35932	9.34786	9.30054	9.10986	8.84625	9.00529	9.19595	9.08093
SOLYC01G079320	Pentatricopeptide repeat	darkgreen		8.74524	8.80793	9.38592	9.25502	8.77496	8.93653	9.07344	9.22426	8.60271	8.8802	9.03976	8.93667
SOLYC01G079330	RNA helicase DEAD3	darkgrey		11.7839	11.6774	11.7366	11.8101	11.6622	11.6795	11.793	11.8853	11.795	11.8253	11.9212	11.9696
SOLYC01G079340	Serine/threonine-protein kinase	darkolivegreen4	KIN	12.0275	11.9983	12.1257	12.0853	12.0302	12.0807	12.1889	12.134	12.1472	12.1183	11.917	11.9984
SOLYC01G079350	HIT zinc finger and PAPA-1-like domain-containing protein	darkgrey		12.1432	12.1749	11.9268	12.0253	12.1523	11.9154	12.3458	12.4699	12.3713	12.2915	12.5857	12.6464
SOLYC01G079360	WRKY transcription factor 37	black		9.68853	9.82493	10.0339	9.82026	9.94622	9.71702	10.0011	9.60073	9.58332	9.58676	9.79371	9.60759
SOLYC01G079370	Transcription factor GRAS	brown		8.41056	8.63855	8.41095	8.32834	8.55575	8.87714	8.66259	7.67619	8.15975	8.62796	8.32405	9.0266
SOLYC01G079390	EZ1	orange		12.3114	12.2927	12.1942	12.3081	12.5327	12.2925	12.5549	12.1468	12.5863	12.4426	12.4586	12.6447
SOLYC01G079400	Protein trichome birefringence-like 6	darkgrey		10.4478	10.4011	10.5119	10.1079	10.5393	10.5208	10.5195	10.6984	10.6686	10.5611	10.1164	10.2634
SOLYC01G079410	Calcium-dependent phosphotriesterase superfamily protein	bisque4		10.991	11.1178	10.8522	10.6367	10.8455	11.2038	10.8272	10.2562	11.2899	11.1628	11.1999	11.2023
SOLYC01G079420	Cytochrome c oxidase subunit 5C	bisque4		12.7809	12.7849	12.4086	12.3384	12.6726	12.7017	12.3865	12.2845	12.5575	12.6737	12.376	12.5088
SOLYC01G079430	Plant organelle RNA recognition domain	turquoise		8.81945	8.75167	8.51749	8.58163	8.66145	8.62109	8.41109	8.58046	8.83964	8.67925	8.92397	8.45657
SOLYC01G079440	Unknown protein	turquoise		6.07804	6.03359	6.16586	6.0989	6.02222	5.92354	5.8026	5.74232	6.54703	6.26863	6.57703	5.81376
SOLYC01G079450	Peptidase S9	darkgrey		13.4798	13.3835	12.9207	13.0094	13.417	13.0753	13.1231	13.1915	13.627	13.5122	12.9807	13.1507
SOLYC01G079460	hypothetical protein	darkolivegreen4		5.58613	5.60084	5.94849	6.14411	5.58744	6.04655	5.91966	6.04576	4.69013	5.11401	5.2814	5.92186
SOLYC01G079470	Unknown protein	turquoise		5.82372	5.39806	4.62885	4.81392	5.66765	4.19228	2.3414	2.67598	3.8003	3.92941	2.89444	1.97326
SOLYC01G079480	BZIP transcription factor	brown		13.1453	12.9717	13.2089	12.7681	13.1479	13.4438	13.9171	13.4191	13.4338	13.5426	14.0581	14.518
SOLYC01G079490	Vacuolar protein sorting-associated protein 51-like protein	darkolivegreen4		10.2321	10.1819	10.8238	10.591	10.3036	10.5588	10.5339	10.4448	10.3331	10.514	10.5174	10.5209
SOLYC01G079500	DNA replication licensing factor MCM7	bisque4		10.4028	10.4015	10.1308	10.066	10.1916	10.4274	9.92894	9.79895	10.3143	10.0767	10.2817	9.55722
SOLYC01G079510	WD40 domain-containing protein	darkgrey		12.6706	12.6283	12.5281	12.6817	12.6781	12.4952	12.6384	12.7507	12.845	12.7359	12.7767	12.7631
SOLYC01G079520	DNA mismatch repair protein MutS	indianred4		9.87804	9.8935	9.49342	9.64169	9.57487	9.8163	9.47239	9.31984	9.84434	9.60727	9.84129	9.6009
SOLYC01G079530	RING/FYVE/PHD zinc finger superfamily protein	darkgrey		10.4071	10.2927	9.68211	9.28866	10.2503	10.3128	10.0837	10.47	10.7565	10.8031	10.1857	10.7462
SOLYC01G079535	GTP-binding protein	darkolivegreen4		13.6876	13.6943	13.819	13.6331	13.6797	13.9299	13.8293	13.8044	13.6665	13.8679	13.6586	13.8637
SOLYC01G079550	Multidrug resistance protein ABC transporter family protein, putative	darkgrey		7.66849	7.69653	6.61821	6.54622	8.23926	7.73339	7.5098	7.54073	8.07646	7.73554	7.24758	7.32512
SOLYC01G079560	B3 domain-containing protein	brown		2.73698	3.34628	2.57849	2.60411	2.77211	4.43354	3.54201	2.81848	4.57522	5.51629	4.58166	4.70795
SOLYC01G079570	Beta-D-xylosidase 1	bisque4		11.7021	11.927	11.7988	11.8918	12.4599	13.0868	12.3109	11.16	11.8032	12.6866	11.1893	11.9245
SOLYC01G079580	Tetratricopeptide repeat	mediumpurple3		9.65876	9.57455	10.8451	10.2701	10.0144	10.3812	10.1374	10.378	10.4063	10.5889	10.6361	10.3135
SOLYC01G079590	Late embryogenesis abundant protein	turquoise		12.3433	12.3157	11.9425	12.0534	12.257	11.9954	11.9434	11.7085	12.4616	12.141	12.2891	12.1482
SOLYC01G079600	Alpha/beta-Hydrolases superfamily protein	black		10.5214	10.4666	10.7481	10.4809	10.7376	10.5821	10.8022	10.9773	10.2317	10.2822	9.83415	10.2087
SOLYC01G079610	DnaJ protein ERDJ3B	bisque4		11.8201	11.7252	11.3573	11.0487	11.4434	11.3437	11.0856	11.0765	11.6728	11.5124	10.9214	10.8349
SOLYC01G079620	colorless fruit epidermis	black		3.70659	4.15604	5.09021	4.66395	4.72666	3.35037	4.16256	4.71622	2.19311	1.31471	2.70476	2.78883
SOLYC01G079630	sucrose-phosphatase-like protein	darkolivegreen4		7.79424	7.87002	8.04909	7.96641	7.94361	8.0336	7.93776	8.18097	7.66371	7.83031	8.11058	7.87113
SOLYC01G079640	pollen-specific LRR extensin-like protein	orangered4		8.18747	8.12163	8.09005	8.33616	8.49467	8.51714	8.25165	8.57276	8.38727	8.30063	7.67804	8.13009
SOLYC01G079650	CTP synthase	darkolivegreen4		10.6576	10.7154	11.1311	11.2047	10.6388	10.6353	10.9985	10.8948	10.7981	10.723	11.1978	11.1022
SOLYC01G079660	Cotton fiber protein	bisque4		6.73641	6.87621	6.35414	6.51192	6.73121	6.79707	5.38452	6.41109	5.93296	6.72186	6.8425	6.4515
SOLYC01G079670	Cotton fiber protein	orange		3.46044	3.26287	3.75589	2.96043	2.26189	1.97487	2.40559	2.68067	3.70275	2.69948	4.16921	4.32862
SOLYC01G079680	RAN GTPase-activating protein 1	indianred4		11.2661	11.3151	11.2178	11.2626	11.0391	11.2089	11.1962	11.3271	11.2111	11.0528	11.5126	11.2108
SOLYC01G079690	Snf2 chromatin remodeling protein	mediumpurple3		10.7685	10.7115	10.6852	10.6901	10.6278	10.6608	10.8553	11.0792	10.8864	10.9364	10.9928	11.1752
SOLYC01G079700	Helicase, C-terminal	darkgrey		7.2334	6.95923	7.06113	7.21227	7.08989	6.67364	7.34146	7.16207	7.33665	7.69189	7.25702	7.61977
SOLYC01G079710	Deoxyribose-phosphate aldolase	darkgrey		11.3616	11.4345	11.2793	11.3952	11.3174	11.3644	11.2985	11.7058	11.3	11.3593	11.4697	11.507
SOLYC01G079720	Protein phosphatase 2C 70	orange		11.1418	11.0549	10.8616	10.8609	10.9794	10.9388	11.1741	10.9332	11.2966	11.281	11.1467	11.5467
SOLYC01G079750	MAP kinase kinase kinase 4	bisque4	CK	9.63556	9.68811	9.10014	9.06566	9.55484	9.94314	9.43664	8.9848	9.86593	9.76641	9.33102	9.27378
SOLYC01G079760	Peroxisomal adenine nucleotide carrier 1	darkgrey		10.4212	10.3844	10.3462	10.3422	10.4116	10.227	10.3576	10.4161	10.3721	10.3124	10.4228	10.4259
SOLYC01G079770	TLC domain-containing protein 2	black		7.8352	7.7851	7.64113	7.68904	8.01898	7.89155	7.59958	7.64417	7.80986	7.66617	7.41811	7.61024
SOLYC01G079780	Glycoprotein membrane GPI-anchored	brown		11.7643	11.8064	12.09	12.0681	11.7423	12.2369	12.3296	12.0356	11.8333	12.1466	12.1608	12.4437
SOLYC01G079790	ADP-glucose pyrophosphorylase large subunit 3	turquoise		9.23782	8.88197	8.85143	8.41183	8.77002	8.19548	8.10877	8.18553	8.82731	8.35543	8.40419	8.06413
SOLYC01G079800	DEAD-box ATP-dependent RNA helicase 58, chloroplastic	darkgrey		7.16728	7.25458	6.96669	7.34811	7.36393	7.33921	7.34394	7.38948	7.34268	7.24188	6.94971	7.0946
SOLYC01G079810	E3 ubiquitin-protein ligase RHF1A	orange		12.0556	11.9875	11.1493	11.2644	11.705	11.7043	11.5249	11.5726	12.2678	12.076	11.8891	12.0879
SOLYC01G079820	Peroxiredoxin	turquoise		11.3372	11.3066	10.8735	11.0265	11.4178	11.1735	10.9525	10.9978	11.3207	11.1454	10.8668	10.9173
SOLYC01G079830	hypothetical protein	black		6.87238	6.48507	8.05224	7.57531	7.74845	8.0912	6.97863	8.52837	7.04997	6.89889	6.40421	5.9313
SOLYC01G079840	NEDD8-activating enzyme E1 catalytic subunit	skyblue2		11.8674	11.8135	11.8997	11.8843	11.7587	11.7462	11.9186	11.8939	11.8111	11.8286	11.8297	11.9104
SOLYC01G079850	Protein trichome birefringence-like 11	darkolivegreen4		8.25306	8.43844	9.33974	9.30957	8.72594	9.59653	9.17144	8.733	7.84051	8.69865	8.61954	8.93888
SOLYC01G079860	ATP-dependent	turquoise		10.2104	10.1768	9.68676	9.72379	10.13	9.82571	9.52809	9.38176	10.1944	9.99566	9.48304	9.42971
SOLYC01G079870	CONSTANS interacting protein 2b	orange		12.889	12.858	12.5751	12.735	12.6736	12.5212	12.843	12.9783	12.9386	12.911	12.9546	13.0733
SOLYC01G079880	Aluminum induced protein with YGL and LRDR motifs	brown		15.0159	15.0104	14.8127	15.0191	15.1939	15.1371	15.6414	15.243	15.272	15.4003	15.2416	15.7815
SOLYC01G079930	Eukaryotic aspartyl protease family protein	mediumpurple3		3.81052	3.14548	4.81464	2.60397	3.7604	3.04059	4.35355	5.34914	4.86526	4.79623	5.91501	5.73538
SOLYC01G079940	Eukaryotic aspartyl protease family protein	mediumpurple3		8.55746	8.29796	9.39832	8.45614	8.41072	7.98919	9.17047	10.1643	9.6115	9.51918	10.0179	10.7525
SOLYC01G079950	Eukaryotic aspartyl protease family protein	turquoise		11.5086	11.3391	10.3367	9.74028	10.8063	10.1385	9.39564	9.75471	11.0658	10.6097	10.3643	9.65625
SOLYC01G079960	Eukaryotic aspartyl protease family protein	orange		7.24962	6.59258	5.07712	4.93148	4.63893	3.50052	4.4605	6.63428	7.72989	6.3992	7.87405	6.84201
SOLYC01G079970	Eukaryotic aspartyl protease family protein	indianred4		4.17413	4.0552	1.41737	1.78987	1.24703	1.37201	2.37928	3.26932	3.12981	2.09516	4.88791	2.69358
SOLYC01G079980	Eukaryotic aspartyl protease family protein	bisque4		9.04689	9.26142	8.74683	8.86345	8.92958	9.62485	8.50606	9.13869	9.48118	9.36867	9.05887	9.1129
SOLYC01G080010	xyloglucan endoglucanase inhibitor	mediumpurple3		9.96263	9.5116	10.4918	10.4106	9.12744	7.96608	10.3093	11.0359	10.3905	10.164	10.4373	10.8186
SOLYC01G080020	Eukaryotic aspartyl protease family protein	darkgrey		13.1692	12.9023	12.7664	12.1102	12.7938	12.7327	13.495	13.87	13.6689	13.4298	12.9356	13.9814
SOLYC01G080040	Dual specificity protein phosphatase 1	darkgrey		9.0961	9.04049	9.01406	8.95809	9.05812	9.12225	9.10352	9.09388	9.17877	9.06534	8.99676	9.13494
SOLYC01G080070	Heavy metal-associated isoprenylated plant protein	darkolivegreen4		12.2662	12.4089	13.042	12.9877	12.4566	12.9767	12.9129	12.9109	12.2094	12.285	12.5832	12.382
SOLYC01G080080	RING/U-box superfamily protein	mediumpurple3		11.3045	11.3245	11.6302	11.6697	11.485	11.5096	11.7048	11.678	11.5432	11.5495	11.8722	11.9948
SOLYC01G080100	RING zinc finger protein	mediumpurple3		9.44461	9.47205	9.87069	9.90025	9.71851	9.55641	9.69107	9.57821	9.49535	9.6797	9.85324	9.93576
SOLYC01G080110	SNARE associated Golgi protein family	turquoise		11.1773	11.0834	10.9045	10.7489	11.0077	10.8759	10.9417	10.6253	11.1035	11.083	10.9945	10.9555
SOLYC01G080130	Cytochrome P450 family protein	darkolivegreen4		10.7749	10.7076	12.4909	12.1537	11.3126	11.2739	11.7178	11.947	10.7955	11.028	11.1435	11.177
SOLYC01G080140	UPF0613 protein PB24D3.06c	bisque4		10.6539	10.6152	10.4503	10.3245	10.4264	10.5744	10.4097	10.6116	10.7547	10.5783	10.4832	10.4495
SOLYC01G080150	Adenylate isopentenyltransferase	black		10.9725	11.1947	10.8717	10.9139	10.9392	11.3476	11.5827	10.9041	10.617	10.4649	10.1322	10.906
SOLYC01G080160	DUF21 domain-containing protein	brown		10.6405	10.5626	10.835	10.7284	10.5777	10.6452	11.028	10.7252	10.896	10.9521	10.8949	11.1331
SOLYC01G080170	Hydroxymethylglutaryl-CoA lyase, mitochondrial	darkgrey		11.4805	11.2903	10.8704	10.8675	11.1566	10.895	11.1654	11.1711	11.6339	11.5398	11.0302	11.4969
SOLYC01G080180	Ribosomal protein L34e superfamily protein	mediumpurple3		9.07299	9.04941	8.99229	8.88415	9.0269	8.99542	9.16308	9.0138	9.11202	9.10801	9.01502	9.26425
SOLYC01G080190	Pentatricopeptide repeat-containing protein, mitochondrial	darkmagenta		8.56901	8.53405	8.88515	8.67306	8.70703	8.60959	8.37715	8.27972	8.22623	8.47622	8.59614	8.18983
SOLYC01G080200	mediator of RNA polymerase II transcription subunit 33A-like	brown		12.869	12.7377	13.0227	13.3379	13.0024	13.2322	13.5906	13.4833	13.1518	13.6632	13.3916	13.9693
SOLYC01G080210	Ribonucleoside-diphosphate reductase small chain	yellow		8.42106	8.42368	8.82041	9.16587	8.76161	8.63525	9.06201	9.05404	8.46873	8.68096	8.77506	8.82872
SOLYC01G080220	endo-1,31,4-beta-D-glucanase-like	turquoise		12.1349	12.0368	10.5511	10.5281	12.0277	11.4657	10.4552	10.501	12.1251	11.6895	10.4446	10.2355
SOLYC01G080230	endo-1,31,4-beta-D-glucanase-like	turquoise		4.98014	4.81503	0.775151	2.20173	3.54939	2.69282	2.2518	2.86245	5.4843	4.23976	3.89856	2.90204
SOLYC01G080240	mitogen-activated protein kinase 13	mediumpurple3	KIN	12.6414	12.5867	12.8465	12.8199	12.6552	12.6284	12.7311	12.7683	12.6429	12.6442	12.7879	12.7711
SOLYC01G080250	BTB/POZ and MATH domain-containing protein 2-like	mediumpurple3		12.487	12.4519	12.4733	12.4603	12.3573	12.3964	12.6428	12.7105	12.5437	12.5721	12.7128	12.948
SOLYC01G080260	ARM repeat superfamily protein	darkseagreen4		9.00274	8.20132	9.65979	10.1645	8.32466	7.45317	10.271	8.51072	9.22527	9.95962	10.4128	10.7899
SOLYC01G080270	Alpha/beta-Hydrolases superfamily protein	mediumpurple3		11.6127	11.5517	11.6362	11.5456	11.4614	11.3128	11.7206	11.6604	11.6644	11.6442	11.7023	11.8378
SOLYC01G080280	chloroplast glutamine synthetase	black		11.7055	11.7278	12.0865	12.0593	12.4449	12.0908	12.0455	11.519	11.1317	11.0992	10.8769	10.2927
SOLYC01G080290	AWPM-19-like family protein	darkolivegreen4		8.12964	8.46286	9.36351	9.44047	8.605	9.30526	9.26555	9.01418	7.96919	8.50875	8.93752	9.15103
SOLYC01G080300	Protein ABCI12, chloroplastic	black		8.82536	8.77996	8.74431	8.91977	8.93489	8.58943	8.75676	8.78701	8.73052	8.59657	8.35493	8.62986
SOLYC01G080310	Pentatricopeptide repeat	black		9.39725	9.25947	9.42904	9.73862	9.53631	9.14854	9.21172	9.36879	9.43411	9.24035	9.09885	9.01291
SOLYC01G080320	Unknown protein	yellow		4.36909	4.85611	4.16662	5.26597	4.81365	5.00849	4.84188	4.92842	4.01433	4.34337	4.14105	4.57586
SOLYC01G080330	Bax inhibitor 1-related	mediumpurple3		13.7245	13.6416	13.6781	13.5847	13.668	13.617	13.7938	13.6209	13.7658	13.8059	13.6177	13.8037
SOLYC01G080340	BSD domain-containing protein	mediumpurple3		10.3024	10.3155	10.6273	10.4762	10.3052	10.4486	10.4791	10.5552	10.4609	10.4559	10.7933	10.6316
SOLYC01G080350	Mo25 family protein	black		9.48736	9.50164	9.87527	9.73458	9.7676	9.67489	9.76001	9.61868	9.53814	9.38793	9.35252	9.34119
SOLYC01G080360	AP-5 complex subunit mu	darkgrey		10.6104	10.3958	10.5212	10.5028	10.586	10.2761	10.5188	10.6591	10.6863	10.6664	10.3622	10.5135
SOLYC01G080380	S-adenosylmethionine decarboxylase proenzyme	brown		5.4393	5.9197	6.31542	6.21417	5.57899	6.5704	6.82433	6.2875	5.99587	6.53837	6.0706	6.66309
SOLYC01G080400	Protein phosphatase 2C family protein	black		10.121	10.0401	9.9659	9.96866	10.1611	10.0188	10.1347	9.93675	10.0868	10.0878	9.83787	10.0309
SOLYC01G080410	Peptide-methionine	darkgrey		8.71856	8.87614	8.86913	9.19204	8.82486	8.93845	8.56632	8.8491	9.08382	8.8354	8.95128	9.11237
SOLYC01G080430	RING/U-box superfamily protein	darkgrey		12.7486	12.5598	12.2898	12.4119	12.6443	12.441	12.561	12.4133	12.8806	12.7586	12.4848	12.6697
SOLYC01G080450	Pentatricopeptide repeat	yellow		8.47964	8.51166	8.89166	9.02151	8.414	8.27981	8.34803	8.74307	8.32642	8.19354	8.5932	8.29971
SOLYC01G080460	Pyruvate, phosphate dikinase	black		9.93016	9.74773	10.6519	10.7174	10.3754	9.58829	10.3713	9.69792	10.0745	9.963	10.2673	9.50049
SOLYC01G080470	tRNA/rRNA methyltransferase	darkgrey		10.6847	10.6769	10.1806	10.2127	10.5673	10.5085	10.3843	10.5371	10.7005	10.538	10.4069	10.4752
SOLYC01G080480	DNAse I-like superfamily protein	coral2		6.68566	7.0075	6.96963	6.16732	6.54604	6.55449	6.7655	7.65524	6.55386	5.93809	7.00858	6.20378
SOLYC01G080490	DUF679 domain-containing protein	darkseagreen4		8.39119	7.93716	7.90764	8.65424	6.97457	5.40235	8.4872	7.27813	8.03317	8.40754	9.15635	9.31954
SOLYC01G080500	Plant/F10N7-170 protein, putative	mediumpurple3		14.1507	14.1492	13.5491	13.5249	13.863	13.7476	13.9311	14.0294	14.0541	13.7048	14.2622	14.2003
SOLYC01G080510	interactor of constitutive active ROPs protein	turquoise		10.8001	10.7064	10.2663	10.2777	10.6984	10.6001	10.5326	10.3061	10.8973	10.7503	10.3322	10.4868
SOLYC01G080530	2-oxoglutarate	turquoise		11.164	11.1065	11.0188	10.8625	11.1498	11.0285	10.9455	10.6816	11.2434	11.1203	10.7698	10.8706
SOLYC01G080540	Histidine-containing phosphotransfer protein 1	mediumpurple3		12.9589	13.0104	12.9638	13.0019	13.0657	13.1048	13.0647	13.2284	12.9801	12.9898	12.9825	13.2552
SOLYC01G080570	Inosine-uridine preferring nucleoside hydrolase family protein	turquoise		10.0006	9.72502	4.9078	4.11633	9.32241	8.65206	4.0956	5.30503	9.86488	9.52193	6.02459	4.75365
SOLYC01G080580	Inosine-uridine preferring nucleoside hydrolase family protein	mediumpurple3		9.33864	9.51363	11.0387	10.6987	9.85235	10.1775	10.6575	10.8279	9.8333	10.3493	10.8472	10.9866
SOLYC01G080590	Low-density receptor-like protein	darkmagenta		9.40352	9.44692	9.44026	9.51667	9.37376	9.38125	9.29619	8.99688	9.19198	9.19734	9.20731	9.14133
SOLYC01G080600	Histone H3	bisque4		7.23241	7.34412	6.84126	6.82202	7.08488	7.40772	7.08084	6.05348	6.74309	7.18642	6.40858	6.79788
SOLYC01G080620	BTB/POZ domain-containing protein	darkgrey		11.3075	11.2343	11.1033	11.2049	11.2633	11.1403	11.4198	11.5683	11.536	11.4623	11.4201	11.5923
SOLYC01G080640	ABC transporter C family member 4	mediumpurple3		13.7566	13.5996	14.0732	13.9666	13.518	13.436	13.6806	14.1496	13.4024	13.5738	13.7557	13.8784
SOLYC01G080660	serine/arginine-rich SC35-like splicing factor SCL28	yellow		9.45057	9.55586	9.74607	9.86535	9.54826	9.56659	9.65805	10.0747	9.46552	9.64506	9.61728	9.77395
SOLYC01G080670	Squamosa promoter binding protein 7	darkgrey		12.993	12.9375	12.6203	12.8551	13.0758	12.7682	12.9161	12.7945	13.1064	13.0556	12.8803	12.994
SOLYC01G080680	Sugar facilitator protein 3	mediumpurple3		6.63075	6.26815	7.7247	6.54381	6.52026	6.99894	9.17144	8.41933	7.3315	7.18354	7.61476	9.09805
SOLYC01G080690	WD40 repeat	darkgrey		10.5177	10.4004	10.464	10.5244	10.4941	10.296	10.497	10.2881	10.4409	10.4592	10.4076	10.4512
SOLYC01G080700	Inosine-uridine preferring nucleoside hydrolase family protein	darkolivegreen4		7.95415	8.12779	9.07423	9.16897	8.58964	8.78438	8.56039	8.52252	7.99898	8.34784	8.2582	8.39819
SOLYC01G080720	Pentatricopeptide repeat-containing protein	darkgreen		8.78213	8.84519	8.6558	8.8329	8.52682	8.59184	8.35151	8.65822	8.63538	8.51461	8.7925	8.4701
SOLYC01G080740	Unknown protein	skyblue1		5.79226	2.63538	3.79349	0.355592	2.87721	0.329351	0.328142	1.39379	6.27593	0.613734	6.62096	0
SOLYC01G080750	ARM repeat superfamily protein	bisque4		9.83331	9.88114	8.72014	8.95335	9.78293	10.2964	9.53651	8.76053	9.94158	10.0915	9.00007	9.05433
SOLYC01G080760	ABC subfamily C protein	darkgreen		9.2838	9.30107	9.32738	9.406	9.15889	9.29816	9.34465	9.36911	9.11364	9.0777	9.19096	9.34987
SOLYC01G080770	Leucine-rich receptor-like protein kinase family protein	darkolivegreen4	RLK	10.1658	10.3271	10.4426	10.564	10.4777	10.8155	10.0705	10.1185	10.3564	10.6466	10.4825	10.3943
SOLYC01G080780	Translocase of chloroplast, chloroplastic	darkgrey		9.54589	9.497	9.18861	9.09099	9.5634	9.33022	9.35902	9.44987	9.61808	9.72357	9.30279	9.41852
SOLYC01G080790	Plant basic secretory protein	turquoise		2.55061	3.50472	2.84892	1.47202	2.16934	2.74504	1.48645	1.05445	2.29206	3.64368	1.92916	1.99248
SOLYC01G080800	Basic secretory family protein	turquoise		6.74679	6.97222	2.57123	2.09846	6.90697	6.05883	3.2441	4.03431	6.12542	5.82754	1.71082	2.77555
SOLYC01G080810	Isoleucine--tRNA ligase	black		10.5225	10.4511	10.7243	10.6861	10.7171	10.6176	10.6905	10.5637	10.576	10.5592	10.4704	10.3315
SOLYC01G080830	Ribosomal L7Ae/L30e/S12e/Gadd45 family protein	turquoise		8.88901	8.79807	8.49802	8.34051	8.73415	8.83565	8.38772	8.56078	8.89456	9.02182	8.72009	8.9017
SOLYC01G080840	Protein translocase subunit SecA	orangered4		10.8732	10.7649	10.9443	10.9384	11.0763	10.6141	11.0607	11.0962	10.7269	10.7447	10.4609	10.6805
SOLYC01G080850	Protein transport protein SEC23	darkgrey		12.8583	12.7345	12.624	12.7142	12.8357	12.596	12.7341	12.8495	13.0364	12.991	12.7307	12.7949
SOLYC01G080860	Protoheme IX farnesyltransferase, mitochondrial	lightcyan1		11.68	11.6419	11.5095	11.4992	11.5979	11.4982	11.5581	11.7089	11.7456	11.7006	11.6464	11.6396
SOLYC01G080870	Protein NRT1/ PTR FAMILY 7.3	indianred4		5.13311	5.23083	4.25984	3.16825	3.58544	3.46004	4.50619	4.32633	5.00107	3.497	5.2766	3.80449
SOLYC01G080880	Protein kinase domain	mediumpurple3	KIN	12.4672	12.4105	12.5397	12.4905	12.2771	12.3314	12.5529	12.8875	12.4682	12.3663	12.6712	12.7356
SOLYC01G080890	hypothetical protein	mediumpurple3		10.3618	10.3343	10.3558	9.72585	9.97375	9.94288	10.2035	10.1445	10.2668	10.1254	11.0296	10.8898
SOLYC01G080900	Cytochrome P450	darkgrey		10.9931	11.0396	10.3985	10.3082	10.6981	10.5116	10.4139	10.6499	11.04	10.6307	10.5535	10.7166
SOLYC01G080910	polyadenylate-binding protein 1-B-binding protein	turquoise		10.7901	10.8794	9.98356	10.0572	11.0497	10.8457	10.2171	9.81307	11.079	11.3255	10.3664	10.713
SOLYC01G080920	RING-type E3 ubiquitin transferase	mediumpurple3		2.74481	2.84591	0.834421	2.33406	1.47018	3.36348	1.54378	3.7668	2.49865	2.97755	4.27038	2.77074
SOLYC01G080930	3-hydroxyisobutyryl-CoA hydrolase 1	turquoise		11.6756	11.5987	11.3787	11.3948	11.6332	11.549	11.5203	11.3739	11.6938	11.6513	11.4129	11.5063
SOLYC01G080940	5-hydroxyisourate hydrolase	darkgrey		11.1497	11.0609	10.5808	10.6492	11.1723	10.8212	10.9067	10.855	11.2836	11.046	10.7552	10.9504
SOLYC01G080960	AT-hook motif nuclear-localized protein	indianred4		4.00547	3.96973	1.45378	2.22314	0.932673	2.00618	3.20435	1.99101	3.80016	1.68558	2.99711	2.49725
SOLYC01G080990	S-adenosyl-L-methionine-dependent methyltransferases superfamily protein	darkgrey		4.12318	3.48066	3.70893	2.3933	3.08009	2.78851	3.70187	3.87449	5.1001	4.28206	4.30023	4.04217
SOLYC01G081000	Protein phosphatase 2C family protein	bisque4		6.36438	6.08422	6.18007	5.73013	6.31217	6.75669	6.29937	6.0549	6.11677	6.61929	5.78556	6.19052
SOLYC01G081010	Nucleolar GTP-binding protein 1	mediumpurple3		15.1413	15.1353	15.5251	15.5027	15.0942	15.2384	15.6389	15.5375	15.2181	15.4152	15.4781	15.7032
SOLYC01G081020	Pentatricopeptide repeat	black		4.93884	4.71775	3.92003	4.53915	4.98105	4.19546	4.79128	4.55269	4.40722	4.0364	3.86711	3.69136
SOLYC01G081030	protein SCAI homolog	mediumpurple3		11.9232	11.8413	11.9296	11.8785	11.8297	11.7895	11.8875	11.9082	11.8878	11.8341	11.8358	11.9577
SOLYC01G081040	RING/U-box superfamily protein	brown		9.5934	9.40141	9.30085	9.52734	9.12432	9.94036	10.2669	9.1067	9.94509	10.497	10.7755	11.1704
SOLYC01G081050	AMP-dependent synthetase/ligase	mediumpurple3		10.6025	10.5319	10.935	11.0244	10.4072	10.2486	10.588	10.7977	10.5026	10.3977	10.9954	10.8363
SOLYC01G081060	Solyc01g081060	darkgrey		12.9108	12.889	12.804	12.5896	13.0484	13.0756	13.6562	13.1152	12.8459	13.1475	13.0785	13.8051
SOLYC01G081070	Protein transport protein SEC23	darkgrey		12.2129	12.1029	12.1251	12.012	12.0313	12.0237	12.242	12.3015	12.3726	12.3815	12.1791	12.4862
SOLYC01G081110	Pentatricopeptide repeat	turquoise		6.64394	6.47513	6.41533	6.66046	6.51649	6.67872	5.84678	5.69561	6.56605	6.67183	6.3244	5.94247
SOLYC01G081120	Complex 1 LYR protein	turquoise		8.22182	8.33744	8.13724	8.18834	8.37137	8.44616	7.80256	7.98093	8.28121	8.33501	8.08382	7.86653
SOLYC01G081150	DNA-directed RNA polymerases I, II, and III subunit RPABC3	brown		11.4818	11.4909	11.6351	11.5671	11.5354	11.6811	11.6011	11.4479	11.3876	11.5696	11.5081	11.6033
SOLYC01G081185	Unknown protein	yellow		6.04822	6.24397	5.95265	6.21387	6.39321	6.37244	5.35003	5.93593	6.02082	5.89154	5.89167	6.07573
SOLYC01G081190	Calcium-binding EF hand family protein	turquoise		11.4895	11.4592	10.5128	10.771	11.2327	10.9084	10.5906	10.6377	11.4929	11.1698	10.8021	10.732
SOLYC01G081200	hypothetical protein	black		9.05142	9.17945	9.41801	9.5443	9.4424	9.33753	9.43683	9.2759	9.01871	8.91686	8.94698	8.96325
SOLYC01G081210	F-box/kelch-repeat protein SKIP25-like	indianred4		7.31064	7.26613	5.69459	6.22779	6.33448	6.35465	5.78803	5.72735	6.70002	6.32056	6.36972	5.65838
SOLYC01G081230	Unknown protein	brown		5.27179	5.48722	5.42851	5.69445	5.59052	5.40188	5.27715	5.16291	5.10759	5.56222	5.68608	5.35177
SOLYC01G081240	Pentatricopeptide repeat-containing protein	darkmagenta		7.64731	7.61225	7.6229	7.79357	7.62048	7.42084	7.25046	7.30781	7.24762	7.67569	7.54627	7.31851
SOLYC01G081250	Glutathione S-transferase	skyblue1		11.884	9.02141	8.69042	3.86846	11.0121	4.09333	7.04111	3.49109	12.3583	2.57912	9.32794	2.91019
SOLYC01G081270	Glutathione S-transferase	turquoise		10.3758	10.4019	7.84756	8.23353	10.2625	9.92939	8.4665	8.34422	10.6093	10.5092	8.25883	8.50416
SOLYC01G081290	Pentatricopeptide repeat-containing protein	darkgrey	KIN	9.90978	9.89848	9.86068	9.85698	9.8475	9.84842	9.85006	9.80276	9.85544	9.90231	9.92964	10.0023
SOLYC01G081300	Phosphoribosylaminoimidazole-succinocarboxamide synthase	bisque4		10.0407	10.0101	9.70702	9.80205	9.71418	9.87598	9.67484	9.91075	9.85623	9.78335	9.86047	9.73058
SOLYC01G081310	glutathione S-transferase T3	yellow		9.02197	8.98414	8.74011	9.18266	8.98865	8.75276	8.69184	8.85984	8.71535	8.41215	8.26462	8.36901
SOLYC01G081320	Pentatricopeptide repeat	yellow		8.98249	8.9846	9.55475	9.77909	9.43082	9.09901	9.32501	9.52174	9.02906	8.9806	8.91964	8.98684
SOLYC01G081330	Chaperone protein DnaJ	yellow		7.88884	7.91272	8.17758	8.18224	8.08309	7.88057	8.06573	8.32786	7.80401	7.87517	8.05885	7.81486
SOLYC01G081340	S-adenosyl-L-methionine-dependent methyltransferases superfamily protein	turquoise		8.66633	8.72464	6.28345	6.02361	8.43135	8.19269	5.96562	7.11229	8.11905	7.94023	5.93118	6.49184
SOLYC01G081380	nuclear matrix protein 1	darkolivegreen4		9.47623	9.4373	9.63129	9.42565	9.54464	9.76305	9.69315	9.2218	9.54691	9.50945	9.19179	9.46494
SOLYC01G081390	Xylulose 5-phosphate/phosphate translocator, chloroplastic	brown		10.9251	10.9521	11.3125	11.1962	10.8162	11.0789	11.1066	10.9661	10.7346	11.1079	11.5082	11.408
SOLYC01G081400	B3 domain-containing protein	turquoise		8.06799	8.00721	7.91014	8.09313	8.09071	7.93767	7.61742	7.9105	7.84581	8.10124	7.8874	7.72329
SOLYC01G081410	Major facilitator superfamily protein	brown		8.37803	8.38336	8.41795	8.64253	8.45599	8.65635	8.63558	8.62632	8.52839	8.78187	8.32296	8.86462
SOLYC01G081420	Armadillo-type fold	darkgrey		7.51149	7.39956	7.73456	7.82771	7.5275	6.65727	7.72324	7.34045	7.7504	7.78806	7.63508	7.65123
SOLYC01G081430	Armadillo-type fold	darkgrey		11.9073	11.9209	11.876	12.0127	11.9766	11.8516	11.9481	12.0368	12.0278	11.9268	11.942	11.8932
SOLYC01G081440	DUF1005 domain-containing protein	darkolivegreen4		11.7114	11.6209	11.8873	11.657	11.7772	11.9893	11.8291	11.9188	11.7066	11.7904	11.4445	11.5339
SOLYC01G081450	glycine-rich protein A3	mediumpurple3		12.05	12.0261	12.6282	12.3256	11.5784	11.7306	12.2079	12.2912	12.0044	12.2142	13.1286	12.7877
SOLYC01G081460	tRNA	orangered4		7.84093	7.87741	7.88878	8.09122	8.15653	8.06383	8.01059	8.19518	7.95715	7.95561	7.70391	7.70593
SOLYC01G081470	2-methoxy-6-polyprenyl-1,4-benzoquinol methylase, mitochondrial	darkmagenta		9.05524	9.12095	9.11772	9.0782	9.07538	9.03752	8.9042	8.89366	8.92876	8.76601	8.90077	8.6605
SOLYC01G081480	GPI inositol-deacylase PGAP1-like protein	turquoise		5.58787	5.89606	4.32904	5.5647	5.57225	5.30289	4.11703	4.47902	5.61968	4.41762	2.58708	2.82431
SOLYC01G081490	RNA polymerase sigma factor	black		9.74291	9.55466	9.93069	9.74967	9.98371	9.90655	10.1415	9.8802	9.65706	9.73659	9.18221	9.67055
SOLYC01G081500	heterochromatin protein 1-like protein	lightcyan1		12.7586	12.7879	12.6297	12.5401	12.4989	12.6806	12.6108	12.7142	12.7162	12.5892	12.7078	12.7637
SOLYC01G081510	2-hydroxy-3-oxopropionate reductase	turquoise		9.16745	9.16392	9.00727	8.93143	9.25691	9.20793	8.89086	8.82269	8.97634	9.12285	8.65548	8.70876
SOLYC01G081520	UTP--glucose-1-phosphate uridylyltransferase-like	darkgreen		11.4776	11.4438	11.4536	11.4201	11.3329	11.3843	11.2876	11.5519	11.501	11.4905	11.4144	11.3679
SOLYC01G081540	Myosin-17	mediumpurple3		13.673	13.5318	14.4904	14.2323	13.7808	13.8675	14.3208	14.5398	13.7066	14.0649	14.1453	14.5199
SOLYC01G081560	Pentatricopeptide repeat	darkolivegreen4		7.38259	7.29901	7.42254	7.26157	7.02367	7.10879	6.78399	6.85448	6.9904	7.03733	7.2684	6.80116
SOLYC01G081570	DUF239 domain-containing protein/DUF4409 domain-containing protein	darkolivegreen4		12.7361	12.7405	13.4918	13.2499	13.0372	12.9655	13.1185	12.9067	12.5884	12.6365	12.8979	12.9362
SOLYC01G081600	Non-specific lipid-transfer protein	coral2		7.66045	8.34859	8.05203	7.31568	6.26225	7.33089	7.64853	8.5928	6.86791	6.68833	8.69497	7.76094
SOLYC01G081610	Beta-hexosaminidase	darkseagreen4		10.9679	10.8621	10.3866	10.6285	10.5877	10.0898	10.8826	9.94587	10.9661	11.0956	11.2573	11.2378
SOLYC01G081620	Vacuolar protein sorting-associated protein 62	darkseagreen4		8.56237	8.4153	8.77859	8.72927	7.35351	6.88493	8.80205	7.99868	8.40282	8.84468	9.91098	9.99411
SOLYC01G081630	UPSTREAM OF FLC-like protein	brown		5.10589	5.24066	5.4622	5.98682	4.98598	5.25562	5.37281	5.04539	4.77448	5.12446	5.49171	5.68931
SOLYC01G081640	DUF936 domain-containing protein	indianred4		6.38953	6.23547	6.11103	6.23858	5.67639	6.18969	6.3686	6.46568	6.26104	5.91837	6.78573	6.34063
SOLYC01G086640	O-fucosyltransferase	darkolivegreen4		10.2547	10.3317	10.7366	10.6481	10.4721	10.6826	10.1982	10.6569	10.4601	10.6768	10.2041	10.1366
SOLYC01G086650	Uroporphyrinogen-III C-methyltransferase	mediumpurple3		10.3578	10.5569	11.0249	11.0235	10.6162	10.6699	10.521	11.2141	10.2648	10.4335	11.4526	11.0598
SOLYC01G086660	Unknown protein	turquoise		9.13046	9.31606	3.27556	2.93392	9.19865	8.82961	2.22454	3.41667	9.50916	9.30832	4.23517	4.32667
SOLYC01G086670	Unknown protein	turquoise		7.7332	7.84554	1.79279	1.43913	7.65501	6.46225	0.639754	0.362237	7.32837	6.41796	1.87143	0
SOLYC01G086680	glutathione S-transferase T1	turquoise		8.43526	8.56429	0.874452	1.37985	8.32263	7.66537	0.639754	2.25393	8.68432	8.38829	3.37526	2.60857
SOLYC01G086690	Sister chromatid cohesion 1 protein 4	bisque4		6.75798	6.92675	6.95371	6.95554	6.65984	7.14517	6.73122	6.3239	7.07687	6.88791	6.99396	5.74608
SOLYC01G086700	C2 calcium/lipid-binding plant phosphoribosyltransferase family protein	brown		3.59882	3.36574	3.47043	3.67568	3.52855	4.26232	3.87016	2.4461	3.78231	4.00801	3.20761	3.4413
SOLYC01G086710	DNA-directed RNA polymerase subunit beta	darkgreen		11.5663	11.5837	11.8343	11.799	11.5388	11.616	11.5543	11.7031	11.3292	11.5893	11.6219	11.5994
SOLYC01G086720	C2 calcium/lipid-binding plant phosphoribosyltransferase family protein	darkolivegreen4		8.24653	8.4844	9.17677	9.26776	8.54739	9.12346	9.24875	8.95512	8.23176	8.60002	9.17876	9.19908
SOLYC01G086730	magnesium transporter%2C putative	turquoise		7.85682	7.93887	4.99673	4.96951	7.53532	7.53407	4.30722	4.93439	7.44894	6.95578	5.77784	4.318
SOLYC01G086740	Chaperone protein dnaJ	darkgreen		11.4291	11.5296	11.6623	11.649	11.3777	11.5364	11.5755	11.7555	11.3827	11.4414	11.6654	11.5859
SOLYC01G086750	Clustered mitochondria protein	orange		13.8859	13.76	13.5557	13.5765	13.7439	13.576	13.6703	13.8139	13.9551	13.856	13.6182	13.7697
SOLYC01G086800	Histone H3	bisque4		9.52081	9.66696	9.07652	9.09023	9.29182	9.86479	9.72773	9.17636	9.45555	9.70497	9.27103	9.32388
SOLYC01G086810	disease resistance protein RPM1-like	turquoise	NL	8.81118	8.68093	8.35604	8.48131	8.86045	8.17587	8.52082	7.92944	8.86054	8.66086	7.58237	7.96548
SOLYC01G086820	Histone H3	bisque4		10.6348	10.6414	9.77389	9.8216	10.1803	10.7297	10.567	9.92302	10.7461	10.6241	10.1307	10.1531
SOLYC01G086850	Ras gtpase	mediumpurple3		10.3309	10.2355	10.3723	10.192	9.89333	10.1264	10.4274	10.4416	10.4137	10.4393	10.9763	11.0484
SOLYC01G086860	Expressed protein	darkgrey		10.6561	10.6654	10.572	10.6504	10.8019	10.8069	10.87	10.8126	10.8382	10.8582	10.7629	10.9735
SOLYC01G086870	bHLH transcription factor 076	mediumpurple3		13.2512	13.149	13.2204	12.5754	12.7815	12.7197	13.141	13.6268	12.7108	12.6038	13.4033	13.5172
SOLYC01G086890	G-patch domain-containing protein/Surp domain-containing protein	darkgrey		13.6962	13.691	13.5673	13.639	13.5967	13.5249	13.6718	13.9178	13.7487	13.6781	13.7648	13.9458
SOLYC01G086900	tRNA	black		8.41905	8.53534	8.82353	8.71196	8.66713	8.7288	8.75804	8.73044	8.54026	8.43458	8.56513	8.41869
SOLYC01G086920	Leucine-rich repeat receptor-like protein	darkolivegreen4	L	12.1475	11.9843	14.0556	13.5202	12.3275	12.7807	13.9733	13.3436	12.1064	12.6535	12.6712	12.4766
SOLYC01G086930	protein gamma response 1	bisque4		8.26471	8.24689	7.94758	7.71874	8.06103	8.34531	7.61476	7.10849	8.14091	8.07164	7.632	7.16273
SOLYC01G086940	Zinc finger CCCH domain-containing protein	darkgrey		9.50338	9.28973	9.42298	9.40132	9.33535	9.04803	9.40695	9.44211	9.51557	9.48417	9.30732	9.37257
SOLYC01G086950	Zinc finger CCCH domain-containing protein	turquoise		9.63765	9.56507	9.49707	9.52024	9.55938	9.55122	9.46243	9.58393	9.4644	9.47142	9.46671	9.43122
SOLYC01G086960	Zinc finger A20 and AN1 domain stress-associated protein	mediumpurple3		13.8921	13.8071	13.7463	13.5549	13.5987	13.6892	13.8877	14.3161	13.9353	14.0208	14.7136	14.7191
SOLYC01G086970	Zinc finger A20 and AN1 domain-containing stress-associated protein 8	mediumpurple3		12.9414	12.9694	12.8918	13.0658	12.778	12.9058	13.132	13.1021	12.832	12.9617	13.3217	13.3332
SOLYC01G086975	Unknown protein	yellow		7.21808	7.39576	7.43295	7.59439	7.15457	6.72921	7.27433	7.66942	6.63848	7.18543	7.42025	7.77807
SOLYC01G086980	RRM_1 domain-containing protein/PWI domain-containing protein	orange		11.3748	11.3584	11.205	11.2293	11.2107	11.2806	11.2788	11.3734	11.494	11.4907	11.459	11.5127
SOLYC01G086990	Pre-mRNA-splicing factor SYF1	darkgrey		12.4255	12.3057	12.3528	12.3721	12.3182	12.2407	12.3552	12.3687	12.4185	12.4147	12.3362	12.4128
SOLYC01G087000	Unknown protein	yellow		6.86344	7.05963	7.22024	7.30709	6.8472	7.16123	7.03828	7.24074	6.75567	6.81647	7.10952	6.96556
SOLYC01G087005	Unknown protein	mediumpurple3		6.98015	6.92948	7.17899	7.07282	6.96442	6.37871	7.05912	7.12129	6.8639	6.6902	6.87675	6.87204
SOLYC01G087020	Unknown protein	mediumpurple3		8.9816	8.79629	9.54043	9.49777	8.16017	8.61498	8.85566	8.80313	8.6678	8.84434	9.81356	9.49264
SOLYC01G087030	Zinc finger transcription factor 10	darkgrey		11.2639	11.1699	10.8619	11.0154	11.2448	10.8912	11.2244	11.2901	11.4995	11.2478	11.2389	11.4032
SOLYC01G087040	Photosystem II PsbP	darkgrey		10.7831	10.5513	10.3344	10.1758	10.8136	10.8678	10.9862	10.7143	10.9783	11.1157	10.028	10.8506
SOLYC01G087050	Zinc finger protein	indianred4		2.71895	3.63354	1.50926	3.55305	3.51686	3.50245	1.72258	3.00897	2.10856	2.79005	3.3223	1.95669
SOLYC01G087060	RING/U-box superfamily protein	darkgrey		8.47641	8.53508	7.96195	7.9205	8.53741	8.6496	8.1815	8.80635	8.63674	8.38231	7.78254	8.51867
SOLYC01G087070	ADP,ATP carrier protein, mitochondrial	turquoise		9.50332	9.54454	8.34139	8.48208	9.31904	9.22781	8.14486	8.58058	9.24032	9.12186	8.72693	8.6731
SOLYC01G087080	interferon-activable protein	bisque4		8.57152	8.73169	8.01057	8.29646	8.67634	9.29507	8.34123	8.06099	8.99603	8.9356	8.17127	8.41789
SOLYC01G087090	Unknown protein	darkgrey		10.3788	10.3763	10.2294	10.0985	10.2231	10.3558	10.5006	10.4621	10.5016	10.4897	10.508	10.8472
SOLYC01G087095	Telomerase reverse transcriptase	bisque4		4.74699	4.95379	4.37612	4.6637	4.51357	5.06693	4.5202	3.73425	5.27291	4.70065	5.49791	4.35357
SOLYC01G087120	ATP synthase subunit O, mitochondrial	turquoise		13.7745	13.749	13.4016	13.4468	13.6683	13.6222	13.5163	13.4551	13.7738	13.7043	13.4997	13.655
SOLYC01G087130	R2R3MYB transcription factor 47	brown		9.06746	9.32718	8.98409	9.25793	9.29464	9.75381	9.63609	8.67757	9.23038	9.81557	9.90082	10.146
SOLYC01G087140	Late embryogenesis abundant protein	brown		8.66805	9.00428	8.64044	8.92763	8.78884	9.35645	9.09579	8.2221	8.60675	9.18567	9.30203	9.01145
SOLYC01G087150	Protein DETOXIFICATION	mediumpurple3		6.59708	6.65641	7.04334	6.68426	5.97075	6.53069	6.58579	6.67417	6.31836	6.33288	6.64392	6.93272
SOLYC01G087170	Zinc finger transcription factor 11	mediumpurple3		11.5626	11.5376	11.5935	11.7004	11.4977	11.2851	11.533	11.7853	11.5701	11.7322	11.7959	11.9066
SOLYC01G087180	Expressed protein	yellow		2.43461	3.45508	3.54349	4.13805	3.73677	1.11653	2.04841	5.40276	2.39405	1.69366	3.13258	0.749808
SOLYC01G087190	Chaperonin-like RbcX	black		8.27823	8.2829	8.41026	8.78135	8.76547	8.565	8.31	8.30432	8.10009	8.34287	8.13341	8.26052
SOLYC01G087200	Disease resistance protein	darkgrey	CNL	9.49995	9.41475	9.00116	9.0735	9.67532	9.33868	9.41766	9.62623	9.24249	9.43867	8.96343	9.24615
SOLYC01G087210	Cellulose synthase	mediumpurple3		15.3016	15.1545	16.3738	16.0631	15.2744	15.2714	15.9168	16.0027	15.4492	15.4887	15.8861	16.0432
SOLYC01G087230	Mediator of RNA polymerase II transcription subunit 27	mediumpurple3		10.1672	10.2045	10.1015	10.2448	10.133	10.135	10.1391	10.2127	10.2814	10.1	10.4156	10.203
SOLYC01G087240	Nuclear transcription factor Y subunit A-9	turquoise		10.8464	10.8943	10.1299	10.6339	11.0591	10.6551	10.4494	10.4148	10.8273	10.6721	10.3877	10.2126
SOLYC01G087250	carotenoid cleavage dioxygenase 1A	darkgrey		10.8101	10.7386	10.7949	10.7898	10.6733	10.5437	10.7711	10.6796	10.7524	10.7798	10.9405	10.7689
SOLYC01G087260	carotenoid cleavage dioxygenase 1B	darkgrey		12.7153	12.6105	12.5131	12.549	12.6044	12.2857	12.443	12.321	12.767	12.6515	12.6519	12.5139
SOLYC01G087280	Pectin lyase-like superfamily protein	turquoise		9.71734	10.0737	2.86455	2.51204	9.70665	10.2707	2.11249	3.50408	10.0444	9.22712	1.58493	0.342542
SOLYC01G087290	tRNA-dihydrouridine synthase	orangered4		10.1979	10.2139	10.3379	10.3549	10.4625	10.2338	10.2383	10.2964	10.2815	10.0725	10.1232	10.0361
SOLYC01G087300	tRNA-dihydrouridine synthase	yellow		9.47949	9.61235	9.86886	9.82843	9.63566	9.71087	9.72593	9.72483	9.38643	9.36256	9.7637	9.59698
SOLYC01G087320	Zinc finger, FYVE/PHD-type	yellow		10.6973	10.7684	10.9602	11.186	10.881	10.9185	11.0925	11.166	10.7922	10.9404	11.0459	11.1841
SOLYC01G087330	RING/FYVE/PHD-type zinc finger family protein	yellow		7.98227	8.16546	8.17103	8.43096	8.19869	8.53659	8.20844	8.58267	8.14952	8.06964	8.14551	8.24835
SOLYC01G087340	tRNA-dihydrouridine synthase	yellow		6.62234	6.94625	7.27711	7.46551	6.89	7.11904	7.3011	7.47167	6.89921	6.88836	6.81564	7.37807
SOLYC01G087350	Unknown protein	darkgreen		3.94967	4.11789	4.12752	4.71417	4.28584	4.42586	3.85792	4.6534	3.90941	3.90062	3.99782	4.29821
SOLYC01G087360	RING/FYVE/PHD-type zinc finger family protein	brown		2.57685	2.69209	3.68247	3.94039	2.98403	3.31306	3.99277	1.80636	2.1053	2.90527	3.97026	3.99763
SOLYC01G087370	RING/FYVE/PHD-type zinc finger family protein	yellow		9.40312	9.59037	9.46675	9.82917	9.78246	9.72703	9.4334	9.56877	9.58259	9.18801	9.44197	9.43201
SOLYC01G087390	RING/FYVE/PHD-type zinc finger family protein	yellow		8.57652	8.54852	8.72456	9.08283	8.74638	8.26905	8.47502	8.74547	8.75384	8.38969	8.52274	8.52224
SOLYC01G087400	RING/FYVE/PHD-type zinc finger family protein	yellow		11.2165	11.4063	11.2593	11.6152	11.4986	11.4053	11.3556	11.568	11.4202	11.3548	11.4385	11.5829
SOLYC01G087410	Zinc finger, FYVE/PHD-type	darkgrey		10.1693	10.1234	10.2462	10.5397	10.3596	9.75625	10.2944	10.5544	10.4872	10.4213	10.4781	10.5196
SOLYC01G087420	Zinc finger, FYVE/PHD-type	turquoise		10.4337	10.4453	9.73413	9.98694	10.2695	9.88626	9.83258	10.2874	10.3664	10.1173	9.75518	9.89626
SOLYC01G087430	Zinc finger, FYVE/PHD-type	darkgrey		11.5151	11.47	11.4877	11.4494	11.5014	11.4458	11.6227	11.761	11.5916	11.648	11.4964	11.7212
SOLYC01G087440	Arm repeat superfamily protein	brown		6.20396	5.83247	5.77329	5.839	5.57747	5.56023	5.47621	4.97199	5.68021	6.05361	5.54258	6.43162
SOLYC01G087450	Arm repeat superfamily protein	orange		8.24103	8.06758	8.10274	8.03298	8.32536	8.40822	8.22474	7.69526	8.39893	8.82412	8.05056	8.59619
SOLYC01G087470	Peptidylprolyl isomerase	darkgrey		11.1506	11.0748	10.6437	10.6654	10.9523	10.8163	10.9026	11.0528	11.2394	11.0302	10.9124	11.0089
SOLYC01G087490	Protein OBERON	darkgrey		13.06	12.9715	12.5068	12.4917	12.7268	12.5374	12.6458	12.7566	13.2461	13.0404	13.0552	13.0095
SOLYC01G087500	DNA topoisomerase 2	bisque4		11.6035	11.5952	10.7691	10.722	11.259	11.8385	11.3562	10.7021	11.7401	11.7348	11.0369	11.0407
SOLYC01G087520	Ferredoxin-thioredoxin reductase, variable chain	black		10.6319	10.5169	10.4029	10.4362	10.7101	10.5758	10.5114	10.1185	10.4619	10.4464	9.98543	10.349
SOLYC01G087530	Zinc transporter	lightcyan1		11.843	11.705	11.3314	11.235	11.4533	11.2146	11.4365	11.3665	11.9364	11.8073	11.8417	11.7685
SOLYC01G087540	DUF642 domain-containing protein	bisque4		13.557	13.557	12.9438	12.7123	13.5117	13.6886	13.1792	12.6137	13.6028	13.5441	13.47	12.9264
SOLYC01G087550	Cytochrome b5 domain-containing protein RLF	turquoise		10.9508	10.8559	10.3491	10.4173	10.7675	10.595	10.3579	10.5384	10.9803	10.8644	10.6797	10.6355
SOLYC01G087560	Methyltransferase	darkolivegreen4		11.2192	11.3132	12.0128	11.5329	11.4227	11.8776	11.7705	11.8178	11.3833	11.4401	11.7408	11.8899
SOLYC01G087570	hypothetical protein	bisque4		8.77543	8.94031	8.81974	8.92936	8.64035	8.91633	8.6416	8.64814	8.72485	8.7847	8.78567	8.8232
SOLYC01G087580	hypothetical protein	turquoise		5.38479	5.46655	3.30503	4.0798	5.68566	5.01458	3.14144	2.52324	5.08852	4.43417	2.02134	1.44864
SOLYC01G087590	Polyamine oxidase	mediumpurple3		9.21163	9.38594	8.55146	8.72893	8.59849	8.87254	8.65074	8.69043	8.9142	8.49032	10.011	9.02903
SOLYC01G087600	transmembrane protein%2C putative	darkolivegreen4		11.4322	11.3805	12.1324	12.043	11.5271	11.7043	11.9825	11.7183	11.4471	11.6776	11.8544	11.9335
SOLYC01G087610	Alpha-N-acetylglucosaminidase	turquoise		11.205	11.0986	10.8897	10.9266	11.2098	10.9544	10.9553	10.7496	11.1372	11.1734	10.5404	10.7865
SOLYC01G087620	Ubiquitin-like protein 5	lightcyan1		13.6011	13.582	13.147	12.886	13.2673	13.1106	12.7524	13.0401	13.2315	13.3664	13.3346	13.4471
SOLYC01G087640	alcohol dehydrogenase	turquoise		11.1783	11.1031	10.9431	11.0334	11.1285	10.9687	10.9521	10.9878	11.0895	11.0067	10.845	11.0841
SOLYC01G087650	Conserved oligomeric Golgi complex subunit 8	darkgrey		11.6298	11.5619	11.6111	11.627	11.5463	11.6007	11.6126	11.7216	11.8057	11.6377	11.6407	11.6832
SOLYC01G087670	WD40 repeat	darkgreen		11.6855	11.7233	11.9158	11.9376	11.5462	11.6444	11.774	11.9669	11.5456	11.6844	11.8902	11.8604
SOLYC01G087680	UPF0114 domain-containing protein	turquoise		9.96975	9.85721	9.27449	9.48657	9.93027	9.3976	9.79949	9.45545	9.81365	9.57699	9.17384	9.41802
SOLYC01G087710	UPF0114 domain-containing protein	black		4.93255	4.378	5.3301	5.62223	5.87073	5.2764	5.61151	4.77589	3.29742	3.02137	2.73222	3.29058
SOLYC01G087720	Structural maintenance of chromosomes protein 5	darkgrey		11.7669	11.6379	11.2978	11.4311	11.7982	11.4697	11.5398	11.668	11.882	11.7089	11.6727	11.6045
SOLYC01G087730	50S ribosomal protein L1	darkgrey		12.809	12.6468	12.228	12.2189	12.9156	12.5019	12.7193	12.6014	12.789	12.5535	11.9709	12.2386
SOLYC01G087740	Subtilisin-like protease	indianred4		7.52013	7.45157	7.86477	7.27194	6.68414	7.12921	6.25749	7.41087	7.59079	6.45009	8.70018	6.72832
SOLYC01G087750	protein RETICULATA-RELATED 4, chloroplastic-like	black		8.31716	8.23913	7.55674	7.31283	8.19179	7.59019	7.51682	7.58836	7.32602	7.16771	5.86969	6.4378
SOLYC01G087770	Subtilisin-like protease	black		5.39081	4.75262	5.28459	4.95956	5.87283	4.83828	4.80857	5.36273	4.15047	4.95388	4.00679	3.27878
SOLYC01G087780	serine protease SBT4A	turquoise		9.98138	9.55572	8.79267	9.04514	9.97106	8.03697	8.39713	8.09834	9.8589	9.26561	7.48212	4.99116
SOLYC01G087790	Subtilisin-like protease	turquoise		9.87781	9.71168	9.60933	9.4787	9.80702	9.22484	8.70283	8.49221	9.78345	9.51662	9.76086	8.0575
SOLYC01G087800	Subtilisin-like protease	turquoise		13.1548	12.9357	10.7692	10.51	12.6545	12.2624	11.7074	11.5615	13.7432	13.4656	11.6622	12.1262
SOLYC01G087810	Subtilisin-like protease	turquoise		12.0686	11.9163	9.5836	9.2674	11.4349	11.5586	9.79565	9.39376	11.8974	11.4669	10.7602	10.5559
SOLYC01G087820	Subtilisin-like protease	turquoise		13.2981	13.1386	11.6832	11.8901	13.0955	12.8198	12.2633	12.0548	13.4552	13.3643	12.7777	12.7335
SOLYC01G087830	Subtilisin-like protease	lightcyan1		5.47663	5.40788	5.30211	5.50694	5.67494	5.80808	5.18423	5.2547	6.37263	6.13294	6.33916	5.55636
SOLYC01G087840	Subtilisin-like protease	lightcyan1		10.9623	11.0129	10.7694	10.7644	10.7862	10.8468	10.6778	10.3657	11.0987	10.7456	11.2721	10.8197
SOLYC01G087850	serine protease SBT3	mediumpurple3		15.0451	14.8668	14.5668	14.254	14.7196	15.0448	15.386	15.0778	14.9069	14.9486	15.0176	15.5948
SOLYC01G087860	Unknown protein	mediumpurple3		7.31502	7.224	7.57622	7.54093	7.03246	7.3669	7.46813	7.44341	7.08194	7.52204	8.0559	8.27864
SOLYC01G087870	Glutamine--fructose-6-phosphate aminotransferase [isomerizing]	lightcyan1		10.6637	10.678	10.5043	10.3298	10.5038	10.3058	10.298	10.1449	10.7902	10.3159	10.6347	10.1406
SOLYC01G087880	2%2C3-bisphosphoglycerate-dependent phosphoglycerate mutase	darkgreen		9.27435	9.34376	9.54521	9.42287	9.13199	9.27167	9.18122	9.26605	9.02293	9.11296	9.45465	9.19737
SOLYC01G087890	Plasma-membrane choline transporter family protein	darkgrey		12.0833	12.013	11.6609	11.4644	12.053	11.7755	11.6609	11.7651	12.0801	12.0866	11.7626	11.8478
SOLYC01G087900	N-acetyltransferase-like protein	darkolivegreen4		12.7628	12.7842	12.9606	12.9105	12.746	12.8339	12.9495	12.8764	12.6247	12.7427	12.9506	12.9293
SOLYC01G087910	F-box/WD-40 repeat-containing protein	darkgrey		10.0833	10.0773	9.9497	10.0218	10.2304	10.0519	10.0957	10.314	10.1942	10.1353	10.2461	10.2446
SOLYC01G087970	Carboxypeptidase	black		8.53084	8.43188	9.02265	8.71577	8.86502	8.37479	8.42439	8.73193	8.2355	7.76882	8.16703	7.49486
SOLYC01G087980	DUF793 domain-containing protein	darkolivegreen4		8.17262	8.32439	8.69571	8.73859	8.77824	8.8393	9.14527	8.54716	8.28924	8.50354	8.14563	9.21252
SOLYC01G087990	MADS-box transcription factor	bisque4		5.38909	5.41684	5.27684	5.49382	5.58164	5.71916	4.89929	5.46395	5.19504	5.2863	5.18628	5.10051
SOLYC01G088000	S-adenosyl-L-methionine-dependent methyltransferases superfamily protein	mediumpurple3		11.1083	11.0782	11.0122	10.992	10.791	10.7117	11.0657	10.9029	11.0836	11.0091	11.097	11.247
SOLYC01G088020	Protein transport protein SEC31-like protein B	skyblue2		14.2023	14.0973	14.3848	14.2441	14.0955	14.145	14.4012	14.4083	14.4612	14.4949	14.3643	14.5099
SOLYC01G088030	Structure-specific endonuclease subunit slx1	turquoise		6.8904	6.78437	5.72732	6.29936	6.54052	6.46901	5.80237	5.58849	6.48948	6.46602	6.24317	5.66191
SOLYC01G088040	Unknown protein	turquoise		11.9739	11.9856	11.743	11.6798	11.7784	11.6683	11.3413	11.4461	11.6591	11.6734	11.6895	11.6659
SOLYC01G088050	Serine/threonine-protein kinase-like protein	bisque4	KIN	10.0682	10.2194	10.1578	10.1902	10.3761	10.5402	10.0883	9.65538	10.0663	10.2658	9.97319	9.91189
SOLYC01G088060	NBS-LRR resistance protein	mediumpurple3	CNL	8.84583	8.84332	9.48552	9.51222	8.85722	8.88842	9.48557	9.49314	8.72408	8.9599	9.244	9.54934
SOLYC01G088080	T-complex protein 1 subunit theta	darkgreen		13.3112	13.2995	13.4797	13.3362	13.2114	13.3774	13.4365	13.433	13.3301	13.3958	13.4248	13.4792
SOLYC01G088090	Pheophytinase, chloroplastic	darkolivegreen4		10.531	10.4196	11.3008	11.2488	10.6849	10.6043	11.1963	10.9318	10.1947	10.5959	10.7535	10.7493
SOLYC01G088100	Zinc finger transcription factor 12	darkolivegreen4		13.2182	13.1843	13.5515	13.7747	13.623	13.4611	13.2597	13.3384	13.4064	13.7038	13.4782	13.1584
SOLYC01G088140	hypothetical protein	turquoise		9.90321	9.95712	9.60146	9.63659	9.8042	9.74291	9.87583	9.80897	9.94346	9.8898	9.76535	9.7096
SOLYC01G088150	Glycerol-3-phosphate dehydrogenase [NAD(+)]	mediumpurple3		10.7765	10.812	10.9849	10.7048	10.5803	10.5066	10.4937	10.609	10.6568	10.4671	10.9491	10.6547
SOLYC01G088160	cytokinin oxidase2	black		7.70639	8.3427	8.35238	8.04695	8.47971	8.70503	8.28989	8.02605	7.65	7.87503	7.76376	7.31602
SOLYC01G088170	aldehyde oxidase 2	darkgrey		12.1873	12.1483	12.0445	12.1497	12.3122	11.9699	12.1708	11.9228	12.3258	12.2092	12.2035	12.0737
SOLYC01G088200	aldehyde oxidase 4 pseudogene	orange		6.69542	6.91797	6.28863	5.59658	5.91449	5.54452	6.14774	6.60236	7.14894	6.96881	7.11198	6.66747
SOLYC01G088240	F-box protein FBW2	black		9.76338	9.71979	10.0468	10.0936	9.95191	9.99503	10.2103	10.0797	9.73692	9.80256	9.71981	9.91445
SOLYC01G088250	SUN domain protein3	black		11.0697	11.0548	13.0072	12.7416	12.0061	11.9207	12.0207	12.0567	10.6068	10.9934	11.0048	10.3781
SOLYC01G088300	Germin-like protein subfamily 1 member 15	black		4.08704	3.83809	6.50849	5.56811	5.47378	4.72151	5.77944	5.991	2.9524	4.55423	2.71216	2.573
SOLYC01G088310	Geranylgeranyl diphosphate reductase, chloroplastic	mediumpurple3		9.76411	9.80139	10.2501	9.9394	9.5601	9.71636	9.99079	9.99	9.80663	9.54385	10.1968	9.72679
SOLYC01G088320	DUF810 domain-containing protein	darkolivegreen4		4.66941	5.28241	5.12513	5.23758	5.32445	5.50539	5.01606	5.25385	5.28985	5.17453	5.15201	5.30131
SOLYC01G088330	protein unc-13 homolog isoform X1	black		3.50934	4.15679	4.37847	4.41825	4.24684	4.34677	4.20452	4.76397	4.29777	3.98515	3.51588	3.71258
SOLYC01G088340	Unknown protein	darkolivegreen4		4.15653	4.54934	5.09465	5.20791	4.52281	4.64065	4.96417	4.54123	4.73331	4.22669	5.13776	4.41908
SOLYC01G088350	NADH dehydrogenase ubiquinone 1 alpha subcomplex assembly factor-like protein	darkolivegreen4		9.79085	9.80695	9.93459	9.79555	9.94646	10.0135	9.87464	9.81727	9.81693	9.94046	9.74131	9.85132
SOLYC01G088370	Eukaryotic translation initiation factor 3 subunit B	darkgreen		14.2153	14.1899	14.1321	14.0717	14.0138	14.0913	14.1225	14.2796	14.1533	14.1558	14.1948	14.326
SOLYC01G088380	DNA replication helicase	bisque4		8.42944	8.46438	8.31055	8.27676	8.44983	8.49543	8.0417	7.5013	8.21309	8.02983	8.39745	7.50865
SOLYC01G088390	Sister chromatid cohesion protein DCC1	bisque4		8.8587	8.96635	8.92448	8.79339	8.86776	9.09178	8.62648	8.47621	8.6507	8.75017	8.58428	8.27509
SOLYC01G088400	ECERIFERUM 1	darkolivegreen4		8.1936	8.17166	9.62987	8.90898	8.3577	8.52574	9.04748	9.83315	8.22388	8.28093	9.40885	8.36257
SOLYC01G088410	Fatty acid hydroxylase superfamily	darkolivegreen4		3.64494	3.93392	5.05042	4.21669	3.7875	4.37682	4.4229	4.35476	3.22333	3.81211	3.51357	3.45142
SOLYC01G088430	Fatty acid hydroxylase superfamily	black		6.72166	6.44418	7.24786	8.02137	8.62166	8.02495	7.01992	7.24248	5.43619	5.47409	5.58773	4.35686
SOLYC01G088440	RING/U-box superfamily protein	black		6.47387	6.79671	7.39012	7.49337	7.0571	7.45527	7.48524	7.8085	6.03204	6.87948	6.74014	6.65569
SOLYC01G088450	RING/U-box superfamily protein	darkgrey		8.45162	8.58581	8.76893	8.61658	8.6761	8.89158	8.33973	8.68723	8.74235	8.8364	8.43737	8.47855
SOLYC01G088460	Unknown protein	black		6.8416	6.75785	7.21902	7.43734	7.54726	7.00955	6.97246	7.30732	6.50843	6.6241	6.13831	6.62998
SOLYC01G088470	50S ribosomal protein L18	black		7.87251	8.09704	8.22509	8.32005	8.47217	8.47245	8.18295	8.14614	7.46907	7.83872	7.31978	7.48673
SOLYC01G088480	UMP-CMP kinase	brown		12.667	12.6726	13.0721	12.8644	12.4466	12.8484	12.9161	12.6646	12.6589	12.8016	12.8885	13.1246
SOLYC01G088490	Pentatricopeptide repeat-containing protein	bisque4		6.27078	6.18231	5.70311	5.99469	6.26744	6.27402	5.95651	5.53787	5.78227	5.99577	5.92919	5.67611
SOLYC01G088500	Wall-associated receptor kinase galacturonan-binding domain	bisque4		7.14839	7.35604	7.26252	7.26544	7.46928	7.88525	7.6063	6.66837	7.70226	7.75253	7.73169	7.0826
SOLYC01G088520	Dynamin-related protein 1E	skyblue2		10.5947	10.3799	11.0986	10.8022	10.5014	10.606	11.0996	10.8591	10.6845	10.8599	10.9584	11.1299
SOLYC01G088530	hypothetical protein	darkolivegreen4		9.29887	9.49105	10.0413	9.97643	9.60358	9.95133	9.85568	9.88116	9.29131	9.60252	10.2813	10.3706
SOLYC01G088540	Unknown protein	bisque4		4.73916	4.57114	2.21462	2.78453	4.13548	3.98631	2.74272	1.41553	3.79128	3.31015	2.81639	2.85659
SOLYC01G088550	Purine permease	turquoise		11.4125	11.3362	10.6075	10.5522	11.2511	10.9075	10.7337	10.5421	11.3077	11.0947	10.8702	10.9319
SOLYC01G088560	Rab family GTPase	mediumpurple3		12.5473	12.4194	13.1076	12.5818	12.3104	12.3886	12.6052	13.0797	12.3967	12.5764	12.9919	13.0801
SOLYC01G088570	Acyl carrier protein	bisque4		11.2933	11.3018	11.1241	10.9975	11.2157	11.2374	11.0713	11.0001	11.2687	11.1767	11.0747	11.014
SOLYC01G088590	Pectinesterase inhibitor	brown		8.36528	8.58077	8.52236	8.52534	7.76815	8.21141	8.29875	7.66677	8.09946	8.44719	8.67507	9.19705
SOLYC01G088600	protein TRIGALACTOSYLDIACYLGLYCEROL 4, chloroplastic	orangered4		9.63594	9.58938	9.48262	9.54864	9.83906	9.77956	9.7888	9.626	9.69814	9.62474	9.36752	9.77255
SOLYC01G088610	10 kDa chaperonin	darkolivegreen4		11.0846	11.0961	11.6442	11.4912	11.151	11.4164	11.411	11.2845	11.0247	11.1054	11.1912	11.2157
SOLYC01G088620	Ferredoxin-like protein	darkolivegreen4		5.45065	5.66649	6.48518	6.89375	5.91272	6.40954	6.73624	5.82811	5.56743	6.23837	6.66773	5.85528
SOLYC01G088630	RING/U-box superfamily protein	darkolivegreen4		4.68615	5.02291	5.05581	5.50694	4.82691	5.41613	5.78373	5.7169	5.24806	5.65421	5.46927	5.32982
SOLYC01G088640	E3 ubiquitin ligase BIG BROTHER-related-like	darkgrey		10.2594	10.2705	9.64548	9.88952	10.128	9.99794	10.2413	10.2627	10.3238	10.3164	9.95771	10.391
SOLYC01G088650	Alpha-1,3-glucosyltransferase	turquoise		10.5406	10.4088	10.2747	10.304	10.4944	10.3128	10.3531	10.1546	10.73	10.6522	10.4036	10.3971
SOLYC01G088660	FCS-Like Zinc finger 3	brown		12.539	12.5471	12.4769	12.7066	12.4904	12.5002	13.4282	12.3945	12.8344	12.9295	12.8645	13.2228
SOLYC01G088670	Pentatricopeptide repeat-containing protein	turquoise		8.45723	8.40128	8.40231	8.65112	8.62442	8.08709	8.22825	8.09571	8.52381	8.42991	8.01522	7.76905
SOLYC01G088680	Unknown protein	turquoise		5.95014	5.63148	5.61916	6.00221	6.27856	6.28719	5.57146	5.85385	6.18953	5.89828	5.51497	5.63921
SOLYC01G088690	Protein kinase superfamily protein	darkgrey	KIN	10.1879	10.1612	9.37761	9.575	9.96217	9.66731	9.90063	9.93417	10.0858	9.93396	9.6612	10.1207
SOLYC01G088700	Eukaryotic translation initiation factor 4G	mediumpurple3		14.3074	14.2506	14.4296	14.341	14.0833	14.1663	14.5273	14.5259	14.5305	14.5163	14.7775	14.8091
SOLYC01G088710	metacaspase-1	mediumpurple3		10.3135	10.2773	10.4822	10.3461	10.183	10.1932	10.5651	10.6291	10.2711	10.4011	10.5551	10.8823
SOLYC01G088720	Transcription factor IIIB 90 kDa subunit	mediumpurple3		10.6345	10.6495	10.922	10.9317	10.74	10.7122	10.8832	10.9504	10.7771	10.7947	10.831	10.9349
SOLYC01G088730	DnaJ domain-containing protein	darkgrey		11.2131	11.164	11.1783	11.2157	11.1774	11.1698	11.4223	11.5239	11.306	11.2368	11.4065	11.5235
SOLYC01G088740	Casein kinase II subunit beta	mediumpurple3		10.9251	10.8831	11.2031	11.2473	10.8366	11.0633	11.1437	11.3623	10.9873	10.9865	11.4519	11.4069
SOLYC01G088750	Pentatricopeptide repeat-containing protein	mediumpurple3		8.90965	8.79078	9.07337	8.98756	8.68297	8.45218	9.27865	9.1899	8.87418	8.97218	9.02241	9.21458
SOLYC01G088760	Cytochrome P450	turquoise		6.94993	7.08732	5.89662	6.40685	6.9414	6.51197	5.59343	6.08117	6.55717	6.65536	5.86728	5.47858
SOLYC01G088770	Cytochrome c oxidase-assembly factor COX23, mitochondrial	turquoise		9.36304	9.36895	8.95385	9.1087	9.24477	9.01135	8.51439	8.60348	9.14367	8.97838	9.0008	8.93461
SOLYC01G088780	Rac-like GTP binding protein	darkolivegreen4		7.16365	7.49501	8.20839	8.16541	8.00537	8.62175	8.3903	7.86561	7.73374	7.84741	7.93644	8.13502
SOLYC01G088800	RNA binding protein	darkgrey		12.2193	12.1891	12.1778	12.2336	12.005	12.0979	12.2823	12.3333	12.2917	12.1957	12.3788	12.4215
SOLYC01G088810	Ankyrin repeat-containing protein	turquoise		9.00542	8.87354	6.27816	6.42827	8.15284	7.69273	6.19392	6.62698	8.87568	8.16517	6.79342	6.91741
SOLYC01G088820	trihelix transcription factor ASIL2-like	mediumpurple3		10.1505	10.2192	9.96678	9.89598	9.86489	10.0311	10.164	10.2233	10.1302	10.0603	10.3886	10.4136
SOLYC01G088830	Ankyrin repeat-containing protein	turquoise		6.2669	6.4341	4.00835	3.1818	5.25888	5.54248	3.18054	5.10427	6.41568	5.87466	4.44889	2.90456
SOLYC01G089850	cyclinU4_1	darkolivegreen4		6.37531	6.70433	10.1083	9.36884	7.92077	8.61649	9.28377	9.3724	6.79341	7.38593	7.90441	8.16034
SOLYC01G089857	histone-lysine N-methyltransferase SETD1B	lightcyan1		10.1745	10.3249	9.90352	9.92008	10.113	10.0966	10.0801	10.2508	10.4765	10.234	10.3537	10.2899
SOLYC01G089870	Pentatricopeptide repeat-containing protein	turquoise		10.4771	10.4148	10.3389	10.2654	10.2832	10.1661	10.2795	10.3341	10.2478	10.1863	10.2347	10.0435
SOLYC01G089880	PRA1 family protein	turquoise		10.5365	10.5162	6.39563	7.18408	10.3037	9.53913	6.54962	5.50793	10.0963	9.62043	6.74801	5.70568
SOLYC01G089890	PRA1 family protein	turquoise		11.1626	11.0857	4.70031	4.3417	10.4052	9.31036	4.206	4.61823	10.8943	9.64451	5.67902	3.73422
SOLYC01G089900	Mannosyltransferase	turquoise		9.5824	9.5672	9.51451	9.5274	9.58249	9.41594	9.47535	9.53129	9.52354	9.50731	9.30068	9.40498
SOLYC01G089910	Flotillin-like protein	turquoise		5.53478	5.77337	3.20114	4.45171	5.94849	5.85696	3.204	4.04247	5.86707	6.19467	3.82288	4.39201
SOLYC01G089950	F-box domain	yellow		7.0622	7.17248	7.46527	7.65246	7.4315	7.34093	7.34657	7.3267	6.92659	7.23876	7.34307	6.90098
SOLYC01G089960	WRKY transcription factor 12	darkgrey		10.207	10.2933	10.6845	10.5969	10.4569	10.3046	10.1445	10.1392	10.6655	10.6236	10.5211	10.6444
SOLYC01G089970	Nucleoside diphosphate kinase	bisque4		14.5059	14.4861	14.2186	14.1547	14.3698	14.3777	14.1587	14.2696	14.4941	14.3561	14.3217	14.1988
SOLYC01G089980	ELMO/CED-12 family protein	mediumpurple3		11.7981	11.9424	12.6958	12.7685	12.5871	12.7907	12.9763	12.9094	12.1958	12.3988	12.3057	12.8154
SOLYC01G090040	serine/threonine-protein kinase ATG1c isoform X2	yellow		6.4566	6.61015	6.36286	7.11159	6.61895	6.51328	6.22413	6.90749	6.27704	5.98835	5.91344	5.98972
SOLYC01G090050	bax inhibitor 1-like isoform X2	yellow		5.77596	6.08311	6.2659	6.72921	6.49212	6.62518	6.40157	6.52146	6.11433	5.75056	6.15581	6.21672
SOLYC01G090120	Uclacyanin-3	mediumpurple3		7.28419	7.85774	7.54224	7.51881	7.03882	7.06067	7.58102	7.32763	7.67444	7.68655	7.95161	8.41125
SOLYC01G090140	2-oxoglutarate	mediumpurple3		2.4676	2.99428	3.10304	4.00999	2.9161	3.44694	2.87949	3.80875	3.64292	3.53442	3.80573	3.53918
SOLYC01G090160	Unknown protein	yellow		7.46144	7.48143	7.50605	7.87488	7.6691	7.31442	7.54932	8.00041	7.53642	7.28794	6.83683	7.38089
SOLYC01G090170	Ras-related small GTP-binding protein	lightcyan1		11.6536	11.65	11.4666	11.4878	11.6146	11.6701	11.55	11.6059	11.6442	11.6481	11.6092	11.6033
SOLYC01G090180	4,5-DOPA dioxygenase extradiol	orange		10.9201	10.727	10.1806	10.0811	10.4137	10.7294	10.9018	9.83393	11.3118	11.3079	11.3018	11.7571
SOLYC01G090190	Nuclear RNA binding protein	darkgrey		14.2655	14.2279	13.9857	13.9988	14.0566	14.1513	14.1948	14.1952	14.3726	14.2086	14.4682	14.4082
SOLYC01G090200	Glycine-tRNA ligase	mediumpurple3		11.4857	11.4413	11.8489	11.6897	11.3052	11.284	11.3518	11.6966	11.4284	11.3834	11.7507	11.579
SOLYC01G090210	U-box domain-containing protein 35	turquoise		7.5694	7.50533	7.1424	6.9754	7.4933	7.43109	6.86671	6.54621	7.586	7.15187	7.40864	6.69604
SOLYC01G090220	Phospholipase A1	darkgrey		10.6773	10.677	10.6311	10.7218	10.7317	10.825	10.8883	10.9478	10.8395	10.8509	10.7352	10.9344
SOLYC01G090230	GRAM domain family protein	darkgrey		11.7291	11.6594	11.761	11.8536	11.7334	11.6271	11.9603	11.8225	11.8978	11.947	11.8387	12.0765
SOLYC01G090240	AvrPto-dependent Pto-interacting protein 3	turquoise	KIN	10.4417	10.4854	10.0445	10.2485	10.4452	10.3058	10.1284	10.1416	10.4937	10.4526	10.2744	10.0261
SOLYC01G090260	ARM repeat superfamily protein	yellow		9.91779	9.95292	10.007	10.0826	9.94087	9.84144	10.0303	10.054	9.86824	9.86221	9.88534	9.9322
SOLYC01G090270	DUF632 domain-containing protein/DUF630 domain-containing protein	darkolivegreen4		12.5805	12.4943	12.9946	12.8463	12.7483	12.6915	12.6926	12.8541	12.7383	12.8749	12.509	12.5859
SOLYC01G090280	Leucine carboxyl methyltransferase 1 homolog	darkgrey		10.7745	10.7513	10.7283	10.7221	10.7165	10.6838	10.7985	10.8136	10.7991	10.7471	10.6661	10.8451
SOLYC01G090290	COP9 signalosome complex subunit 7	darkgreen		10.7943	10.859	10.9827	10.9853	10.7553	11.0513	10.9281	10.8395	10.8112	10.8436	11.0485	11.0057
SOLYC01G090340	Ethylene-responsive transcription factor 2	darkgreen		7.55699	7.7829	8.47316	9.04246	6.83008	7.10045	8.78912	8.03836	7.17058	7.48287	8.67026	7.83921
SOLYC01G090380	hypothetical protein	black		8.38714	8.50845	8.5259	8.82733	8.78249	8.63805	8.66683	8.6252	8.35251	8.35894	8.52245	8.42123
SOLYC01G090390	Pentatricopeptide repeat-containing protein	darkmagenta		7.27604	7.20491	7.61239	7.46515	7.30971	7.37419	7.08318	7.10311	7.16272	7.29104	7.24275	6.92894
SOLYC01G090420	Protein ARABIDILLO 1	skyblue2		11.1259	11.1159	11.3302	11.2951	11.1269	11.1922	11.3675	11.3994	11.1722	11.1868	11.2608	11.3537
SOLYC01G090430	NRC1	lightcyan1	CN	12.1772	11.9973	11.304	11.1595	11.6566	11.3487	11.5759	11.4058	12.2921	12.2652	11.8024	11.9019
SOLYC01G090440	cotton fiber protein	brown		9.90823	9.8837	10.1163	10.223	10.2177	10.5197	10.6476	9.9374	10.3032	10.6121	10.7684	11.1864
SOLYC01G090450	Actin-related protein 2/3 complex subunit 5	brown		9.23263	9.25746	9.42898	9.48996	9.40626	9.61767	9.6299	9.24976	9.42612	9.71151	9.71475	9.75525
SOLYC01G090460	HD-ZIP	yellow		7.00088	7.34576	7.39225	8.23514	7.57052	7.62865	8.23028	8.15037	7.38836	7.07099	7.39444	7.16862
SOLYC01G090470	rRNA processing protein-like protein	darkgreen		11.1776	11.1942	11.1454	11.1342	11.0526	11.093	11.1292	11.2395	11.07	11.1432	11.1569	11.1939
SOLYC01G090480	RNA-binding KH domain-containing protein PEPPER-like	darkgrey		11.2894	11.2982	11.2039	11.272	11.3779	11.3218	11.6044	11.6579	11.6632	11.6295	11.6493	11.7758
SOLYC01G090490	transcription termination factor MTEF18, mitochondrial	turquoise		8.11153	7.98612	8.12376	8.21778	8.09758	7.67443	7.60327	7.67617	7.94886	7.79306	7.7021	7.47826
SOLYC01G090500	StAR lipid transfer-like protein	turquoise		10.2947	10.2966	9.91396	10.0025	10.1993	10.3055	10.0812	10.0636	10.3694	10.3044	10.1968	10.1577
SOLYC01G090510	Pentatricopeptide repeat	darkmagenta		6.96688	6.88062	7.21109	7.20994	7.08093	7.00284	6.85033	6.71097	6.43991	7.00321	7.05005	6.58364
SOLYC01G090515	Unknown protein	darkgreen		5.34891	5.32755	5.73348	5.41279	5.00764	5.20176	5.18828	4.99317	5.09668	4.82832	5.52571	5.07708
SOLYC01G090530	R2R3MYB transcription factor 104	turquoise		2.81042	3.64091	3.76558	3.72536	3.2585	3.75746	3.20211	2.48588	3.55754	3.34389	2.52327	2.49616
SOLYC01G090550	DnaJ protein like	darkgrey		11.5983	11.5766	11.5327	11.6639	11.706	11.5077	11.7875	11.8353	11.6563	11.6267	11.5386	11.7936
SOLYC01G090560	Ethylene-responsive transcription factor	bisque4		7.45615	7.90999	8.23735	8.30856	8.25089	7.53073	7.12027	6.606	7.26683	7.3463	8.37577	6.72186
SOLYC01G090590	Alpha/beta-Hydrolases superfamily protein	darkgrey		10.351	10.3836	9.97103	10.0219	10.1577	10.1993	10.204	10.2974	10.4463	10.364	10.4704	10.5782
SOLYC01G090610	2-oxoglutarate	mediumpurple3		3.53458	4.67438	4.71484	2.96209	1.78763	4.26487	4.70781	5.79461	2.62613	3.19449	4.84875	4.15314
SOLYC01G090630	2-oxoglutarate	coral2		4.82023	5.64878	4.93088	4.94935	4.34834	4.68574	5.13765	6.39592	4.63599	4.3338	5.49512	4.61703
SOLYC01G090650	SNF2 domain-containing protein / helicase domain-containing protein	turquoise		9.94802	9.81144	8.88594	9.04258	9.44231	9.17607	9.22084	9.31402	9.81945	9.85987	8.82334	9.46375
SOLYC01G090670	nuclear pore complex protein NUP62	darkolivegreen4		10.6677	10.6416	10.9853	11.019	10.743	10.9399	11.0794	11.1503	10.7883	10.9152	10.8666	10.8665
SOLYC01G090680	Uncharacterized conserved protein	turquoise		10.7937	10.5993	9.28093	9.38455	10.7234	9.9395	9.51564	9.63966	10.5111	10.1235	9.32466	9.30616
SOLYC01G090690	Elongation factor G, mitochondrial	darkgrey		12.3361	12.2701	12.3695	12.4681	12.2052	12.0081	12.3381	12.5265	12.3147	12.3867	12.4184	12.5223
SOLYC01G090693	3-hydroxyisobutyryl-CoA hydrolase-like protein 1, mitochondrial	darkolivegreen4		8.39698	8.85945	9.04092	8.90144	8.72162	8.93194	8.82704	8.95709	8.44485	8.56548	8.83085	8.66528
SOLYC01G090710	cytosolic malate dehydrogenase	darkolivegreen4		7.15999	7.38664	7.83531	7.92948	7.33096	7.93685	7.77588	7.69709	6.91875	7.17438	7.67756	7.61265
SOLYC01G090720	P53/DNA damage-regulated protein	darkgrey		9.89163	9.94154	9.80129	9.87954	9.87127	9.9135	9.91044	9.92974	9.83172	9.95019	9.9071	9.9299
SOLYC01G090730	Squamosa promoter binding protein 8b	darkolivegreen4		4.98085	4.9972	6.86377	6.35579	5.7034	6.07011	5.68912	5.65137	5.38933	5.3255	6.5218	5.12494
SOLYC01G090740	zinc ion-binding protein	darkolivegreen4		8.38033	8.38611	8.90745	9.0267	8.43359	8.37923	8.75854	8.38056	8.03002	8.23561	8.83519	9.06916
SOLYC01G090750	T-complex protein 1 subunit alpha	darkgreen		12.8803	12.8753	13.1256	12.9721	12.8482	13.0157	12.963	12.9579	12.8139	12.9288	12.865	12.857
SOLYC01G090760	GATA transcription factor	black		6.53972	6.76456	7.30898	7.55181	6.205	5.77265	7.16284	7.64206	6.94565	6.11101	6.75767	6.06395
SOLYC01G090770	alanine-tRNA ligase	turquoise		10.7873	10.7443	10.621	10.6971	10.8227	10.7581	10.6012	10.4208	10.9554	10.9186	10.6124	10.5781
SOLYC01G090780	CCR4-NOT transcription complex subunit 1	darkgrey		13.161	13.0954	13.0792	13.2259	13.2562	12.9408	13.232	13.2998	13.4373	13.2852	13.2433	13.3295
SOLYC01G090790	bHLH transcription factor	darkolivegreen4		6.6307	7.12994	8.64866	8.86706	7.71606	8.06111	8.85608	8.54874	5.75303	7.00102	7.9878	8.07032
SOLYC01G090800	cyclinU2_1	darkolivegreen4		8.45928	8.42688	9.796	9.43266	8.36001	8.59954	8.81169	8.18409	7.73658	7.86637	7.90146	8.01193
SOLYC01G090810	beta-expansin precursor	turquoise		11.0412	10.9821	4.96397	5.55004	10.9673	10.2023	7.58623	7.68972	10.5957	9.89861	7.07074	5.62944
SOLYC01G090840	Zinc finger protein	turquoise		9.20355	9.10726	7.95682	7.98518	8.8253	8.44161	8.02176	8.32405	9.03201	9.05812	8.48694	8.84506
SOLYC01G090850	Zf-met domain-containing protein	turquoise		10.2347	10.1849	9.86571	9.91241	10.0813	9.93237	9.8384	9.91418	10.3402	10.0651	10.0209	9.84588
SOLYC01G090860	Non-canonical poly(A) RNA polymerase PAPD7	yellow		11.5422	11.4662	11.6642	11.8663	11.6834	11.2662	11.6368	11.6875	11.655	11.4793	11.6313	11.5172
SOLYC01G090870	Transcription repressor OFP17	brown		8.21078	8.41842	8.04509	8.75439	8.6503	9.56008	9.27332	7.94049	8.46634	9.49169	9.09283	9.79522
SOLYC01G090880	Holliday junction resolvase	darkgrey		10.2458	10.3261	10.2701	10.4531	10.3703	10.3718	10.5711	10.5815	10.2207	10.1287	10.367	10.2343
SOLYC01G090900	cytochrome P450 family protein	turquoise		10.4029	10.2813	9.90467	9.91202	10.1569	9.78664	10.0993	9.80583	10.3951	10.1883	10.159	10.0163
SOLYC01G090910	Vesicle-associated protein 1-1	orange		12.3968	12.3187	11.9227	11.9841	12.1097	12.1523	12.2785	12.2401	12.5551	12.5326	12.4922	12.6088
SOLYC01G090920	Calmodulin-related protein	mediumpurple3		6.92477	6.88578	7.33627	6.89771	6.36361	6.76464	6.84186	7.34857	6.91915	6.88044	7.27719	6.76854
SOLYC01G090940	Phosphatidate cytidylyltransferase	mediumpurple3		10.4264	10.3851	10.5137	10.4862	10.5236	10.4798	10.6357	10.6161	10.3845	10.4322	10.3357	10.5788
SOLYC01G090950	Transcription factor GRAS	darkolivegreen4		11.3167	11.3897	11.9498	11.9386	11.5959	11.5655	11.651	11.8417	11.3078	11.4055	11.6151	11.3745
SOLYC01G090960	Unknown protein	black		1.73619	2.07878	3.61004	3.61983	2.23233	1.75492	2.34446	4.93219	1.22135	1.77824	2.90798	0.475139
SOLYC01G090965	Bifunctional inhibitor/lipid-transfer protein/seed storage 2S albumin superfamily protein	black		4.97646	4.52694	10.0043	9.14149	8.07369	8.83206	9.523	9.93834	2.06144	5.22592	4.37031	4.45657
SOLYC01G090980	hypothetical protein	turquoise		2.83349	3.80919	0.371992	0	2.82487	3.41411	0.521387	0	4.53178	5.57565	1.06173	0.475139
SOLYC01G090990	Vesicle-associated protein 1-1	lightcyan1		10.4861	10.4328	10.3624	10.0995	10.1084	10.1246	10.1111	10.2165	10.3237	10.2955	10.3422	10.3727
SOLYC01G091000	PLATZ transcription factor family protein	indianred4		6.60042	6.66437	6.11396	6.79744	6.14334	6.41231	6.02603	7.39556	6.96685	6.87268	7.00325	6.92305
SOLYC01G091010	CRABS CLAW-like protein1a	black		0.386355	1.88916	0.334068	1.43305	2.98686	0	0	3.74391	0	1.24041	0.628588	0
SOLYC01G091020	Golgi SNAP receptor complex member 1	darkolivegreen4		11.0767	11.1406	11.2261	11.1624	11.0147	11.3064	11.1213	11.2014	11.1256	11.154	11.1868	11.1718
SOLYC01G091030	Small auxin up-regulated RNA1	turquoise		9.37636	9.55628	7.65774	7.9326	9.09886	9.6497	8.47589	7.50413	9.95675	9.75725	8.68437	8.78627
SOLYC01G091040	Cysteine-rich repeat secretory protein 15	mediumpurple3		10.1123	10.3232	10.7225	10.8379	10.4166	10.6559	10.4021	10.4547	10.3689	10.4608	10.4954	10.868
SOLYC01G091050	Pectinesterase	brown		12.7304	12.4521	12.8	13.4901	13.4409	13.6184	14.2925	12.7375	12.3755	13.2295	13.0353	13.7123
SOLYC01G091070	Methionine aminopeptidase	darkgrey		12.0122	12.0474	11.8857	11.8887	11.9059	12.009	12.0197	12.0569	11.9758	12.0254	12.0175	12.1162
SOLYC01G091080	tubulin-folding cofactor D	darkolivegreen4		10.367	10.4507	11.2285	11.0797	10.699	10.8833	10.8947	10.9101	10.3338	10.4451	10.6367	10.4402
SOLYC01G091090	Tubulin-folding cofactor D	darkolivegreen4		9.04239	8.94122	9.89318	9.85391	9.18072	9.08008	9.72617	9.67086	9.31334	9.36692	9.45118	9.32101
SOLYC01G091100	Plant invertase/pectin methylesterase inhibitor superfamily protein	indianred4		6.33544	6.37335	3.09962	4.83158	4.54362	4.29505	4.38389	6.64692	5.90561	5.42642	6.6266	4.40561
SOLYC01G091110	Plant invertase/pectin methylesterase inhibitor	indianred4		1.82149	2.46791	1.73791	1.90679	0	1.59968	4.22041	3.28097	2.20593	1.66982	3.09143	1.39744
SOLYC01G091120	DUF641 domain-containing protein	mediumpurple3		12.3522	12.3789	12.5386	12.5445	12.3012	12.5097	12.6219	12.6307	12.3848	12.4355	12.6765	12.7608
SOLYC01G091130	Nitroreductase family protein	mediumpurple3		7.82985	7.85697	8.24828	8.27665	7.88535	7.80154	8.11871	8.32746	7.56907	7.50074	8.10247	8.0093
SOLYC01G091140	Nitroreductase family protein	mediumpurple3		7.63006	7.66581	8.25633	7.93796	7.60217	8.03255	8.19139	8.2751	7.75321	7.56431	8.22741	8.23034
SOLYC01G091160	arginase 1	darkgrey		11.229	10.9062	10.2292	10.2451	10.4007	10.3531	11.0953	11.3969	11.5255	11.3471	11.4886	12.3949
SOLYC01G091170	ARGINASE 2	bisque4		6.74814	7.08352	6.04609	5.92818	7.20522	5.86828	5.43892	5.87813	5.56695	6.64756	6.47708	4.2442
SOLYC01G091180	Protein NRT1/ PTR FAMILY 7.3	turquoise		6.496	7.15047	6.4584	6.2502	6.95153	7.55404	6.73824	6.72626	6.47695	7.25414	6.39858	6.46168
SOLYC01G091190	5-enolpyruvylshikimate-3-phosphate synthase	orange		13.698	13.7529	13.0416	13.0555	13.4831	13.7834	13.5491	13.0319	13.8706	13.9718	13.6523	14.0277
SOLYC01G091200	UDP-glucuronate 4-epimerase 4	brown		10.4161	10.5345	11.1213	11.0607	10.6823	11.2821	11.0978	10.3741	10.6957	11.1011	11.339	11.4131
SOLYC01G091210	RNA 2'-phosphotransferase, Tpt1 / KptA family	mediumpurple3		9.63912	9.6392	9.73508	9.85743	9.77738	9.90703	10.0167	10.2451	9.656	9.79408	9.68517	9.9342
SOLYC01G091220	40S ribosomal protein S13	darkgreen		12.0448	12.1077	12.0909	12.0672	11.9848	12.1459	11.9441	11.9766	12.0522	12.0466	12.145	12.0182
SOLYC01G091230	Receptor-like kinase	brown	RLK	9.04194	9.32368	9.76892	10.2198	9.55391	10.0001	9.70864	9.75347	9.22864	9.77167	10.1851	9.8695
SOLYC01G091240	Pentatricopeptide repeat-containing protein, chloroplastic	indianred4		7.74477	7.77918	7.65142	7.82667	7.78778	7.4833	6.98984	7.78028	7.26023	7.18852	8.66798	6.97143
SOLYC01G091250	DUF1442 domain-containing protein	turquoise		2.82737	3.84385	1.01835	1.76039	3.53585	3.89647	2.5198	3.1195	2.22527	2.96205	1.289	0.294009
SOLYC01G091260	myeloid leukemia factor	mediumpurple3		8.24995	8.4779	10.8066	10.5225	8.38303	8.78526	9.62702	9.01543	8.40863	8.62747	10.4345	9.66487
SOLYC01G091270	myeloid leukemia factor	mediumpurple3		8.61137	8.71298	8.95466	9.13572	8.64921	8.75951	9.01058	8.85792	8.69306	8.55088	9.17713	8.95997
SOLYC01G091280	S-acyltransferase	darkolivegreen4		11.0726	11.0318	11.177	11.2094	11.1886	11.199	11.1349	11.2321	11.1467	11.1834	11.1591	11.1073
SOLYC01G091300	Secretory 1A	turquoise		5.15462	4.90327	3.15639	3.88254	4.44157	4.26802	3.12301	3.80083	4.00521	3.13997	3.73062	4.07832
SOLYC01G091310	Transducin/WD40 repeat-like superfamily protein	bisque4		11.1427	11.1253	11.0419	10.9888	11.0008	10.9292	10.8807	11.0413	11.2072	11.0464	11.0083	11.0853
SOLYC01G091320	Methylsterol monooxygenase 1-2	indianred4		10.1428	10.0597	10.3923	10.6042	9.42533	9.72047	9.39439	9.34598	9.92301	10.0579	10.5643	9.11882
SOLYC01G091330	Glutathione S-transferase	turquoise		9.23553	9.1915	8.32196	8.30699	8.81152	8.7903	8.44916	7.99076	9.26111	9.10127	8.72299	8.84434
SOLYC01G091340	Peptidylprolyl isomerase	darkgreen		10.3832	10.4206	10.483	10.3879	10.2766	10.4037	10.3141	10.1879	10.2217	10.3081	10.6211	10.284
SOLYC01G091350	ATP-dependent DNA helicase 2 subunit KU80	darkgrey		9.96675	9.96752	9.34054	9.38948	9.53276	9.62248	9.44643	9.79343	9.83886	9.89121	9.84074	10.0199
SOLYC01G091360	DUF1499 family protein	turquoise		6.81682	7.01671	5.04759	4.58962	6.18398	6.68904	5.73884	5.96952	6.00403	6.23941	6.83621	5.85022
SOLYC01G091370	AT-hook motif nuclear-localized protein 1	bisque4		10.0177	10.0804	9.68967	9.66888	9.83174	9.84238	9.36713	9.34597	9.8904	9.84459	9.97833	9.43189
SOLYC01G091380	65-kDa microtubule-associated protein 9	bisque4		8.41774	8.53863	7.9157	8.08986	8.50702	8.61428	8.17876	7.94325	8.66276	8.75561	8.06143	8.23595
SOLYC01G091390	hypothetical protein	mediumpurple3		10.8467	10.8135	10.7327	10.7251	10.6814	10.6294	10.7997	10.8984	10.8636	10.7472	10.9161	10.9667
SOLYC01G091400	LOB domain-containing protein 31	indianred4		5.31964	5.72839	4.50047	5.10225	5.30735	5.14065	4.29351	5.66268	4.82945	4.05106	5.78141	3.66616
SOLYC01G091420	LOB domain-containing protein 18	darkseagreen4		6.56621	6.67191	6.60315	6.97445	5.54578	5.8848	6.87704	6.25175	6.37768	6.4431	7.62394	7.62011
SOLYC01G091450	Pentatricopeptide repeat-containing protein	black		7.74635	7.69854	7.76853	7.79226	7.93423	7.61273	7.65495	7.14643	7.55147	7.4074	7.31493	7.06104
SOLYC01G091460	Brefeldin A-inhibited guanine nucleotide-exchange protein 2	skyblue2		13.8844	13.7677	14.1303	13.87	13.6671	13.6524	13.9573	13.9786	14.091	14.0134	13.9467	14.0878
SOLYC01G091470	AT-hook motif nuclear-localized protein	orange		7.35488	7.16701	6.14663	5.55004	5.04932	5.59958	6.10061	8.99206	6.95445	7.39206	8.82984	8.34305
SOLYC01G091480	Kinesin-like protein	turquoise		10.9068	10.8552	10.9	10.7305	10.9224	10.8668	10.7264	10.8592	10.8671	10.7419	10.657	10.6587
SOLYC01G091490	Unknown protein	turquoise		11.4571	11.2113	7.05769	6.26684	10.9637	10.2731	6.00012	6.33778	10.9564	10.5036	7.37209	6.95512
SOLYC01G091500	SMAD/FHA domain protein	black		10.3874	10.3557	10.4947	10.5472	10.5065	10.4044	10.3742	10.4961	10.435	10.2847	10.2873	10.141
SOLYC01G091510	ankyrin repeat and zinc finger domain-containing protein 1	lightcyan1		11.5539	11.498	11.1905	11.2429	11.3697	11.3109	11.3794	11.4619	11.6414	11.5738	11.6234	11.5355
SOLYC01G091520	Enoyl-CoA delta isomerase 1, peroxisomal	darkgrey		11.9777	12.0435	11.9433	12.043	12.0783	12.3193	12.0821	12.2536	12.2477	12.2359	12.2984	12.4511
SOLYC01G091530	Fasciclin-like arabinogalactan protein	darkolivegreen4		12.1538	12.2855	14.1234	13.3826	12.7551	13.2514	13.4599	13.2719	12.6894	12.8887	13.2956	13.1747
SOLYC01G091550	Thioesterase superfamily	black		9.54118	9.54594	9.59925	9.58155	9.61943	9.72441	9.73278	9.82932	9.44401	9.44033	9.53422	9.61545
SOLYC01G091570	Thioesterase superfamily	turquoise		10.8356	10.8363	10.0871	10.087	10.6132	10.3916	10.121	10.0001	10.752	10.5359	10.3634	10.2684
SOLYC01G091580	Signal recognition particle receptor FtsY	turquoise		9.91749	9.79527	9.47363	9.6132	9.99377	9.77031	9.52549	9.49533	9.74378	9.43543	9.45797	9.22449
SOLYC01G091590	BON1-associated protein 2-like	turquoise		7.96899	7.73328	4.09365	4.12244	7.77878	6.41812	2.64964	3.66219	7.30805	7.10998	2.91677	3.56159
SOLYC01G091600	RING/U-box superfamily protein	mediumpurple3		10.8041	10.7967	10.9022	10.8099	10.7638	10.7573	11.0193	10.9857	10.8752	10.9351	11.076	11.1327
SOLYC01G091610	Pentatricopeptide repeat-containing protein	turquoise		7.30351	7.26963	7.48597	7.19581	7.30189	7.24456	6.91027	7.0246	7.13703	7.30578	7.24828	6.92553
SOLYC01G091620	Shaggy-related protein kinase theta	turquoise	KIN	12.4509	12.4636	11.9701	11.9469	12.3588	12.1948	12.0934	12.1695	12.4685	12.303	12.041	12.0493
SOLYC01G091630	cutin deficient 2	mediumpurple3		10.9713	10.8523	11.8233	11.5147	11.0615	10.4695	11.4824	11.8344	10.6635	10.7508	11.885	11.2136
SOLYC01G091640	S-adenosyl-L-methionine-dependent methyltransferases superfamily protein	darkolivegreen4		11.82	11.7779	12.721	12.4646	11.8964	12.1408	12.4183	12.4886	11.8269	12.0928	12.1587	12.2064
SOLYC01G091650	COP9 signalosome complex subunit 1	mediumpurple3		11.9284	11.8984	11.896	11.7765	11.6993	11.8368	11.8336	11.9264	11.9164	11.9332	11.9597	12.014
SOLYC01G091660	NAD(P)-binding Rossmann-fold superfamily protein	indianred4		8.3286	8.76929	7.36038	7.72286	7.71177	9.02574	8.23935	8.61708	7.69486	7.77025	8.28557	7.14346
SOLYC01G091670	3-oxo-Delta(4,5)-steroid 5-beta-reductase	darkolivegreen4		6.2753	6.85686	7.17405	7.00061	6.44831	7.21203	7.17023	6.70772	5.51043	5.34365	6.62053	5.89854
SOLYC01G091690	S-adenosyl-L-methionine-dependent methyltransferases superfamily protein	turquoise		11.2082	11.2455	11.1063	11.2632	11.4227	11.5249	11.2642	11.0125	11.3779	11.5233	11.0351	11.3349
SOLYC01G091700	F-box protein PP2-A15	darkgrey		10.4005	10.3174	10.4154	9.76154	10.3807	11.2818	10.9586	11.2586	11.1737	11.4252	11.3013	12.0421
SOLYC01G091710	F-box family protein	orange		10.7557	10.6551	10.5881	10.5579	10.733	10.773	10.7081	10.7965	10.9707	10.9438	10.7442	10.98
SOLYC01G091720	F-box family protein	darkgrey		9.4602	9.43986	9.19637	9.39932	9.44447	9.4683	9.38956	9.57399	9.55747	9.33909	9.36412	9.30956
SOLYC01G091730	Peroxisomal membrane protein 11E	darkgrey		12.8922	12.698	12.1691	12.1633	12.4441	12.1833	12.2609	12.6622	12.9957	12.7319	12.6969	12.8767
SOLYC01G091740	ARM repeat superfamily protein	mediumpurple3		11.1047	11.0507	11.375	11.2025	10.7272	10.7641	10.7882	11.1988	11.1506	11.0462	11.5801	11.6628
SOLYC01G091750	Arginine/serine-rich-splicing factor	darkgrey		11.5594	11.5359	11.5773	11.4948	11.4772	11.5355	11.538	11.701	11.6149	11.6162	11.5281	11.6257
SOLYC01G091770	RING/U-box superfamily protein	turquoise		9.23119	8.94185	8.90696	8.79754	9.08146	8.83048	9.02747	8.46775	9.02002	8.89363	8.51364	8.60197
SOLYC01G091780	Protein-ribulosamine 3-kinase, chloroplastic	black		9.53541	9.62811	9.97674	10.0739	9.95862	9.75947	9.96601	9.85728	9.26654	9.30941	9.23654	9.38339
SOLYC01G091790	AP2-like ethylene-responsive transcription factor SNZ	turquoise		6.92923	6.99329	6.48802	6.02056	6.85314	6.76962	6.80123	6.66658	6.76737	6.78318	6.18826	6.32212
SOLYC01G091800	Ribosomal RNA small subunit methyltransferase A	black		7.42984	7.49022	8.13147	8.30599	8.00346	8.04904	7.91967	7.52451	7.1874	7.31408	7.28914	6.80933
SOLYC01G091820	Flap endonuclease GEN-like 1	darkgrey		9.68088	9.67958	9.56104	9.59742	9.65612	9.67767	9.72167	10.0722	9.94992	9.82936	9.70528	9.95247
SOLYC01G091830	hypothetical protein	black		9.12979	8.8867	7.81155	7.8543	8.66499	7.67781	7.59085	7.67512	7.68089	6.72831	6.65012	5.35648
SOLYC01G091840	UDP-galactose/UDP-glucose transporter 2	lightcyan1		10.1158	9.98745	8.95305	8.7746	9.50067	9.161	8.94951	9.25434	9.56436	9.612	9.92175	9.6089
SOLYC01G091850	Ccc1 family	darkolivegreen4		3.8802	3.7177	4.1784	4.93773	4.06116	4.39205	4.41401	4.23809	3.32412	4.14591	3.90151	3.36781
SOLYC01G091860	SET domain-containing protein	darkgrey		9.92576	9.95946	10.0325	10.2111	10.2204	10.0167	10.0984	10.1334	10.0631	9.9932	9.99747	9.82919
SOLYC01G091870	SPX domain-containing protein	mediumpurple3		3.62753	4.25963	5.29957	6.71301	3.66756	4.12584	6.65133	6.86991	3.61708	2.92048	6.18087	5.82825
SOLYC01G091880	ATPase	darkolivegreen4		10.7416	10.7372	11.249	11.1565	10.9263	11.0246	11.1934	11.0903	10.6401	10.8826	11.119	11.1881
SOLYC01G091890	Ubiquitin-related modifier 1 homolog	brown		10.5453	10.6263	10.5925	10.6723	10.6139	10.8037	10.6474	10.5823	10.5333	10.6727	10.76	10.7637
SOLYC01G091900	Peroxisomal membrane protein PEX16	darkgrey		9.78629	9.8033	9.84326	9.91054	9.90891	9.7884	10.0138	10.046	9.74823	9.84516	9.79798	10.0363
SOLYC01G091910	phospholipase PLDb2	mediumpurple3		11.5939	11.5315	11.5684	11.1215	11.305	11.1177	10.9612	11.3307	11.4702	11.383	12.1616	11.6572
SOLYC01G091920	Subtilisin-like protease-like protein	orange		9.54169	9.81047	8.72503	9.22174	9.97466	9.99495	8.515	8.27015	10.1176	10.469	10.0267	9.4689
SOLYC01G091930	Subtilisin-like protease SBT4.14	brown		9.63947	9.89543	9.81408	10.091	9.41897	9.46607	10.1467	9.10878	9.90575	10.1587	10.0329	10.7018
SOLYC01G091940	CRS2-associated factor 1, mitochondrial	brown		9.00013	9.06211	8.92879	9.03297	8.85845	8.98945	8.96448	8.7692	8.929	9.01482	9.18427	9.22819
SOLYC01G091950	Lysophospholipid acyltransferase LPEAT2	darkgrey		12.4365	12.4166	12.0236	12.1818	12.4369	12.086	12.4285	12.5435	12.6607	12.5072	12.2554	12.4774
SOLYC01G092950	MADS-box protein	black		10.6635	10.7237	10.4454	10.6965	10.7026	10.7737	10.5221	10.9247	7.36577	7.24996	7.01484	7.52537
SOLYC01G093965	MADS-box transcription factor	black		8.12222	8.17882	8.42885	8.60016	8.55046	8.41636	8.44012	8.27295	7.59548	7.9779	7.64714	7.77364
SOLYC01G093970	Hexosyltransferase	darkolivegreen4		10.7558	10.7606	11.8528	11.5637	10.9713	11.1623	11.4723	11.6521	10.8191	10.9889	11.3258	11.2515
SOLYC01G093980	2-oxoglutarate	darkolivegreen4		7.502	7.95959	8.50789	8.69579	7.86857	8.56838	8.49831	7.52445	6.87053	7.06636	8.31573	7.89972
SOLYC01G093990	Glyoxylate/hydroxypyruvate reductase HPR3	darkolivegreen4		8.5838	8.64732	8.76308	8.6519	8.7052	8.92966	8.83142	8.40791	8.56669	8.24273	8.33971	8.47469
SOLYC01G094000	Poly(A) RNA polymerase cid11	darkgrey		12.4717	12.4025	12.4968	12.5301	12.4802	12.3458	12.5356	12.5154	12.5212	12.4424	12.4777	12.5723
SOLYC01G094010	Alpha/beta-hydrolases superfamily protein	mediumpurple3		10.8067	10.614	11.5772	10.825	10.3373	10.4029	11.1746	11.4864	10.8888	10.9333	11.49	12.0773
SOLYC01G094020	Receptor-like serine/threonine-protein kinase	darkolivegreen4	KIN	9.76671	9.81779	11.0764	10.8691	10.2331	10.766	10.861	10.6937	9.8432	10.2882	10.2361	10.4432
SOLYC01G094030	CLB1	black		12.06	12.001	12.3026	12.2054	12.2798	12.0884	12.3118	12.1527	12.1951	12.0859	11.9768	12.0039
SOLYC01G094040	blue copper protein-like	lightcyan1		10.2593	10.1295	10.1794	9.83869	9.88853	9.90609	10.0037	10.2178	10.039	10.0656	10.2964	10.0801
SOLYC01G094050	WD-40 repeat family protein / beige-like protein	darkgrey		11.1174	10.7681	11.2947	11.1591	11.0878	10.6673	11.2693	10.9764	11.5603	11.5923	11.1718	11.2852
SOLYC01G094060	BEACH domain-containing protein	darkolivegreen4		12.5303	12.5121	12.6664	12.5411	12.6301	12.6188	12.6465	12.5783	12.8116	12.7961	12.5375	12.6569
SOLYC01G094070	Dihydroflavonol-4-reductase	black		5.96234	5.59038	6.78739	6.3364	6.80876	6.16808	6.15357	5.88789	4.33139	4.70755	4.40421	3.51584
SOLYC01G094080	Cytochrome P450	black		9.96194	9.9512	10.5901	10.4958	10.23	10.3338	10.7729	10.8949	9.77063	9.48142	9.84019	9.99976
SOLYC01G094090	3-hydroxyisobutyryl-CoA hydrolase 1	black		5.46009	5.22385	6.15271	6.31708	6.92958	6.19719	5.79866	5.8949	3.05135	3.50629	4.03091	2.70994
SOLYC01G094130	Cytochrome P450	darkolivegreen4		3.7076	4.46516	5.28819	5.72104	4.15685	5.36026	5.71067	5.13727	4.19275	4.30775	5.01322	5.39275
SOLYC01G094140	Cytochrome P450	brown		7.29542	7.53647	7.7758	8.03954	7.42171	7.46349	7.63495	6.69943	7.53183	6.99117	8.2814	7.76001
SOLYC01G094150	AAA-type ATPase family protein	orange		10.5647	10.5319	10.446	10.5101	10.5905	10.5436	10.5527	10.5648	10.753	10.5155	10.5449	10.6507
SOLYC01G094170	Digalactosyldiacylglycerol synthase 2, chloroplastic	darkolivegreen4		9.98111	10.0005	11.425	10.8404	10.2221	9.78917	10.5763	9.8793	10.4367	9.99787	11.1181	10.2607
SOLYC01G094180	Keto acyl-acyl carrier protein synthase II	yellow		5.6415	5.65182	5.65227	6.2904	5.85234	5.84895	5.76842	5.76913	5.51775	5.5584	5.71866	5.37774
SOLYC01G094190	dTDP-4-dehydrorhamnose reductase	darkolivegreen4		8.56826	8.5993	9.1249	9.14835	9.01825	9.01994	8.97777	8.74663	8.62889	8.70171	8.66407	8.7601
SOLYC01G094200	Malic enzyme	darkolivegreen4		12.7232	12.7255	13.0892	13.0045	12.6992	12.7185	12.8237	12.8501	12.7289	12.7449	12.895	12.8213
SOLYC01G094210	NAD(P)-binding Rossmann-fold superfamily protein	orangered4		8.32399	7.7804	6.56905	7.3625	8.36232	7.43854	7.37926	7.45068	7.49386	7.45752	5.7773	5.95609
SOLYC01G094220	NAD(P)-binding Rossmann-fold superfamily protein	yellow		8.49444	8.59193	8.54887	8.98758	8.79492	9.28032	9.35721	9.11827	8.41444	8.53486	8.41088	9.39185
SOLYC01G094230	Riboflavin biosynthesis protein PYRR, chloroplastic	bisque4		5.41019	5.372	5.38256	5.60805	5.76025	5.86923	4.79907	4.38752	5.7868	5.62915	4.98307	5.31937
SOLYC01G094240	NAD(P)-binding Rossmann-fold superfamily protein	turquoise		5.89739	6.31372	5.73398	5.81828	5.97603	5.89761	5.68556	5.29739	5.95054	5.86075	5.5445	4.43716
SOLYC01G094260	NAD(P)-binding Rossmann-fold superfamily protein	turquoise		7.83222	7.81484	3.87748	4.02061	6.65623	6.59306	3.68184	5.23137	7.28603	6.5563	5.05979	3.44444
SOLYC01G094270	NAD(P)-binding Rossmann-fold superfamily protein	turquoise		0.976044	0.325348	0	0.341552	1.71854	0	0	0.819424	0.789904	0.322266	0	0
SOLYC01G094280	Bifunctional protein folD	darkgreen		10.4609	10.5782	10.7221	10.7425	10.285	10.6043	10.7146	10.875	10.2962	10.3855	10.6799	10.6975
SOLYC01G094290	K(+) efflux antiporter 1, chloroplastic	darkolivegreen4		12.0633	11.9842	12.1443	12.1871	12.1289	11.9348	12.118	11.8334	12.0629	11.978	12.1271	11.9254
SOLYC01G094330	Terpene utilization protein AtuA	mediumpurple3		9.60547	9.56252	9.57351	9.72387	9.68578	9.46523	9.72849	10.1366	9.66776	9.64041	9.33294	9.8999
SOLYC01G094340	Acetyl-coenzyme A carboxylase carboxyl transferase subunit alpha	darkgrey		9.94341	9.86364	10.3709	10.32	10.6219	10.3283	11.2767	11.015	9.88226	10.2262	9.55903	10.7249
SOLYC01G094350	RNA helicase DEAD4	mediumpurple3		12.464	12.4301	12.4378	12.3553	12.3336	12.3969	12.5463	12.5324	12.4438	12.4586	12.5297	12.622
SOLYC01G094360	MYB transcription factor	darkolivegreen4		1.78713	2.0353	4.79681	5.07636	3.82869	3.73816	3.65373	4.29335	2.38218	1.20454	3.44277	3.23601
SOLYC01G094370	remorin 2	mediumpurple3		11.9963	12.041	12.8537	12.7018	12.0772	12.1162	12.5436	12.7446	11.7564	12.1162	12.5371	12.7727
SOLYC01G094380	O-glucosyltransferase rumi-like protein	turquoise		9.08244	8.58173	6.0517	5.61316	8.7541	7.97338	5.06181	5.66971	7.98926	7.78081	4.20854	4.04581
SOLYC01G094410	C2 calcium/lipid-binding plant phosphoribosyltransferase family protein	turquoise		13.0269	12.775	11.6942	11.8802	12.7689	12.0908	11.8393	11.786	12.8879	12.5962	12.2693	11.9428
SOLYC01G094420	Peptidyl-prolyl cis-trans isomerase PASTICCINO1	orange		11.9705	11.9036	11.866	11.7787	11.8777	11.8063	11.9525	11.9645	12.0314	12.0582	11.9706	12.1703
SOLYC01G094460	AT-hook motif nuclear-localized protein 9-like	darkgrey		11.2945	11.3489	10.9969	10.943	11.2718	11.3143	10.6815	11.6145	11.169	11.1459	10.8708	11.0299
SOLYC01G094470	Unknown protein	darkgreen		11.2468	11.4343	11.2716	11.2389	11.1239	11.4333	10.9901	11.1272	10.784	11.0303	11.1658	11.1993
SOLYC01G094480	WD40 repeat	darkgrey		12.842	12.8663	12.5026	12.6795	12.8851	12.6984	12.785	13.1163	12.9807	12.8668	13.0255	12.9311
SOLYC01G094500	Riboflavin biosynthesis protein RibD	black		9.06035	9.03728	8.96406	8.99832	9.19339	8.96031	9.08539	8.85835	8.96653	8.82875	8.48991	8.65092
SOLYC01G094520	F-box/kelch-repeat protein SKIP4	mediumpurple3		9.80921	9.80141	10.1988	10.0634	9.75793	9.95609	10.0712	10.1348	9.76763	9.95616	10.0702	10.059
SOLYC01G094530	Acyl-CoA thioesterase family protein	turquoise		10.3298	10.1823	9.7572	9.82159	10.2662	9.91731	9.81248	9.56735	10.2656	10.0305	9.68236	9.66121
SOLYC01G094540	Small nuclear ribonucleoprotein-associated protein	mediumpurple3		10.3369	10.4372	10.548	10.4844	10.2499	10.6119	10.7699	10.7526	10.5194	10.4596	10.9326	10.8273
SOLYC01G094550	Acyl-CoA thioesterase family protein	mediumpurple3		11.8125	11.718	11.8479	11.4961	11.4208	11.5235	11.6367	11.7692	11.6613	11.7865	12.2768	12.0266
SOLYC01G094560	60S ribosomal protein L36	bisque4		11.2885	11.2854	10.9768	10.8468	11.0709	11.1727	10.8813	10.9939	11.1461	11.092	11.057	11.0809
SOLYC01G094570	Alpha/beta-Hydrolases superfamily protein	black		9.77263	9.59196	9.6296	9.6864	9.83822	9.51539	9.37615	9.27316	9.57324	9.55238	9.56466	9.16642
SOLYC01G094580	Beta-amylase	darkgrey		11.305	11.2656	11.1863	11.3669	11.1793	11.066	11.0316	11.3368	11.3995	11.2416	11.4827	11.2753
SOLYC01G094590	2-oxoglutarate	mediumpurple3		6.81974	7.23598	8.04856	7.67325	7.02553	7.68863	8.1351	7.78968	7.27051	7.20035	8.05184	8.3073
SOLYC01G094600	Pentatricopeptide repeat-containing protein	darkmagenta		5.618	5.47081	6.23638	5.76256	5.98784	5.84089	5.50686	5.45869	5.49713	5.39393	5.3264	5.35266
SOLYC01G094610	Rop guanine nucleotide exchange factor 2	darkolivegreen4		5.79394	5.97162	6.19592	5.94687	6.01352	6.78909	5.49763	5.93044	6.05479	5.64527	5.58496	5.86303
SOLYC01G094620	Mediator of RNA polymerase II transcription subunit 12	darkgrey		12.4077	12.299	12.3119	12.3251	12.2957	12.1497	12.3985	12.6036	12.5426	12.5141	12.5577	12.5583
SOLYC01G094630	pre-mRNA-splicing factor CWC22-like protein	darkolivegreen4		9.71873	9.88571	9.90543	10.1128	9.60739	9.95064	9.84843	10.061	9.62569	9.73345	10.2498	10.1934
SOLYC01G094640	DUF3741 domain-containing protein/DUF4378 domain-containing protein	brown		12.2935	12.4025	12.3982	12.4235	12.5404	12.7233	12.3155	12.3113	12.5745	12.8851	12.5285	12.5579
SOLYC01G094650	protein PAIR1 isoform X2	darkolivegreen4		4.58128	4.5958	4.92818	4.89949	4.45484	5.17132	4.67567	4.58168	4.69198	4.78028	4.76297	4.56616
SOLYC01G094660	Protein kinase domain	darkgrey	CK	11.0289	10.9642	10.9181	11.0413	11.0828	10.799	11.0022	10.9464	11.1571	10.9037	11.1259	11.1452
SOLYC01G094670	Aberrant root formation protein	mediumpurple3		9.63803	9.71338	9.83189	9.70884	9.53376	9.54643	9.78567	9.79541	9.85861	9.69868	10.1063	9.89163
SOLYC01G094680	Signal peptide peptidase-like 4	lightcyan1		11.9514	11.8248	11.8701	11.882	11.818	11.6931	11.8156	11.5947	11.842	11.8438	11.8603	11.9222
SOLYC01G094690	plasma membrane intrinsic protein 1.2	darkolivegreen4		13.4569	13.6157	14.7832	14.5321	14.1573	14.7036	14.883	14.2185	13.9706	14.4166	14.6685	14.842
SOLYC01G094700	Glycerol-3-phosphate acyltransferase, expressed	mediumpurple3		9.24254	9.09278	10.0506	9.47783	9.28326	8.91668	10.0601	10.4391	9.46994	9.43393	9.36483	10.1225
SOLYC01G094720	Phosphate transporter	darkolivegreen4		9.28835	9.33494	10.5481	10.5354	9.8514	10.017	10.1907	10.0044	9.44397	9.57895	9.93841	9.76892
SOLYC01G094750	Cytochrome P450	darkolivegreen4		5.05731	5.07904	6.56384	6.01491	6.28228	5.84129	6.46483	6.31426	5.84398	6.45089	5.73111	6.21681
SOLYC01G094760	Origin of replication complex subunit 5	bisque4		9.13323	9.07755	9.12376	8.94814	9.1261	9.11417	8.75421	8.75033	9.11839	8.97567	9.00845	8.56577
SOLYC01G094770	mesoderm induction early response protein	darkgrey		12.3005	12.2411	12.2763	12.2588	12.1918	12.2202	12.4059	12.3202	12.3784	12.3906	12.4316	12.6356
SOLYC01G094780	LDL receptor wingless signaling/trafficking chaperone	brown		6.49985	6.54411	6.58682	6.72922	6.7254	6.91642	6.5573	6.65343	6.29625	6.56628	6.6743	6.89383
SOLYC01G094790	Cysteine synthase	darkolivegreen4		8.40456	8.37138	9.62331	9.54985	9.29119	10.4391	11.038	9.82006	8.10591	8.17321	9.00458	9.63203
SOLYC01G094800	ATP-dependent helicase BRM	darkgrey		13.2555	13.1575	13.2137	13.1836	13.17	13.0075	13.2728	13.427	13.4846	13.3369	13.4959	13.4151
SOLYC01G094810	Ubiquitin-conjugating enzyme	darkgrey		11.2367	11.0178	10.725	10.6971	11.1715	11.1064	11.2856	11.5317	11.1252	11.2987	10.7198	11.4473
SOLYC01G094820	ARID domain-containing protein	black		8.85917	8.86903	9.21116	9.39447	9.00891	9.13579	8.86949	8.78416	8.2905	8.28549	8.59961	8.27498
SOLYC01G094830	G-type lectin S-receptor-like serine/threonine-protein kinase SD2-2	turquoise	KIN	11.4522	11.3712	10.9761	10.9227	11.4641	11.1496	10.7944	10.8766	11.652	11.5561	10.9005	10.962
SOLYC01G094840	RING/U-box superfamily protein	darkgrey		10.6392	10.6222	9.81645	9.73683	10.2498	10.3449	10.2699	10.4542	10.4269	10.5349	10.4552	10.5275
SOLYC01G094850	Pentatricopeptide repeat-containing protein	darkolivegreen4		7.17306	7.0595	7.65434	7.29034	7.08697	7.45634	6.97734	7.33063	7.01511	7.21333	7.69386	7.09413
SOLYC01G094860	Transmembrane protein-related protein	lightcyan1		10.9659	10.9587	10.4036	10.1647	10.5674	10.2018	10.422	10.3398	10.9297	10.8111	10.6774	10.6096
SOLYC01G094880	Quinoprotein amine dehydrogenase, beta chain-like RIC1-like guanyl-nucleotide exchange factor	darkolivegreen4		12.2235	12.1727	12.472	12.4803	12.3011	12.2052	12.3847	12.4061	12.3229	12.2627	12.2814	12.2423
SOLYC01G094890	Ferric reduction oxidase 2	brown		12.7144	12.7644	12.5959	13.0151	12.7451	13.1041	12.9166	11.6225	12.8207	13.0766	13.4414	13.3018
SOLYC01G094910	ferric-chelate reductase	black		5.23373	6.03686	5.84666	6.12328	5.98768	5.61751	5.58155	5.27908	4.21478	4.87374	3.51653	3.489
SOLYC01G094915	Unknown protein	black		2.14756	3.14015	4.39514	3.79601	3.68295	3.43883	3.88389	4.18247	1.40879	2.27053	3.05123	1.45922
SOLYC01G094920	Receptor-like protein kinase	mediumpurple3		12.6551	12.4954	12.989	12.6442	12.3555	12.1874	12.5622	12.5619	12.6483	12.5842	13.0448	12.8879
SOLYC01G094930	CAAX prenyl protease 1	bisque4		12.3955	12.2963	12.2304	12.062	12.1724	12.1758	12.2028	12.1871	12.4003	12.3735	12.293	12.3944
SOLYC01G094940	Protein kinase superfamily protein	darkolivegreen4	KIN	11.4401	11.4257	12.5662	12.0647	12.1142	11.8669	12.2706	12.2236	11.5956	11.534	11.6069	11.5259
SOLYC01G094950	Protein BPS1, chloroplastic	mediumpurple3		14.6883	14.7179	14.7766	14.7426	14.5853	14.5787	14.7575	14.81	14.6815	14.7031	15.1215	15.0039
SOLYC01G094960	mitogen-activated protein kinase 5	turquoise	KIN	10.8729	10.8057	10.2106	9.96122	10.4919	9.97881	9.70824	10.0249	10.7388	10.3582	10.353	9.90363
SOLYC01G094970	Pectin lyase-like superfamily protein	coral2		4.77918	5.4692	5.5459	5.09292	4.0083	3.78479	5.4879	6.46024	3.98343	4.1371	5.16353	5.21489
SOLYC01G094990	DUF604 domain-containing protein	black		3.46036	3.79302	4.30085	4.15057	3.3719	2.75161	3.91766	5.27672	1.85869	1.99197	3.27518	2.1717
SOLYC01G095000	Nuclear transport factor 2	black		8.26168	8.23385	8.28301	8.47417	8.3394	8.10984	8.42166	8.40898	7.98702	7.93727	7.66533	8.06264
SOLYC01G095010	Sphingoid long-chain bases kinase 2, mitochondrial	darkolivegreen4		8.75664	8.78254	9.04926	9.05014	8.79428	8.92596	8.69597	8.58772	8.5556	8.53281	8.47475	8.74473
SOLYC01G095020	chorismate synthase	darkgrey		12.3773	12.2267	12.1006	12.1826	12.2836	12.0883	12.2018	12.2514	12.5436	12.4166	12.2023	12.3245
SOLYC01G095030	Altered Response to Salt Stress 1	mediumpurple3		9.56196	9.43159	10.097	10.0649	9.33063	9.18368	10.1436	10.1971	9.54295	9.6182	10.277	10.3767
SOLYC01G095040	C-terminal binding protein AN	darkgrey		12.8452	12.8145	12.8848	12.8444	12.8398	12.8155	13.0765	13.0839	12.9608	12.9992	12.8652	13.0161
SOLYC01G095050	cAMP-regulated phosphoprotein 19-related protein	mediumpurple3		13.6653	13.6653	13.6624	13.7351	13.4725	13.5962	13.6686	13.6971	13.6323	13.5924	13.727	13.7259
SOLYC01G095060	Erythronate-4-phosphate dehydrogenase family protein	darkgrey		8.26702	8.17523	7.84122	7.6055	7.96883	8.20473	8.1084	8.11973	8.14396	8.01713	8.08967	8.21527
SOLYC01G095070	Heavy metal-associated isoprenylated plant protein	brown		11.7343	11.8233	12.2117	11.9055	11.9017	12.265	12.5073	12.3673	12.1032	12.1497	12.5673	12.8293
SOLYC01G095080	1-aminocyclopropane-1-carboxylic acid synthase-2	turquoise		9.02046	8.93491	4.13597	2.88841	8.29036	6.75142	4.54402	4.56032	9.56854	8.84945	6.47223	6.98105
SOLYC01G095090	RING/U-box superfamily protein	bisque4		6.6743	6.53115	7.20005	6.93825	6.74878	7.10573	6.82372	6.43106	6.93888	6.78739	6.78368	6.48323
SOLYC01G095100	WRKY transcription factor 22	mediumpurple3		8.24436	8.50693	9.10598	8.92537	8.90166	9.57616	9.22461	9.2945	8.84274	9.36238	8.84308	9.29759
SOLYC01G095110	Pentatricopeptide repeat-containing protein	darkgreen		8.9327	9.00371	9.32895	9.12623	9.01883	9.12344	8.94291	8.96255	8.82183	9.01376	9.4182	9.01556
SOLYC01G095120	Proline iminopeptidase	turquoise		10.8615	10.7657	10.4067	10.4704	10.6954	10.4264	10.5707	10.4924	10.9186	10.7903	10.4034	10.4354
SOLYC01G095130	E4 SUMO-protein ligase PIAL1-like isoform X1	turquoise		6.39703	6.48044	5.96094	5.9101	6.59208	6.2709	5.17742	5.7507	6.15345	6.10625	5.62543	5.66992
SOLYC01G095140	Desiccation protectant protein Lea14-like protein	mediumpurple3		12.2994	12.0547	12.8522	10.8752	11.6498	9.87266	10.9261	13.6117	11.2695	11.8329	13.2045	13.6111
SOLYC01G095150	late embryogenesis-like protein	mediumpurple3		13.9186	13.736	13.7288	12.9818	12.9548	12.9404	12.9918	13.4211	13.8038	14.0014	14.4331	14.1859
SOLYC01G095160	Pentatricopeptide repeat-containing protein	bisque4		7.04048	7.19569	7.04051	7.05755	7.25636	7.25437	6.88732	6.37245	6.97881	7.24006	6.90648	6.68405
SOLYC01G095180	RING/U-box superfamily protein	darkolivegreen4		7.66667	7.8925	8.3739	8.15669	7.84844	8.00335	8.34272	8.41916	7.72926	7.88647	8.52091	8.27282
SOLYC01G095190	S-adenosyl-L-methionine-dependent methyltransferases superfamily protein	bisque4		5.98373	6.05535	5.83275	6.36548	6.39439	6.42892	5.20911	5.41882	5.84993	5.71527	5.88659	5.38408
SOLYC01G095200	proteinase inhibitor 2	darkgrey		13.3914	13.3818	13.4374	13.4574	13.1961	13.3907	13.6417	13.665	13.4528	13.5388	13.4504	13.9102
SOLYC01G095210	Golgin candidate 4	mediumpurple3		11.3914	11.3996	11.9751	11.7794	11.4084	11.5948	11.8649	11.9197	11.5375	11.6018	11.7972	11.9291
SOLYC01G095220	Unknown protein	darkolivegreen4		10.2119	10.4335	10.2968	10.3447	10.126	10.3231	10.3176	10.2561	9.73432	9.89414	10.3202	10.255
SOLYC01G095230	U11/U12 small nuclear ribonucleoprotein 59 kDa protein	darkgreen		9.88988	9.98879	10.348	10.3117	9.94781	10.1785	10.1425	10.0925	9.89733	9.89541	10.1592	9.87546
SOLYC01G095240	Calcium-transporting ATPase 2, endoplasmic reticulum-type	mediumpurple3		6.74942	6.97071	7.09772	6.26531	6.55301	6.90074	6.98737	6.87171	6.35438	6.4822	7.01842	7.05598
SOLYC01G095250	Acidic endochitinase	darkolivegreen4		2.38799	2.6261	3.47851	3.4164	3.88891	3.36194	3.2442	2.59632	1.29811	3.44166	3.07865	2.93565
SOLYC01G095270	DUF2358 domain-containing protein	darkgrey		10.8714	10.7924	10.764	10.7491	10.902	10.5762	10.8684	10.6414	10.7379	10.8086	10.6659	10.6572
SOLYC01G095280	Protein ABIL1	brown		10.6722	10.7613	10.8023	10.9803	10.7235	11.1795	11.3062	10.723	10.831	11.1444	11.3697	11.5001
SOLYC01G095290	Glycosyltransferase	darkolivegreen4		8.97036	8.87671	9.66594	9.41148	9.11205	9.12076	9.35328	9.33612	8.86103	8.93874	8.88173	8.87066
SOLYC01G095300	Glycosyl transferase, family 1	darkolivegreen4		11.3542	11.3263	12.1764	12.0359	11.553	11.5211	11.8476	11.8467	11.4249	11.4306	11.5817	11.4403
SOLYC01G095310	Acidic endochitinase	black		3.81263	4.24405	4.0541	3.89611	4.08688	4.06809	3.74202	3.58269	3.77178	3.07665	3.70689	2.89681
SOLYC01G095320	Bag family molecular chaperone regulator 6-like protein	mediumpurple3		13.6073	13.2273	14.0342	14.154	13.0269	12.4429	14.1887	13.046	12.8144	13.0297	13.9236	13.403
SOLYC01G095330	Unknown protein	black		6.29906	6.1438	6.44586	6.3626	5.46375	5.33166	5.38382	3.94224	3.61971	4.30198	4.81028	4.88487
SOLYC01G095360	Calcium-dependent lipid-binding	darkolivegreen4		6.89325	7.05495	7.72587	7.8027	7.92821	8.02076	7.85476	6.87742	6.9018	7.4354	7.06196	7.24844
SOLYC01G095370	F-box/kelch-repeat protein	darkolivegreen4		12.0552	12.1078	12.4474	12.1649	12.4065	12.4527	12.4183	11.9298	12.0625	12.0423	11.7652	12.5272
SOLYC01G095390	Intracellular protein transporter USO1-like protein	turquoise		9.45326	9.36931	8.42406	8.65082	9.27713	8.77779	8.4909	8.39644	9.4996	9.10448	8.69852	8.68484
SOLYC01G095400	BTB/POZ domain-containing protein	darkgrey		12.6922	12.6479	12.4133	12.555	12.5403	12.4805	12.8615	12.7722	12.8314	12.7669	12.785	13.0266
SOLYC01G095410	eukaryotic translation initiation factor 1A-like	darkgreen		12.9792	13.013	12.9705	12.9132	12.7826	12.8607	12.889	12.8098	12.7392	12.7804	13.0074	12.9475
SOLYC01G095420	copper ion binding protein	darkgreen		10.5744	10.546	10.5143	10.4901	10.3541	10.5716	10.4409	10.4333	10.4136	10.4735	10.5352	10.4518
SOLYC01G095430	Protein CURVATURE THYLAKOID 1A, chloroplastic	black		12.1303	11.9161	11.7786	11.7969	12.5569	12.0741	12.2343	11.6332	12.3255	12.115	11.3031	11.4779
SOLYC01G095450	GDSL esterase/lipase	darkolivegreen4		1.71194	1.09763	3.98304	3.63438	3.00085	4.21852	3.21075	2.25996	2.74151	4.07939	2.44451	2.90295
SOLYC01G095460	Common plant regulatory factor 1	darkgrey		10.6591	10.6662	10.1541	10.6501	10.4957	10.2715	10.6873	10.4246	10.73	10.7986	10.7785	11.0469
SOLYC01G095470	Glucose-6-phosphate 1-epimerase	darkolivegreen4		10.2553	10.3703	10.8896	10.7902	10.3409	10.754	10.5654	10.4268	10.3641	10.447	10.733	10.541
SOLYC01G095480	Exosome complex component Rrp41	bisque4		10.4865	10.4877	10.4598	10.4733	10.4944	10.5447	10.3401	10.336	10.4317	10.4973	10.6049	10.4612
SOLYC01G095490	Ubiquitin-conjugating enzyme	mediumpurple3		9.78948	9.80497	9.93817	9.99813	9.65487	9.88487	10.229	10.209	9.90364	9.91588	10.1974	10.3892
SOLYC01G095500	Sl Cytokinin Response Factor 5	turquoise		6.2485	6.13836	5.45266	5.80493	6.33686	6.09131	5.41187	4.43646	6.46586	6.06087	5.25223	4.80385
SOLYC01G095510	Mitochondrial carrier protein MTM1	darkolivegreen4		7.65004	7.66755	8.05949	8.38309	7.88183	8.19952	8.34043	8.0341	7.54793	7.85507	8.34532	8.28021
SOLYC01G095515	Arabinogalactan peptide	darkolivegreen4		4.226	4.34132	5.84788	5.31594	4.81305	4.4598	5.43865	4.67619	3.57378	3.93743	4.38432	4.02281
SOLYC01G095530	hypothetical protein	black		14.5128	14.7119	15.3934	15.3392	15.057	14.842	14.9806	14.3992	14.2247	14.4151	14.6015	14.2703
SOLYC01G095540	CMP-sialic acid transporter 1	darkolivegreen4		9.44062	9.38629	9.97629	9.89794	9.62496	9.65258	9.87416	9.91267	9.39889	9.38485	9.44093	9.50468
SOLYC01G095560	Unknown protein	turquoise		8.70357	8.84752	6.65835	7.0542	8.43218	8.39002	6.78518	6.6879	8.7118	8.78461	6.78768	7.1427
SOLYC01G095570	Mitochondrial carrier protein	mediumpurple3		11.1368	11.3393	11.3607	11.4284	11.3145	11.5576	11.4787	11.4976	11.312	11.3171	11.5336	11.5215
SOLYC01G095580	Auxin-responsive GH3 family protein	turquoise		11.5014	11.4042	10.8212	11.0141	11.5968	11.3676	11.2558	11.4496	11.4579	11.2703	10.4238	10.8689
SOLYC01G095590	Extra-large G-like protein, putative	turquoise		11.9564	11.8648	11.4361	11.3596	11.7739	11.5977	11.7369	11.4123	12.1278	11.8242	11.3242	11.6747
SOLYC01G095600	Pentatricopeptide repeat-containing protein	black		7.03213	6.85649	7.63932	7.18533	7.5044	7.28273	6.6112	6.59341	6.81724	6.98985	6.76731	6.09704
SOLYC01G095610	Protein trichome birefringence-like 25	darkolivegreen4		9.46027	9.52915	10.3227	10.0903	10.0945	10.1321	10.0121	9.49391	9.38184	9.91478	9.54934	10.0811
SOLYC01G095620	Glycosyltransferase	turquoise		12.5108	12.6725	11.5631	11.6161	12.599	12.4139	11.9055	11.7575	12.2948	12.31	11.7676	11.752
SOLYC01G095630	WRKY transcription factor 41	turquoise		11.8076	11.8185	9.16269	9.03277	11.5424	10.7157	8.62506	8.31705	11.4648	10.349	9.39608	8.31625
SOLYC01G095640	MYB-like transcription factor TCL1	black		4.36557	4.20976	4.72063	4.79303	5.09772	5.11382	4.67011	4.8608	4.75435	4.70609	3.14496	4.36892
SOLYC01G095650	Histone H3	bisque4		6.17123	6.37821	5.99736	6.07543	6.04831	6.88799	6.39035	6.05315	6.23722	6.30204	5.81414	6.01788
SOLYC01G095670	Rhodanese-like domain-containing protein 4, chloroplastic	black		10.7385	10.5841	10.5696	10.4402	10.8757	10.4958	10.4945	10.1515	10.6711	10.4258	9.98549	9.91769
SOLYC01G095680	Plant organelle RNA recognition domain containing protein	yellow		9.26903	9.26549	9.43554	9.4794	9.20403	9.21413	9.3827	9.53045	9.05489	9.27371	9.26461	9.30859
SOLYC01G095690	Pentatricopeptide repeat-containing protein, mitochondrial	black		8.27342	8.14138	8.06162	8.13672	8.93259	8.82806	8.40267	7.90737	8.18845	8.70571	6.59303	7.51807
SOLYC01G095700	Abscisic acid receptor PYL10	mediumpurple3		12.378	12.4088	12.5899	12.2246	12.0673	12.0852	12.631	12.6459	12.3528	12.3147	13.1002	13.0382
SOLYC01G095710	RNA helicase DEAH-box3	darkgrey		10.9986	10.8285	10.8148	10.8693	10.9208	10.6383	11.0178	11.1762	11.0925	11.0045	10.9668	11.0926
SOLYC01G095720	Alpha/beta-Hydrolases superfamily protein	coral2		6.70511	6.75185	6.99449	6.9493	6.0405	6.27268	7.02241	7.66092	6.20681	6.2883	6.88784	6.73569
SOLYC01G095730	PAP/OAS1 substrate-binding domain superfamily	darkgrey		11.7199	11.6416	11.5886	11.6368	11.6559	11.477	11.6493	11.846	11.9067	11.8452	11.8417	11.8726
SOLYC01G095740	RNA helicase DEAD5	darkgreen		11.4462	11.4511	11.6679	11.565	11.2227	11.436	11.5159	11.5736	11.2993	11.5267	11.5793	11.4705
SOLYC01G095750	Long chain acyl-CoA synthetase 5	coral2		6.25558	7.1277	8.11068	7.88055	6.33625	6.76008	7.93353	8.06971	6.02413	5.75906	8.17492	7.35297
SOLYC01G095760	Glycosyltransferase	black		3.21819	3.34939	4.85398	3.59366	4.61509	4.07822	4.42316	3.79321	0	1.5873	2.01507	1.11467
SOLYC01G095770	Cyclic nucleotide-gated channel 7	turquoise		10.0369	9.72936	6.7732	6.30503	8.62265	7.39232	6.13166	5.7812	9.49389	7.56493	8.50863	6.29824
SOLYC01G095790	Protein SDE2-like protein	darkgrey		13.1508	13.1013	12.5936	12.7173	13.179	12.8638	13.1294	13.1702	13.3061	13.1161	13.0559	13.1327
SOLYC01G095800	F-box protein	turquoise		9.90284	9.82307	9.6072	9.70534	9.77649	9.50381	9.55427	9.57796	9.81643	9.61136	9.74087	9.46311
SOLYC01G095890	Histone-lysine N-methyltransferase	darkgrey		10.807	10.7159	10.682	10.7809	10.8353	10.6966	10.9247	10.9957	10.8106	10.9086	10.709	11.1113
SOLYC01G095895	Unknown protein	darkgrey		7.45101	6.93348	7.15502	7.4873	7.41832	6.68124	7.33843	7.18433	7.35409	7.39414	7.16985	7.754
SOLYC01G095900	Tetratricopeptide repeat	mediumpurple3		10.9048	10.8638	11.029	11.1013	10.8867	10.7146	11.1674	11.3057	11.0695	11.0499	11.3061	11.2476
SOLYC01G095930	O-acyltransferase WSD1-like	darkgrey		6.55653	6.32367	6.33391	6.35206	5.76715	5.30085	6.59002	6.87669	5.71447	5.60868	5.01044	6.09755
SOLYC01G095960	O-acyltransferase WSD1-like	turquoise		8.04077	7.37135	5.16503	4.35219	8.3483	5.75358	5.68741	5.12508	6.43209	6.42445	6.15088	4.90461
SOLYC01G095970	Dynamin-like protein	mediumpurple3		11.9609	11.9337	12.3337	11.9675	11.7455	11.8794	12.1345	12.4843	12.0381	12.0141	12.4498	12.5587
SOLYC01G095980	Acid phosphatase/vanadium-dependent haloperoxidase-related protein	darkolivegreen4		7.36857	7.59359	7.99115	7.9463	7.70269	7.86644	7.5568	6.90448	7.25544	7.1035	7.31722	6.95405
SOLYC01G095990	phosphatidylinositol 4-kinase gamma 4-like	turquoise		13.2585	13.1643	12.6159	12.5029	13.0664	12.9099	12.682	12.4925	13.2403	13.0442	12.8704	12.8213
SOLYC01G096000	Late embryogenesis abundant	bisque4		9.89094	9.92855	9.78706	9.81828	10.1406	10.3272	9.89772	9.7755	9.92161	9.93684	9.53355	9.70717
SOLYC01G096010	Embryo defective 1703	darkgrey		10.9115	10.7548	11.1104	11.0126	10.8236	10.6172	10.8621	10.8465	10.8508	10.8247	10.8745	10.805
SOLYC01G096020	E3 ubiquitin-protein ligase	lightcyan1		11.2888	11.196	10.9873	10.7542	11.1517	11.2331	11.061	11.2591	11.5795	11.3644	11.2987	11.4171
SOLYC01G096030	UV-stimulated scaffold protein A homolog	mediumpurple3		9.52972	9.48344	9.61367	9.55874	9.5121	9.58913	9.75265	9.8193	9.74099	9.6689	9.57965	9.83988
SOLYC01G096040	Eukaryotic aspartyl protease family protein	darkolivegreen4		13.0602	13.2051	14.8746	14.5059	13.6881	14.5363	14.6775	14.8981	13.2501	13.861	14.342	14.0632
SOLYC01G096050	Transcription factor bHLH13	darkolivegreen4		10.1346	10.2168	11.2462	11.0995	10.6801	10.4379	10.9555	10.5624	10.1815	10.1003	10.8447	10.55
SOLYC01G096060	Exportin-2	darkolivegreen4		11.996	12.035	12.3311	12.2042	11.9591	12.1332	12.2674	12.1801	12.0596	12.0459	12.2625	12.2308
SOLYC01G096070	Auxin Response Factor 18	turquoise		12.8702	13.0759	12.9361	13.1016	13.382	13.3357	12.9629	12.805	13.1259	13.1159	13.2108	12.7316
SOLYC01G096080	DUF688 domain-containing protein	turquoise		10.2862	10.4008	10.2031	10.3018	10.72	10.8895	10.2622	10.1896	10.5584	10.8492	10.1989	10.5195
SOLYC01G096090	Fiber protein Fb11	bisque4		12.1763	12.1738	11.7335	11.7471	12.075	12.072	11.7408	11.5986	11.9899	12.0698	11.7275	12.0829
SOLYC01G096100	Transmembrane protein	darkgrey		13.6133	13.5634	13.7667	13.6758	13.7427	13.6901	13.8305	13.6376	13.7484	13.902	13.6916	13.8482
SOLYC01G096110	Transducin family protein / WD-40 repeat family protein	darkgrey		12.3421	12.2085	12.3978	12.3411	12.2461	12.0274	12.2543	12.2953	12.5846	12.4563	12.5452	12.572
SOLYC01G096120	Dof zinc finger protein1	turquoise		9.66215	9.86914	9.6553	9.29987	9.92779	9.86076	9.16545	9.36978	9.85219	9.88559	9.90211	9.44238
SOLYC01G096130	ORMDL	darkgrey		10.8941	10.8156	10.7174	10.7485	10.9511	10.8077	10.9455	10.8882	10.9225	11.0376	10.7114	10.9178
SOLYC01G096150	LRAT domain-containing protein	turquoise		10.5163	10.6254	10.2443	10.329	10.7384	10.863	10.5383	10.1162	10.3722	10.4795	9.98712	10.0659
SOLYC01G096160	L-fucokinase/GDP-L-fucose pyrophosphorylase	yellow		10.1757	10.1219	10.1016	10.3264	10.1546	10.0681	10.1975	10.3454	10.1808	10.1578	10.039	10.0722
SOLYC01G096170	MAP kinase kinase kinase 5	black	KIN	4.36375	4.2636	4.81694	4.93283	4.94918	4.45542	4.25895	3.98286	4.37366	4.05444	4.0772	3.27308
SOLYC01G096180	Serine/arginine-rich-splicing factor RS31	darkgrey		10.3852	10.3862	10.2382	10.2506	10.2896	10.2416	10.2288	10.2738	10.3614	10.181	10.263	10.298
SOLYC01G096190	Ca2+-ATPase	turquoise		12.6727	12.6859	11.3922	11.1868	12.5756	11.9295	11.3852	11.2602	12.5615	12.2823	11.919	11.6585
SOLYC01G096200	RING-type E3 ubiquitin transferase	lightcyan1		11.5124	11.4189	11.0028	10.9222	11.1705	10.7869	10.6002	11.1314	11.3316	10.96	11.4923	10.9244
SOLYC01G096210	Pentatricopeptide repeat	mediumpurple3		9.89148	9.86835	10.3427	10.27	9.95476	9.90288	10.0857	10.495	9.92771	9.95576	10.5421	10.4058
SOLYC01G096220	Ras-related protein RABA3	darkolivegreen4		10.4427	10.6376	12.1769	11.9572	11.0047	11.6413	11.8584	10.7421	10.3384	10.8999	12.1843	11.6268
SOLYC01G096230	P-loop containing nucleoside triphosphate hydrolases superfamily protein	brown		10.1833	10.3246	10.8844	10.6815	10.3013	10.6029	10.7674	10.7633	10.2239	10.4961	11.4554	11.3176
SOLYC01G096240	plant/protein	black		11.1846	11.1582	11.6369	11.6102	11.5857	11.4705	11.7714	11.4043	10.969	11.0774	11.0902	11.0821
SOLYC01G096250	proline-rich receptor-like protein kinase PERK2	darkolivegreen4		9.13665	9.53481	10.5741	10.6037	9.75031	10.4123	10.4553	10.2552	9.31072	10.0008	10.6837	10.5713
SOLYC01G096260	NAD-dependent protein deacetylase HST1-like protein	black		8.52713	8.82337	11.0266	10.6589	10.2915	10.4288	10.4235	10.8094	6.17967	7.47847	7.16897	8.33457
SOLYC01G096270	Cytochrome b5	turquoise		12.5106	12.5002	11.9713	11.9757	12.2774	12.1915	11.9931	12.1046	12.392	12.276	12.292	12.0647
SOLYC01G096280	Cytochrome P450	black		6.37066	7.17718	10.6762	10.0459	8.53984	9.0833	10.3356	8.47265	4.73281	4.31267	6.09186	5.63067
SOLYC01G096290	Ubiquitin	bisque4		13.5349	13.5731	13.1835	13.1371	13.3947	13.5293	13.1767	13.3765	13.4708	13.4097	13.4413	13.334
SOLYC01G096300	Ubiquitin-specific protease family C19 protein	brown		9.23106	9.21649	9.34644	9.53804	9.26103	9.55213	9.97095	9.44898	9.32339	9.55624	9.83156	10.1601
SOLYC01G096320	Homeobox-leucine zipper protein HOX6	brown		8.75962	9.50313	8.10083	9.268	8.45811	8.73234	9.56228	8.29145	9.0173	9.18972	10.021	9.89193
SOLYC01G096330	Unknown protein	mediumpurple3		2.96661	3.51604	4.19791	4.34566	3.63817	2.97535	3.56445	4.1394	2.87333	3.62034	4.36262	4.76165
SOLYC01G096340	Small auxin up-regulated RNA2	darkgrey		8.72726	8.69976	8.36866	8.47475	8.55936	8.40118	8.76765	8.94671	8.29903	8.45345	8.63689	9.30875
SOLYC01G096350	CDPK-related kinase 4	mediumpurple3	KIN	11.3865	11.4546	11.5041	11.4616	11.3778	11.4228	11.7608	11.6441	11.58	11.5946	11.9456	11.9612
SOLYC01G096360	Rho GTPase-activating protein 3	darkolivegreen4		8.63381	8.65996	10.4198	10.2124	9.30447	9.81388	10.0769	9.47862	8.33347	8.74806	8.94985	8.93641
SOLYC01G096370	transcription factor MYC2	black		8.09585	8.55853	9.48127	9.21345	8.87959	8.58374	8.59938	8.59208	7.73795	7.83336	8.75933	7.50519
SOLYC01G096390	DNA-directed RNA polymerase subunit	darkgrey		12.0562	12.0559	12.2034	12.2217	12.1803	12.1752	12.2004	12.131	12.3407	12.242	12.2286	12.1781
SOLYC01G096400	Transglut_core2 domain-containing protein	turquoise		7.19562	7.19807	6.76667	7.05531	7.30345	6.64727	6.73209	6.30872	6.97941	6.8179	6.88964	5.9647
SOLYC01G096410	Phosphatidylinositol 4-phosphate 5-kinase	black		5.94113	5.89698	7.72658	7.77083	6.84024	7.3341	7.11136	6.84331	5.77324	6.54926	6.09271	6.22806
SOLYC01G096420	NADPH quinone oxidoreductase	turquoise		13.0094	13.0017	11.6231	11.5766	12.7718	12.4764	11.3995	11.5575	12.7518	12.7028	11.8185	11.7771
SOLYC01G096430	NADPH:quinone oxidoreductase-like	turquoise		12.201	12.196	11.8891	11.6119	12.0855	12.2378	11.5379	11.6446	12.0553	12.1464	11.9376	11.7646
SOLYC01G096440	Pentatricopeptide repeat-containing protein	black		7.04008	6.92194	7.63152	7.69697	7.2661	7.0457	6.88169	6.90604	7.00861	6.93026	6.93056	6.75255
SOLYC01G096450	Eukaryotic aspartyl protease family protein	darkolivegreen4		13.1302	13.2966	14.4696	14.2187	13.2933	14.1302	13.3663	13.9326	13.4625	14.0033	14.1047	13.9246
SOLYC01G096460	RING-type E3 ubiquitin transferase	mediumpurple3		11.2809	11.2004	10.9734	10.7951	10.8921	10.9733	10.8929	11.2008	11.3763	11.45	11.823	11.7429
SOLYC01G096470	Sequence-specific DNA binding transcription factor	yellow		11.4008	11.3856	11.5502	11.6494	11.3648	11.0638	11.2417	11.6022	11.4064	11.2951	11.4671	11.3892
SOLYC01G096480	thioredoxin AF261142	black		9.20048	9.19327	9.06717	9.07392	9.27006	9.36349	9.09479	9.32768	8.91244	9.07693	8.47238	8.78583
SOLYC01G096490	E3 ubiquitin-protein ligase KEG	mediumpurple3	CK	13.0617	12.9938	13.0463	13.0133	12.9088	12.8794	13.0826	13.0871	13.2453	13.1909	13.1632	13.2861
SOLYC01G096500	Sphingoid long-chain bases kinase 1	mediumpurple3		12.857	12.7589	12.7062	12.5733	12.7075	12.6503	12.786	12.6966	12.9814	12.9901	13.0278	13.0765
SOLYC01G096510	Sigma factor binding protein 1, chloroplastic	turquoise		11.625	11.3587	4.38303	4.33769	10.9087	10.1971	4.09415	3.49642	11.55	10.7544	5.61943	4.23103
SOLYC01G096520	Peptidyl-prolyl cis-trans isomerase	turquoise		11.8212	11.8654	11.4397	11.4874	11.6953	11.7347	11.4594	11.4843	11.8582	11.8021	11.6685	11.6894
SOLYC01G096530	Trafficking protein particle complex subunit	bisque4		10.4477	10.4664	10.2975	10.238	10.3581	10.4554	10.3794	10.4879	10.4806	10.4758	10.3117	10.4141
SOLYC01G096540	DUF810 domain-containing protein	lightcyan1		11.9705	11.8908	11.8438	11.6408	11.699	11.7219	11.5744	11.7193	11.9689	12.0184	11.8255	11.8744
SOLYC01G096550	Protein arginine N-methyltransferase	darkgreen		10.4989	10.5903	10.8669	10.7339	10.2817	10.5065	10.8689	11.0474	10.2416	10.4324	10.834	10.9507
SOLYC01G096560	Subtilisin-like protease	darkolivegreen4		7.4462	7.91246	8.61466	8.62446	7.97529	8.47559	8.46375	8.18901	7.56307	8.11768	8.44278	8.61298
SOLYC01G096570	Exonuclease	darkgrey		13.2596	13.184	12.989	13.1501	13.2612	13.1228	13.1437	13.0447	13.3246	13.2276	13.3133	13.2045
SOLYC01G096580	40S ribosomal protein S20	bisque4		12.4448	12.4238	12.1915	12.0239	12.2692	12.4271	12.3384	12.3158	12.5808	12.509	12.3896	12.3697
SOLYC01G096590	40S ribosomal protein S20	bisque4		11.8315	11.8979	11.8422	11.7668	11.8132	12.0457	11.6255	11.6796	11.7171	11.7082	11.6729	11.895
SOLYC01G096600	THO complex subunit 1	mediumpurple3		11.4798	11.4388	11.564	11.5603	11.3697	11.4699	11.5549	11.632	11.5037	11.5761	11.762	11.7385
SOLYC01G096610	Cilia- and flagella-associated protein 20	darkgrey		10.1398	10.1367	9.75617	9.80618	9.97797	9.90726	9.91066	9.99113	10.0915	10.074	9.96172	9.99882
SOLYC01G096620	Cilia-and flagella-associated protein 20	mediumpurple3		8.134	8.07407	8.44275	8.22663	7.81264	7.4672	8.32735	8.88951	8.40566	8.15033	9.04331	8.90137
SOLYC01G096630	Cilia-and flagella-associated protein 20	mediumpurple3		8.11157	8.21675	8.65177	8.46908	7.86388	8.03846	8.67394	9.03664	8.77768	8.46224	9.35531	9.24331
SOLYC01G096650	RING/U-box superfamily protein	indianred4		4.29887	4.40836	3.27817	3.86829	3.14817	3.76251	4.06796	3.60295	4.13575	3.03093	4.85017	4.21443
SOLYC01G096660	proline-rich family protein	darkolivegreen4		9.27777	9.297	9.55095	9.59219	9.34935	9.22832	9.50421	8.94955	9.31661	9.24446	9.32595	9.07546
SOLYC01G096670	Cytochrome P450	brown		13.2457	13.3036	12.7715	12.9755	12.871	13.792	13.8073	12.7601	13.8694	14.1746	14.1915	14.6749
SOLYC01G096680	65-kDa microtubule-associated protein 5	bisque4		7.98465	8.03657	7.31989	7.37412	7.78058	8.13786	7.32231	6.94342	7.93283	7.51925	7.47605	7.10272
SOLYC01G096700	DnaJ domain-containing protein	mediumpurple3		14.6125	14.6108	14.6642	14.5569	14.4833	14.6384	14.9185	14.858	14.6162	14.6593	14.6572	14.8984
SOLYC01G096710	Dr1-associated corepressor	orange		11.9308	11.9117	11.7734	11.8153	11.9395	11.9779	11.8282	11.9285	11.9298	11.9984	11.9886	11.9818
SOLYC01G096730	protein ZINC INDUCED FACILITATOR-LIKE 1-like	mediumpurple3		7.3177	7.14717	7.58077	6.80649	6.91434	6.22288	7.02912	7.84526	6.26693	6.70734	7.60057	7.04
SOLYC01G096740	Protein ZINC INDUCED FACILITATOR-LIKE 1	darkolivegreen4		7.77422	7.67671	8.35119	8.74137	8.13725	7.16592	8.03813	8.55028	7.74961	7.05776	8.02415	7.46583
SOLYC01G096760	pre-rRNA-processing protein TSR2-like	darkgreen		10.6829	10.6994	10.5173	10.5919	10.4169	10.6782	10.4786	10.7374	10.6299	10.5637	10.8378	10.813
SOLYC01G096780	Protein SAD1/UNC-84 domain protein 2	darkolivegreen4		11.3113	11.3038	11.5736	11.3899	11.3876	11.5686	11.5658	11.297	11.2902	11.3585	11.192	11.3902
SOLYC01G096790	B3 domain-containing protein	turquoise		6.9323	7.21561	6.45666	6.49341	6.89545	6.88274	6.46072	7.09422	6.67216	6.3639	6.74589	6.76977
SOLYC01G096800	Peter Pan-like protein	darkgreen		10.1176	10.1882	10.4764	10.4741	9.95357	10.172	10.1476	10.4759	9.78959	9.96732	10.4922	10.3482
SOLYC01G096810	EIL3	darkgrey		13.7471	13.7207	13.2904	13.2985	13.6344	13.5086	13.5	13.7683	13.9324	13.835	13.8182	13.8756
SOLYC01G096820	Calcium/calmodulin dependent protein kinase	black	KIN	6.16415	6.13888	6.1605	5.88075	6.59043	5.79192	6.70311	6.0662	5.44549	5.86341	6.13356	6.16783
SOLYC01G096830	Cation-transporting ATPase	mediumpurple3		12.9344	12.8559	13.0278	12.9851	12.9158	12.9087	13.0398	13.1137	13.0411	13.1074	12.9669	13.0936
SOLYC01G096840	QWRF motif protein	bisque4		7.37519	7.54099	6.50747	6.69065	7.59813	8.14442	7.3965	6.73872	7.88907	7.95694	6.8928	7.47183
SOLYC01G096850	Protein FAR1-RELATED SEQUENCE 3	yellow		9.97755	9.93862	10.2578	10.3682	10.1483	9.91386	10.2203	10.4373	10.1188	9.95791	9.932	10.0448
SOLYC01G096860	AP2-like ethylene-responsive transcription factor	orange		5.61391	5.28743	5.44604	5.56028	3.91325	5.39703	5.28536	6.23087	6.23487	6.78693	6.50366	6.77433
SOLYC01G096870	Proline-tRNA ligase-like protein	black		11.2257	11.2184	11.1984	11.2462	11.2022	11.1578	11.2179	11.238	11.1388	11.1565	11.1324	11.173
SOLYC01G096880	Major facilitator superfamily protein	black		10.1979	10.4265	12.9974	12.7233	11.2224	11.7159	13.1757	13.259	9.51936	9.934	10.7831	11.3374
SOLYC01G096890	Serine-rich adhesin for platelets-like protein	black		9.2813	9.25265	9.24547	9.38613	9.38274	9.29701	9.45793	9.67878	9.40091	9.18762	8.97535	9.28358
SOLYC01G096900	DNA gyrase subunit A	bisque4		10.7675	10.8318	10.8439	10.8815	10.9311	10.9068	10.7194	10.7952	10.7229	10.7285	10.8057	10.6301
SOLYC01G096910	Vacuolar protein sorting-associated protein 36	darkgrey		11.3054	11.2279	11.0501	11.0399	11.187	11.0327	11.1977	11.2859	11.2791	11.127	11.0071	11.1966
SOLYC01G096920	GATA zinc finger protein	darkgreen		10.837	10.8794	11.1251	11.1418	10.8219	10.9477	10.8883	11.13	10.7596	10.8604	11.0142	11.0288
SOLYC01G096930	Phospholipid-transporting ATPase	turquoise		12.0561	11.9587	10.1431	10.2293	11.6557	11.3538	10.5183	10.6348	11.8866	11.7058	10.963	10.9268
SOLYC01G096940	Protein kinase	indianred4	RLK	8.02087	8.10434	6.09926	7.30124	8.2207	7.76868	7.01652	7.4064	7.68762	7.53355	8.23272	7.17461
SOLYC01G096950	WD40 repeat-containing protein	mediumpurple3		9.45933	9.36544	9.59908	9.62859	9.29834	9.53997	9.72017	9.92123	9.32283	9.54786	9.42168	9.82549
SOLYC01G096960	Inactive protein RESTRICTED TEV MOVEMENT 2	darkolivegreen4		8.48564	8.78846	9.19804	9.42735	8.7663	9.28406	9.19777	9.35269	8.19298	8.65676	8.94694	9.40874
SOLYC01G096970	Unknown protein	darkolivegreen4		8.10953	7.92474	8.50318	8.49178	8.18285	7.73637	8.36286	8.37972	7.94669	7.92335	7.87619	8.28039
SOLYC01G096990	Vacuolar protein sorting-associated protein 9A	turquoise		11.1983	11.0919	10.6499	10.6907	11.0092	10.855	10.7861	10.8781	11.3761	11.0821	10.8835	10.8885
SOLYC01G097000	Glycosyl hydrolase family protein	darkolivegreen4		9.41439	9.63534	10.7455	10.5968	10.1868	10.5297	10.4188	10.1009	9.53008	9.70467	9.86691	9.66749
SOLYC01G097010	RNA-binding KH domain-containing protein	darkgrey		12.396	12.4058	12.2695	12.3108	12.3338	12.3864	12.4412	12.6115	12.5884	12.4602	12.65	12.6613
SOLYC01G097020	succinate dehydrogenase subunit 8, mitochondrial	bisque4		10.9119	10.9127	10.8786	10.8104	10.8248	10.9765	10.659	10.5164	10.5666	10.781	10.6543	10.8192
SOLYC01G097030	Transposase, MuDR, plant	mediumpurple3		11.3425	11.271	11.3786	11.404	11.154	11.13	11.6351	11.8785	11.4452	11.335	11.8467	12.0219
SOLYC01G097040	Myosin-binding protein 1	mediumpurple3		11.5892	11.5819	11.7406	11.5475	11.7607	11.7215	12.0253	12.1482	11.5916	11.7159	11.8207	12.0335
SOLYC01G097060	Jasmonate ZIM domain protein m	brown		2.00298	0.667662	2.00458	0	0.720344	1.64853	2.86374	0.668709	1.22135	2.14195	4.28166	2.25095
SOLYC01G097070	DNA topoisomerase	bisque4		6.98212	7.01096	7.06437	7.04241	6.88146	7.63403	7.27831	6.58535	7.36512	7.04752	7.63889	7.07788
SOLYC01G097110	Fanconi anemia group D2 protein	bisque4		7.32452	7.35321	6.91863	6.837	7.16979	7.58243	7.23838	6.52042	7.60706	7.5259	6.98436	7.02355
SOLYC01G097120	Protein WVD2-like 1	orange		12.7074	12.709	12.3896	12.2933	12.5185	12.7134	12.6834	12.6704	12.8746	13.055	12.7289	13.0518
SOLYC01G097130	Pentatricopeptide repeat-containing protein, mitochondrial	darkolivegreen4		10.7218	10.8159	11.3433	11.2962	11.1147	11.57	11.4318	11.0471	10.8102	11.3002	11.1776	11.4069
SOLYC01G097140	Arsenate reductase 2.1	darkolivegreen4		9.99982	9.95753	9.92356	9.89234	9.89301	9.90346	9.88861	9.87783	9.77519	9.99642	9.90121	10.0859
SOLYC01G097150	Unknown protein	darkgrey		8.93018	8.99332	8.43872	8.64741	9.08136	8.98407	8.95627	9.01335	9.05406	8.73185	8.54713	8.77766
SOLYC01G097160	FAD/NAD(P)-binding oxidoreductase family protein	orangered4		9.80454	9.72479	9.66915	9.76871	10.1474	9.80923	9.86159	9.71226	9.81646	9.80379	9.5951	9.69925
SOLYC01G097170	vitellogenin	mediumpurple3		9.99993	10.0469	10.1038	10.0107	9.99173	10.0526	10.1575	10.2059	10.0077	9.96802	10.1686	10.2133
SOLYC01G097190	Ankyrin-like protein	mediumpurple3		11.8808	11.9331	12.0042	11.9518	11.5623	11.787	12.0119	12.0132	11.9526	11.8192	12.327	12.1723
SOLYC01G097200	Ankyrin-like protein	mediumpurple3		7.37659	7.59697	8.50572	8.59761	7.54175	7.92656	8.93491	9.41878	7.78571	7.98125	9.24664	9.53467
SOLYC01G097220	Ankyrin repeat family protein	darkolivegreen4		5.22467	5.73501	6.13307	6.47466	5.83617	5.65253	5.81736	6.1281	5.57229	5.12238	5.77838	5.79887
SOLYC01G097230	PRA1 family protein	darkolivegreen4		8.88429	8.92591	9.28024	9.19423	9.31526	9.33201	9.20707	9.09954	9.08704	9.15313	8.9615	9.09733
SOLYC01G097240	Pathogenesis-related protein 4	turquoise		15.5498	15.3628	7.86859	7.24126	14.9525	14.3749	7.39588	8.10478	15.0847	14.4653	9.05073	6.41167
SOLYC01G097250	Myb/SANT-like DNA-binding domain protein	orange		10.209	10.1662	10.0827	10.0476	10.218	10.3956	10.2914	10.3209	10.4857	10.4358	10.3131	10.4838
SOLYC01G097260	Unknown protein	mediumpurple3		8.13706	8.36694	8.32536	8.35315	8.31644	8.29353	8.63057	8.91976	8.20625	8.17048	8.44277	8.77391
SOLYC01G097280	Pathogenesis-related protein 4b	orangered4		8.84277	8.63088	9.29398	8.55135	10.0564	8.94251	8.83058	8.95112	9.32362	9.31772	8.03061	8.27178
SOLYC01G097290	auxin-regulated IAA16	darkolivegreen4		11.9953	12.2372	14.1718	13.9922	13.0691	13.3744	14.0111	13.9365	11.745	12.5092	13.2064	12.9939
SOLYC01G097300	Prefoldin subunit 4	bisque4		10.7159	10.7045	10.6963	10.4389	10.6194	10.6799	10.5539	10.3641	10.6795	10.6061	10.4084	10.481
SOLYC01G097310	Sec-independent protein translocase protein TATA, chloroplastic	mediumpurple3		11.3557	11.35	11.4186	11.2084	11.2974	11.3477	11.4489	11.433	11.3018	11.3673	11.4425	11.2877
SOLYC01G097320	Mediator of RNA polymerase II transcription subunit 14	darkgrey		11.8465	11.7166	11.5168	11.4423	11.6622	11.4179	11.5643	11.7102	11.9899	11.8015	11.8672	11.7467
SOLYC01G097330	Light-inducible protein CPRF2	darkgrey		11.2846	11.2172	10.5825	10.4547	11.0866	11.0948	10.8071	11.3984	11.5062	11.4082	11.3266	11.234
SOLYC01G097340	GDP-mannose-3',5'-epimerase	darkolivegreen4		10.6228	10.5338	10.8249	10.7989	10.5552	10.562	10.9481	10.864	10.7383	10.4304	10.707	10.546
SOLYC01G097350	Calcium-binding EF hand family protein	lightcyan1		12.9161	12.7751	12.1966	12.0206	12.3413	12.22	12.2312	12.3623	13.07	12.9071	12.8834	12.8164
SOLYC01G097360	hypothetical protein	bisque4		10.0825	10.1709	9.9483	9.992	10.0392	10.2717	9.95758	10.0343	9.85306	10.0604	10.0001	10.1174
SOLYC01G097390	NAD(P)-linked oxidoreductase, aldo/keto reductase family protein	turquoise		7.99589	7.87797	7.46573	6.99625	8.1493	7.33623	7.1381	6.66759	8.02189	8.25527	6.81885	6.98847
SOLYC01G097400	Calcium-transporting ATPase	black		3.40215	3.31417	3.11625	2.92599	2.87178	2.41921	3.24787	2.06826	2.65638	0	0.443792	1.17899
SOLYC01G097440	Peptide-N(4)-(N-acetyl-beta-glucosaminyl)asparagine amidase	mediumpurple3		11.9238	11.9021	12.077	12.0953	11.9778	11.8995	12.0407	12.1761	11.8279	11.8806	11.9419	12.0401
SOLYC01G097450	PITH domain-containing protein	bisque4		11.4979	11.5033	11.2616	11.1962	11.3391	11.4703	11.2833	11.1513	11.445	11.4304	11.2742	11.3443
SOLYC01G097460	Ribose 5-phosphate isomerase A	brown		12.0187	11.9844	11.9423	11.8877	11.9231	12.2056	12.3711	11.7871	12.1229	12.2494	12.2571	12.7781
SOLYC01G097470	Neurogenic locus notch-like protein	turquoise		9.42664	9.29822	7.32922	6.77987	9.06046	7.7575	7.24796	7.35201	9.15353	8.45286	7.22937	5.92938
SOLYC01G097500	LSTK-1-like kinase	bisque4	KIN	12.0424	11.9977	11.972	11.9423	12.1792	12.0716	11.9653	11.8338	11.9497	11.864	11.7969	11.5144
SOLYC01G097510	annexin 3	black		12.2148	12.1015	11.7804	11.7498	12.1914	11.8185	11.7731	10.9763	11.5495	11.7317	11.3746	11.0503
SOLYC01G097520	annexin 5	turquoise		13.9829	13.8388	13.5728	13.1539	13.6532	13.2944	13.3592	12.8547	13.1874	13.2134	13.5891	13.1444
SOLYC01G097540	annexin 4	black		8.91781	8.73855	8.94532	8.68417	8.79408	8.70157	8.82986	8.559	8.42712	8.44909	8.2203	8.5938
SOLYC01G097550	annexin 6	lightcyan1		2.16764	1.3877	0	0	0	0.630552	0.328142	2.66856	1.38117	1.51478	1.20083	1.34284
SOLYC01G097570	Protein SUPPRESSOR OF K(+) TRANSPORT GROWTH DEFECT 1	turquoise		7.25459	7.17901	3.15358	2.7779	6.77114	6.42761	1.75539	3.76752	7.83392	7.64587	4.08549	4.34322
SOLYC01G097600	Pseudouridine synthase family protein	darkgreen		10.1194	10.1563	10.4417	10.4365	10.1403	10.4153	10.3527	10.213	10.0904	10.3043	10.3136	10.386
SOLYC01G097610	F-box domain-containing protein	turquoise		10.0734	10.0538	9.89206	9.8326	10.0948	10.0574	9.92953	9.79627	10.077	10.0411	9.81261	9.81407
SOLYC01G097630	F-box protein At5g07610-like	darkgrey		5.11155	5.50611	4.65246	4.63221	5.61479	5.05985	5.1787	5.809	5.49798	5.69029	4.98062	5.86594
SOLYC01G097640	Ribosome biogenesis protein BMS1-like protein	darkgreen		11.8686	11.8872	12.0374	11.9928	11.5954	11.8435	11.8898	12.1709	11.7193	11.8664	12.0433	12.0383
SOLYC01G097650	Serinc-domain containing serine and sphingolipid biosynthesis protein	darkolivegreen4		9.18923	9.51294	10.148	10.3325	9.68508	10.0935	9.89698	9.91092	8.89096	9.35506	9.78575	9.64653
SOLYC01G097670	Pentatricopeptide repeat	darkgreen		7.28294	7.22325	7.7252	7.49958	7.22068	7.41586	6.89997	6.69051	7.06695	7.50005	7.41661	6.89702
SOLYC01G097690	Extensin-like protein Dif10	darkolivegreen4		0.701543	1.09383	5.6325	3.79779	1.73184	2.22797	4.50739	5.30487	0.907649	0	2.77436	2.32793
SOLYC01G097710	Extensin-like protein Dif10	turquoise		4.86213	4.91356	4.33704	4.89654	5.25988	4.4397	3.64143	4.29704	5.4632	4.72281	4.24655	4.07806
SOLYC01G097720	Extensin-like protein Dif10	turquoise		4.31405	4.86499	4.10613	4.4371	4.40212	3.93888	3.6595	4.65122	4.67128	3.56949	3.72991	3.90589
SOLYC01G097730	Pentatricopeptide repeat-containing protein	darkolivegreen4		9.69853	9.81345	10.1226	10.1196	9.70336	9.81902	10.1347	10.1828	9.63952	9.59211	10.0675	10.0278
SOLYC01G097740	ER membrane protein complex subunit 2	bisque4		11.9794	11.9827	11.998	11.8022	11.8104	12.0047	11.8856	11.9999	11.9968	11.9304	11.9272	11.9632
SOLYC01G097760	60S ribosomal protein L7a	bisque4		14.2286	14.2276	14.2045	14.0596	14.1138	14.2499	14.1255	14.2909	14.2095	14.2373	14.2564	14.2219
SOLYC01G097770	phototropin 2	black	KIN	10.6935	10.7676	11.9959	12.17	11.8663	11.3297	11.8096	11.1963	10.7055	10.9004	11.0239	10.9397
SOLYC01G097790	DUF868 domain-containing protein	mediumpurple3		9.44443	9.37629	9.71947	9.73308	9.49105	9.40304	9.72001	9.72656	9.32851	9.37103	9.61391	9.65954
SOLYC01G097800	Ribose-5-phosphate isomerase B	mediumpurple3		9.63985	9.65882	9.86645	9.81894	9.86735	9.79956	10.0401	9.84588	9.83671	9.77153	9.83595	9.86623
SOLYC01G097810	zeta-carotene desaturase	black		11.4973	11.4411	11.4034	11.3976	11.4898	11.2346	11.5069	11.3233	11.3675	11.3639	11.3068	11.3207
SOLYC01G097820	Adenine phosphoribosyltransferase-like protein, putative	black		6.91118	7.13123	7.24177	7.68732	7.51702	7.39653	7.23259	7.22133	6.78833	6.90661	7.21105	7.08092
SOLYC01G097840	MAP kinase kinase kinase 6	mediumpurple3	KIN	10.4077	10.3897	11.2296	11.1445	10.6803	10.6233	10.8591	11.3037	10.6255	10.5708	10.2993	10.5053
SOLYC01G097850	Agamous-like MADS-box protein AGL61	darkseagreen4		4.78731	3.33528	4.04269	4.96779	2.94551	2.54695	4.39329	3.63436	4.49909	4.73341	5.08001	4.84099
SOLYC01G097860	myelin-associated oligodendrocyte basic protein	brown		10.2867	10.185	10.4375	10.425	10.5913	10.4377	10.7279	10.3423	10.4176	10.4578	10.4274	10.853
SOLYC01G097870	40S ribosomal protein S24	bisque4		14.0062	13.9915	13.9443	13.7675	13.8875	13.9451	13.8834	13.9178	13.8745	13.9061	13.8161	13.959
SOLYC01G097880	tRNA-specific adenosine deaminase, chloroplastic	orange		12.0726	12.0078	11.4038	11.2682	11.7343	11.8143	11.6516	11.6844	12.208	12.0395	11.9325	12.1209
SOLYC01G097890	DNA-binding storekeeper transcriptional regulator	darkgrey		11.103	11.1197	10.9369	10.9421	10.9221	11.0807	11.1271	11.1532	11.2881	11.2246	11.5711	11.3976
SOLYC01G097910	Rubredoxin	orangered4		9.98657	9.87619	9.65808	9.58485	10.1546	10.1494	10.1614	10.0952	9.89907	10.0867	8.90066	9.70033
SOLYC01G097920	Cysteine synthase	turquoise		9.62807	9.59589	9.3311	9.0985	9.56151	9.47694	9.53305	9.96069	9.46847	9.37964	8.96558	9.04431
SOLYC01G097930	Cysteine synthase	black		5.15924	5.12697	6.46429	6.35892	6.53318	6.21794	5.85087	5.94119	4.30772	3.67651	3.75044	3.48776
SOLYC01G097950	Cysteine synthase	darkolivegreen4		3.26068	3.60286	3.78183	4.55971	3.06273	4.84403	4.3583	3.18808	2.70952	4.10217	2.77226	4.18216
SOLYC01G097970	Deoxyuridine 5'-triphosphate nucleotidohydrolase	bisque4		7.60349	7.80591	7.87872	7.79724	7.66175	7.89524	7.62359	7.03666	7.36233	7.32517	7.98884	7.03191
SOLYC01G097980	CTR1-like protein kinase 2	darkgrey	KIN	12.1322	12.0044	11.751	11.7449	11.8886	11.6987	11.9846	11.749	12.3175	12.1439	12.1982	12.1756
SOLYC01G097990	N-acetyltransferase	darkolivegreen4		5.221	5.38336	6.11736	5.68089	5.57617	5.78337	5.68427	5.54707	5.67638	5.68105	5.70288	5.63575
SOLYC01G098000	Elongation factor 1-delta	darkgreen		12.0812	12.1113	12.177	11.9234	12.0499	12.2244	12.1046	12.069	11.961	12.0638	12.0148	12.0133
SOLYC01G098010	N-acetyltransferase	turquoise		6.86889	6.87376	6.11162	5.56647	6.75227	6.70178	6.02711	5.61688	6.57433	6.41989	6.29181	5.45315
SOLYC01G098020	N-acetyltransferase	turquoise		10.2401	10.1398	8.8819	9.02862	9.92078	9.57146	9.3871	9.21962	10.3135	9.92639	9.69316	9.61373
SOLYC01G098030	Hydroxyproline-rich glycoprotein-like	darkgreen		11.6517	11.6905	11.5747	11.5829	11.366	11.6536	11.6469	11.8148	11.728	11.6472	11.8243	11.8035
SOLYC01G098040	S-adenosyl-L-methionine-dependent methyltransferases superfamily protein	mediumpurple3		11.8306	11.84	12.5622	12.3997	12.2149	12.3931	12.6357	12.5484	11.9706	12.1659	12.1492	12.3632
SOLYC01G098060	Agamous-like MADS-box protein AGL21	turquoise		3.01722	3.59181	0.92446	0.557775	2.40648	2.13349	1.46575	0	3.87677	0.952302	3.17223	1.62059
SOLYC01G098080	BY-2 kinesin-like protein 5	darkolivegreen4		9.38733	9.48181	9.938	10.1225	9.60687	9.73516	10.0073	9.93948	9.25212	9.48034	9.58412	9.69175
SOLYC01G098090	meloidogyne-induced giant cell protein DB214	darkgrey		12.3816	12.2868	12.0711	12.0994	12.241	12.0426	12.198	12.222	12.4096	12.3466	12.1962	12.3852
SOLYC01G098100	60S ribosome subunit biogenesis protein NIP7 homolog	darkgreen		10.3819	10.6188	10.8419	10.776	10.3096	10.8515	10.9451	11.025	10.2049	10.3615	10.9613	10.9169
SOLYC01G098110	Acyltransferase-like protein, chloroplastic	black		9.33883	9.48602	9.99966	10.1456	9.82306	9.76661	9.73971	10.0298	9.22818	9.27542	9.43465	9.50651
SOLYC01G098140	Alpha/beta-hydrolases superfamily protein	turquoise		7.84316	7.67378	5.97948	5.57642	7.45708	6.85758	6.35636	6.05549	7.71798	7.4282	6.90049	6.9701
SOLYC01G098150	Pentatricopeptide repeat-containing protein	black		9.01141	8.92031	8.97987	8.89401	8.76518	8.68133	8.83134	8.94097	8.71978	8.60658	8.6439	8.63415
SOLYC01G098160	Cyclin-dependent kinase C-2	lightcyan1	KIN	12.3558	12.2966	12.1505	12.0885	12.195	12.12	12.1394	12.1129	12.4819	12.3327	12.288	12.2723
SOLYC01G098170	Protein HASTY 1	turquoise		11.4861	11.4515	11.4695	11.5221	11.4707	11.4623	11.4242	11.3033	11.5458	11.5395	11.4251	11.3875
SOLYC01G098180	translation initiation factor eIF-2B subunit epsilon isoform X1	darkgrey		12.2946	12.19	12.0277	12.1364	12.1845	12.0211	12.026	12.1546	12.3121	12.1337	12.2119	12.2011
SOLYC01G098190	(Sodium/potassium)/proton exchanger 4	black		11.7795	11.7307	12.2718	12.4051	11.951	11.7868	11.9851	11.1671	11.3227	11.7028	11.5792	11.7218
SOLYC01G098200	Vesicle-associated protein 1-2	brown		9.79043	9.90518	10.4552	10.4052	10.4177	10.9685	10.951	10.1777	10.2199	10.7932	10.82	11.1113
SOLYC01G098210	transmembrane protein adipocyte-associated 1-like	darkgrey		9.78474	9.82791	9.62632	9.55839	9.82437	9.8003	9.86357	9.65997	9.79966	9.83383	9.72455	9.8813
SOLYC01G098230	Mitochondrial import inner membrane translocase subunit TIM44-2	darkgreen		10.4402	10.4412	10.5067	10.479	10.3684	10.3795	10.5395	10.6349	10.2486	10.4217	10.5286	10.5949
SOLYC01G098240	FRIGIDA-like protein	mediumpurple3		5.25052	5.37851	5.05233	5.18449	5.24025	4.29792	4.55008	4.76698	4.65224	5.32273	5.56047	5.32322
SOLYC01G098250	DnaJ domain-containing protein	mediumpurple3		11.9624	11.8746	11.7831	11.7593	11.7884	11.712	11.902	12.0394	12.0521	11.9191	12.1246	12.0495
SOLYC01G098270	Chaperone protein DnaJ	orange		0	0	1.19633	0	0	1.19218	0	0	4.705	4.80803	4.56017	4.45581
SOLYC01G098320	DNA-directed RNA polymerase V subunit 5A	brown		8.56904	8.67278	8.65705	8.93764	8.53162	8.94295	8.81978	8.75363	8.85301	9.0895	9.09951	9.03966
SOLYC01G098340	DnaJ domain	orangered4		10.0815	10.0575	10.1138	10.3258	10.3187	10.2435	10.3866	10.488	9.99152	9.95368	9.94058	10.1246
SOLYC01G098350	L1_1	mediumpurple3		11.6456	11.5761	11.5813	11.509	11.439	11.4589	11.5542	11.6597	11.5702	11.5937	11.7283	11.7331
SOLYC01G098380	4-hydroxy-tetrahydrodipicolinate reductase 1, chloroplastic-like	darkgreen		11.2241	11.2195	11.3462	11.1366	11.1697	11.2475	11.1902	11.0078	10.9243	10.9798	10.9662	10.9617
SOLYC01G098390	Gibberellin receptor	darkgrey		11.2762	11.3216	11.1555	11.2765	11.3766	11.1899	11.1612	11.3702	11.1079	11.097	11.4447	11.4789
SOLYC01G098400	Histidine phosphotransfer protein	mediumpurple3		11.8152	11.7056	12.2038	11.5769	11.2331	11.2642	11.5736	12.4962	11.2167	10.691	11.6377	11.8599
SOLYC01G098410	Lyk13	mediumpurple3	KIN	6.55222	6.66894	7.7211	7.29627	6.97384	5.3473	6.47511	7.67911	5.59682	5.24115	6.15283	6.9874
SOLYC01G098430	Autophagy-related protein 18h	mediumpurple3		12.4417	12.2334	12.2878	12.2185	12.0872	12.0352	12.491	12.6757	12.4173	12.5704	12.6073	12.9041
SOLYC01G098440	Receptor-like cytosolic serine/threonine-protein kinase RBK2	turquoise	KIN	7.2363	7.24462	7.76401	6.59142	6.42141	4.61299	5.81037	6.97372	7.3963	5.96811	5.65148	4.95796
SOLYC01G098450	TATA box-binding protein associated factor RNA polymerase I subunit C	yellow		9.9406	9.90511	10.0482	10.1416	10.1325	9.70888	9.99988	10.2549	10.0005	9.78542	9.83259	9.92389
SOLYC01G098460	U6 small nuclear RNA	darkgrey		9.80963	9.87706	9.72253	9.90395	9.92	9.88075	9.83045	10.004	9.82949	9.79668	9.83396	9.83049
SOLYC01G098480	Pentatricopeptide repeat-containing protein	bisque4		7.3532	7.25651	6.73469	6.83417	7.20822	7.1255	6.64818	6.32281	6.80579	6.77939	7.03293	6.75652
SOLYC01G098490	Sugar facilitator protein 1	turquoise		4.66451	4.64624	3.54997	4.26939	4.20611	3.60981	3.34815	3.99475	3.93548	3.65293	3.64788	3.40686
SOLYC01G098500	Sugar facilitator protein 5	brown		11.7786	11.6227	11.9774	11.8511	11.9009	11.7638	11.7979	11.6291	11.4452	11.6786	12.0735	11.9688
SOLYC01G098520	MUTL protein homolog 3	mediumpurple3		9.19789	9.07613	9.79962	9.46655	8.18061	8.35933	8.52462	9.44589	9.09065	8.98953	9.93816	9.54488
SOLYC01G098530	CTP synthase	mediumpurple3		8.05429	7.88773	8.61274	8.37353	7.41173	7.66798	7.92565	8.60416	7.9113	8.02605	8.39211	8.59792
SOLYC01G098540	sec-independent translocase TatB-like protein isoform X1	darkgrey		8.07844	8.06849	7.9334	8.01458	8.01203	8.02381	8.13893	8.20727	8.05472	8.06021	8.12972	8.36527
SOLYC01G098550	Tryptophan synthase alpha chain	lightcyan1		11.0916	11.1093	11.0782	11.0204	11.0602	11.0791	11.0263	11.0547	11.0979	11.0197	11.2281	11.0303
SOLYC01G098560	Sugar facilitator protein 8	darkolivegreen4		10.6792	10.7551	11.1501	11.1026	10.9573	10.908	11.2326	10.5509	10.5091	10.827	10.5779	10.7747
SOLYC01G098570	FANTASTIC four-like protein	darkolivegreen4		3.78712	3.79466	4.61487	4.698	4.00298	3.77934	4.99633	3.64893	3.04695	3.23083	4.18801	3.62477
SOLYC01G098580	Phosphoglycerate mutase-like protein AT74H	lightcyan1		8.75483	8.88078	8.59053	8.44558	8.56559	8.65651	8.45326	8.4676	8.89444	8.53309	9.43849	8.42734
SOLYC01G098590	Phosphoglycerate mutase-like protein AT74	turquoise		10.7839	10.3665	7.65832	7.70329	9.57298	8.23687	8.30229	7.72301	10.4148	9.29721	8.61633	7.58558
SOLYC01G098600	Transmembrane protein, putative	darkmagenta		8.89381	9.03069	8.99106	8.87851	8.95025	8.97547	8.74998	8.74729	8.63207	8.6796	8.53038	8.64222
SOLYC01G098610	glutathione synthetase 2	turquoise		11.5163	11.5206	11.0816	11.2208	11.5407	11.4983	11.056	11.2582	11.4254	11.2256	10.9677	10.9291
SOLYC01G098620	Unknown protein	black		5.43877	5.66622	6.25078	6.00934	5.81494	6.07712	6.0585	6.36009	4.89857	5.05902	5.57966	5.59733
SOLYC01G098630	Mitochondrial inner membrane translocase complex, subunit Tim44-related protein	darkgreen		9.11445	9.13514	9.62962	9.71588	9.20739	9.33895	9.03435	9.31223	8.85283	9.12265	9.16061	8.93369
SOLYC01G098640	UPF0603 protein, chloroplastic	black		10.9607	10.7251	10.8787	10.9203	11.2405	10.8706	10.904	10.2251	10.6552	10.695	9.62951	9.92077
SOLYC01G098650	GDSL esterase/lipase	brown		10.1105	10.1447	10.7681	10.6084	10.3448	10.4901	10.9096	10.8414	10.3494	10.7788	11.0819	11.3634
SOLYC01G098670	Kinesin-like protein	mediumpurple3		2.72056	1.81879	3.36387	3.64535	1.69946	1.92903	1.60078	1.34849	2.44108	2.98594	3.63021	2.95554
SOLYC01G098690	Receptor-like protein 12	lightcyan1	RLP	8.61079	8.54233	8.19078	8.07438	7.98898	7.6202	7.46273	7.60208	8.42981	8.1571	8.80428	8.27801
SOLYC01G098700	Branched-chain-amino-acid aminotransferase-like protein 1	black		10.3936	10.4113	10.3974	10.2649	10.4664	10.0985	9.80775	10.0054	10.1288	9.9308	9.6675	9.52381
SOLYC01G098710	aspartic proteinase-like protein 2	turquoise		11.1651	11.1714	10.7021	10.743	10.962	10.8048	10.9079	10.552	11.2202	11.0779	10.8087	10.8726
SOLYC01G098720	Basic helix-loop-helix	darkolivegreen4		7.85428	8.04832	9.61693	8.6092	9.27171	8.47536	8.61549	7.44436	7.3287	7.06272	8.97751	7.51478
SOLYC01G098730	Unknown protein	turquoise		11.8276	11.8757	11.2767	11.0841	11.8885	11.6355	10.9739	10.9652	11.8491	11.3847	11.5066	10.775
SOLYC01G098740	Protein kinase superfamily protein	indianred4	KIN	7.7079	7.68081	7.58312	7.6425	7.86006	7.06572	7.36316	7.80773	7.48628	6.78056	8.21639	6.8239
SOLYC01G098750	RING/U-box superfamily protein	mediumpurple3		10.7529	10.6952	10.4329	10.3592	10.387	10.2991	10.4293	10.3095	10.7068	10.7034	11.075	11.0154
SOLYC01G098760	Heavy metal-associated isoprenylated plant protein	mediumpurple3		14.2039	14.2507	14.8489	14.4958	14.1704	14.2395	14.3618	14.5146	13.8587	14.0164	14.7306	14.4553
SOLYC01G098770	Eukaryotic aspartyl protease family protein	turquoise		5.4084	4.61662	2.26491	2.93443	4.76744	3.25107	2.82981	3.81269	4.42411	2.87077	2.22411	2.21821
SOLYC01G098780	Signal peptidase complex subunit 3	turquoise		12.1927	12.1448	11.7504	11.6242	12.0214	11.8818	11.6823	11.6485	12.0717	11.9892	11.6297	11.7656
SOLYC01G098790	Alpha-crystallin domain-containing protein 22.3	mediumpurple3		4.85855	4.74338	5.25099	4.85988	4.18218	4.46342	4.69686	5.79182	4.88824	4.32448	5.92104	5.34976
SOLYC01G098800	Cation/calcium exchanger 5	mediumpurple3		9.70757	9.7317	10.408	10.1796	9.67937	9.69531	9.84753	9.93689	9.64852	9.68866	10.3625	10.146
SOLYC01G098810	Alpha-crystallin domain-containing protein 22.3	darkgreen		9.97629	10.1204	10.2879	10.1533	9.73538	10.2308	10.1373	10.034	9.80283	9.85295	10.3979	10.3085
SOLYC01G098820	Phototropic-responsive NPH3 family protein	yellow		1.54198	2.44883	1.74223	3.82675	3.06289	2.71308	2.39542	2.02606	0.2945	2.11677	1.62299	1.43718
SOLYC01G098830	RING/U-box superfamily protein	black		8.95256	8.99194	8.88233	8.87152	8.9414	8.92155	8.77878	8.9293	8.83388	8.67982	8.86237	8.6988
SOLYC01G098840	Mevalonate kinase	turquoise		11.9975	11.9884	11.1949	11.1923	11.7492	11.8099	11.3964	11.5447	11.9366	11.9104	11.6273	11.6994
SOLYC01G098850	NAD(P)-binding Rossmann-fold superfamily protein	orange		4.94586	4.97661	3.90455	3.95228	5.1589	5.39689	4.86493	4.6789	5.24998	5.45687	5.8939	5.48618
SOLYC01G098870	hypothetical protein	mediumpurple3		12.8391	12.7313	13.3228	13.0584	12.7312	12.8526	13.0449	12.9788	12.8415	12.8965	13.0583	13.0545
SOLYC01G098880	serine--tRNA ligase-like	bisque4		12.8381	12.7883	12.7064	12.5826	12.6024	12.6541	12.6109	12.6451	12.7138	12.7208	12.7316	12.6833
SOLYC01G098890	CLE protein 2	indianred4		5.56521	5.52482	2.6752	4.14078	4.58644	4.52829	4.87001	3.82464	4.63727	3.48392	5.22054	2.34257
SOLYC01G098900	Protein YIPF	darkolivegreen4		10.7709	10.8334	11.4159	11.1625	10.839	11.128	11.2963	11.0634	10.9348	11.0152	11.172	11.1823
SOLYC01G098910	Peroxisomal adenine nucleotide carrier 1	mediumpurple3		10.5883	10.6378	10.1803	10.003	10.0764	10.1662	10.0981	10.3658	10.5393	10.2537	11.2914	10.8264
SOLYC01G098920	Mitochondrial Rho GTPase	darkgrey		13.5359	13.5387	13.3849	13.4835	13.3961	13.3425	13.5671	13.7421	13.6065	13.6129	13.7821	13.7495
SOLYC01G098930	cyclinU3_2	lightcyan1		10.2405	10.4025	10.1078	10.1048	10.0105	10.2604	9.69123	10.0362	9.93565	10.0466	10.2925	10.3566
SOLYC01G098940	Pectinesterase	darkolivegreen4		7.37236	7.81386	8.16653	8.1632	7.92337	8.6672	8.22681	7.4456	7.67711	8.45934	7.9336	8.08903
SOLYC01G098950	Glyceraldehyde-3-phosphate dehydrogenase	darkolivegreen4		3.51065	3.24648	4.02081	5.30322	3.53188	4.94317	4.50664	4.78209	2.38025	3.58321	3.75176	3.93756
SOLYC01G098960	Hexosyltransferase	orange		2.52659	3.3065	1.85036	3.25456	3.31507	2.26362	1.74718	1.4776	3.47456	4.47647	3.68907	4.18788
SOLYC01G098980	MAP kinase kinase kinase 8	bisque4	CK	9.9748	10.0823	9.55294	9.64979	10.1225	10.5055	9.88302	9.45962	10.2437	10.2722	9.63005	9.69243
SOLYC01G098990	DUF1995 domain protein%2C putative	black		9.36752	9.26088	9.61456	9.68573	9.6986	9.43324	9.53224	9.5751	9.05429	9.16316	9.07066	9.12945
SOLYC01G099000	Pentatricopeptide repeat-containing protein	bisque4		7.19747	7.20534	7.08468	7.09088	7.1046	7.25144	7.02408	6.81061	6.87092	7.35718	7.08951	6.96667
SOLYC01G099010	GDSL esterase/lipase At5g03980-like	turquoise		5.31855	5.29978	3.99863	4.9	4.54362	3.71267	3.8771	3.92805	4.53594	4.57186	4.45057	3.92279
SOLYC01G099020	GDSL esterase/lipase	blue2		5.76488	5.96709	6.83887	7.25179	5.87407	6.85665	6.5872	7.16927	7.34658	7.3712	6.93032	7.61435
SOLYC01G099030	GDSL esterase/lipase At5g03980-like	brown		7.61992	7.40588	7.58648	7.51334	7	7.51217	7.17372	6.62292	7.904	7.84256	7.5526	7.88312
SOLYC01G099050	GDSL esterase/lipase At5g03980-like	darkolivegreen4		5.54449	5.46443	7.33756	6.41419	6.72981	6.67423	6.95011	5.06887	5.37764	4.92919	4.61467	3.44445
SOLYC01G099080	GDSL esterase/lipase	yellow		4.14631	4.41948	4.93514	5.46651	4.65908	5.01185	5.02005	5.12551	4.54571	4.42879	4.49087	4.40143
SOLYC01G099090	Mannosylglycoprotein endo-beta-mannosidase	orangered4		12.5855	12.4486	12.4807	12.491	12.6438	12.299	12.4954	12.3053	12.6783	12.3981	12.3204	12.3315
SOLYC01G099100	Long-chain acyl-CoA synthetase 6	orange		11.7165	11.5782	11.4937	11.5317	11.4685	11.2801	11.5873	11.519	11.8371	11.759	11.6568	11.7673
SOLYC01G099110	Xaa-Pro aminopeptidase	darkgrey		11.0633	10.9231	11.0706	11.0209	11.1719	10.9248	11.0861	11.1674	11.0184	10.9979	10.8197	11.0602
SOLYC01G099120	Protein AUXIN RESPONSE 4	darkolivegreen4		9.74666	9.78854	10.4962	10.2942	9.83007	10.1823	10.1493	10.1397	9.94106	10.0047	10.1516	10.1005
SOLYC01G099130	LysM domain-containing protein/F-box-like domain-containing protein	darkgrey		10.7548	10.7298	10.5316	10.536	10.69	10.7315	10.8846	10.975	11.0563	10.9906	10.8527	11.0003
SOLYC01G099140	Vacuole membrane protein KMS1	brown		8.07886	8.27771	8.13773	8.30385	8.26676	8.39803	8.40861	8.21174	8.33451	8.22333	8.67311	8.51257
SOLYC01G099160	lipoxygenase	mediumpurple3		9.96019	9.76322	10.3129	9.74437	9.66311	9.66301	10.209	10.3463	9.9852	9.89939	10.3128	10.2123
SOLYC01G099200	Lipoxygenase	darkgrey		6.38808	6.40466	6.13607	6.28095	5.82781	6.06384	6.61359	6.70609	5.9312	6.54872	6.65374	6.88648
SOLYC01G099210	Lipoxygenase	mediumpurple3		5.44476	5.24157	5.32605	4.38422	4.45351	3.4749	4.01228	5.65918	5.69192	5.22018	5.69846	5.52454
SOLYC01G099220	DNA polymerase	darkgrey		11.0765	10.9269	10.9698	11.057	11.0726	10.7613	11.0771	11.1549	11.2098	11.1224	11.1469	11.1789
SOLYC01G099230	Zinc finger protein VAR3, chloroplastic	darkgreen		9.88634	9.93635	10.1068	10.1748	9.80176	9.88149	10.012	10.3604	9.77098	9.93399	10.0256	10.1907
SOLYC01G099240	2-hydroxy-3-oxopropionate reductase	lightcyan1		10.44	10.3782	9.98203	9.89494	10.3119	10.1561	10.2632	10.252	10.5065	10.209	10.3102	10.1888
SOLYC01G099260	Chaperone protein DnaJ	black		8.88442	9.03305	9.54004	9.79488	9.43561	9.233	9.25414	8.95843	8.68712	8.82279	8.6389	8.29648
SOLYC01G099270	Microtubule-binding protein TANGLED1	bisque4		7.81357	7.86892	7.11083	7.26946	8.07026	8.46552	7.69222	7.08576	8.22262	8.42742	7.06109	7.42479
SOLYC01G099280	Sucrose nonfermenting 4-like protein	darkolivegreen4		11.2528	11.2937	11.5105	11.4919	11.2852	11.447	11.4349	11.4461	11.2701	11.2759	11.3289	11.4855
SOLYC01G099290	Cullin	brown		8.33986	8.62515	9.2654	8.86418	8.41584	9.03369	8.55722	7.98578	8.06123	8.47366	10.0509	9.17716
SOLYC01G099300	ATPase, histidine kinase, DNA gyrase B-, and HSP90-like domain containing protein, expressed	black		10.6976	10.6905	10.8841	10.9553	10.902	10.8177	10.7754	10.7403	10.7481	10.6627	10.8279	10.7034
SOLYC01G099310	cyclinH1_1	darkgreen		8.48318	8.60099	8.82889	8.76706	8.51639	8.91614	8.69391	8.69418	8.48658	8.63567	8.86198	8.72618
SOLYC01G099320	Nuclear transcription factor Y subunit B-4	indianred4		5.33076	5.48888	2.20142	3.11766	2.51533	2.73847	3.93463	4.41652	5.46612	4.72138	6.28095	3.90921
SOLYC01G099340	Protein indeterminate-domain 12	black		9.92316	9.86827	9.78911	9.79183	10.0588	9.81437	9.82971	10.1327	9.54288	9.42955	9.2189	9.37645
SOLYC01G099350	Acyl-CoA-binding domain-containing protein 4	mediumpurple3		12.3214	12.2825	12.7812	12.5356	12.2516	12.4186	12.5892	12.7631	12.456	12.5781	12.5814	12.691
SOLYC01G099360	Tudor/PWWP/MBT superfamily protein	mediumpurple3		11.655	11.5801	11.6031	11.6017	11.5217	11.517	11.6433	11.6757	11.7701	11.7524	11.9693	11.7655
SOLYC01G099370	Calcium-dependent lipid-binding	lightcyan1		12.3919	12.1885	10.8062	10.4497	11.7653	11.2764	10.4583	11.0991	12.2338	12.0243	11.533	11.7334
SOLYC01G099380	SART-1 protein	yellow		8.80208	8.85868	8.99051	9.10956	9.02847	8.95223	8.87535	9.05632	8.53531	8.55941	8.88386	9.04789
SOLYC01G099400	WD-40 repeat containing protein	darkgrey		12.0723	11.9971	11.8539	11.8397	11.9687	11.822	12.1187	12.0149	12.2353	12.1422	12.1105	12.3034
SOLYC01G099410	Histone H2A	bisque4		12.4907	12.5115	12.0193	11.9603	12.3357	12.7186	12.4277	11.9909	12.616	12.506	11.8927	12.1205
SOLYC01G099420	Unknown protein	brown		4.95416	5.18964	6.2311	5.89707	5.32333	4.79895	5.83008	5.49363	5.28519	5.6878	5.97792	6.06056
SOLYC01G099440	ATP-dependent DNA helicase	darkolivegreen4		5.37371	5.82635	6.11136	6.44248	5.30317	6.01742	5.8987	6.17504	5.82878	5.90266	5.74146	5.65375
SOLYC01G099450	ATP-dependent DNA helicase Q-like SIM isoform X5	darkolivegreen4		4.96159	5.37523	6.05482	5.92004	5.39218	5.85761	5.88336	5.50383	4.53002	5.35745	5.84253	5.94944
SOLYC01G099460	ATP-dependent DNA helicase	mediumpurple3		8.9117	8.9095	9.17875	9.12615	8.71751	8.72887	8.7675	8.97781	8.81871	8.96881	9.18507	8.96529
SOLYC01G099470	ATP-dependent DNA helicase	darkolivegreen4		6.69778	6.974	7.13189	7.23051	6.81261	6.86767	6.43839	7.08923	6.53292	6.5265	6.85304	6.84356
SOLYC01G099480	ATP-dependent DNA helicase	darkgrey		4.26226	4.36809	4.40422	4.92716	3.94831	3.92476	4.30466	4.45183	4.45117	4.54675	3.39631	4.5763
SOLYC01G099500	ATP-dependent DNA helicase	mediumpurple3		5.72246	5.81205	5.9903	6.04905	5.02198	5.27085	5.35516	5.95709	6.09843	5.76632	6.01106	5.69961
SOLYC01G099520	Rapid alkalinization factor	mediumpurple3		10.2578	10.2003	11.0155	10.848	10.26	10.3622	10.2364	10.3368	10.2856	10.5681	10.9504	11.0553
SOLYC01G099530	Pentatricopeptide repeat-containing protein	turquoise		8.40603	8.24192	8.24271	8.21371	8.52339	8.09536	7.8893	7.75227	8.53508	8.33315	7.5788	7.75803
SOLYC01G099580	Cysteine/Histidine-rich C1 domain family protein	darkgreen		3.85935	3.73109	3.88915	4.75936	4.11049	4.91794	4.3485	4.38935	3.78239	3.92692	3.96299	4.10769
SOLYC01G099590	glutathione-S-transferase	black		7.81973	7.94485	7.80581	8.08767	8.04682	8.20777	7.57113	7.36293	7.41159	7.64798	6.61775	7.11754
SOLYC01G099600	heavy metal-associated isoprenylated plant protein 3-like	darkolivegreen4		10.4822	10.5551	11.3112	11.3749	10.567	10.9408	11.5651	11.5496	10.1803	10.5537	11.0134	11.4556
SOLYC01G099620	Respiratory burst oxidase-like protein	turquoise		12.3542	12.2581	8.96433	8.74768	11.2884	11.9148	9.60263	9.51362	12.8861	12.763	11.5694	11.8151
SOLYC01G099630	xyloglucan endotransglucosylase-hydrolase 1	darkolivegreen4		13.5598	13.6121	16.4106	15.8598	14.6379	15.0787	15.6686	16.0207	13.7471	13.8438	14.0366	14.0476
SOLYC01G099640	Unknown protein	black		7.50093	7.63343	7.50782	7.6895	7.49899	7.79799	7.59874	7.83887	7.3397	7.40665	7.30933	7.67077
SOLYC01G099650	Formin-like protein	darkolivegreen4		5.40627	5.74389	7.09297	7.03642	6.47958	6.59873	5.9248	5.11884	4.87462	4.8068	4.59246	4.15659
SOLYC01G099660	Heat shock protein 70 family	turquoise		5.33935	5.13118	4.08598	4.6518	4.93167	5.29779	3.85723	4.2649	5.7017	5.5182	3.89695	3.57269
SOLYC01G099670	meloidogyne-induced giant cell protein db212	bisque4		14.1902	14.2056	14.001	13.8886	14.0135	14.2372	14.0366	14.1553	14.1741	14.1556	14.1778	14.1096
SOLYC01G099680	Rubber elongation factor	mediumpurple3		13.692	13.5328	13.4711	13.3634	13.4631	13.3573	13.6346	13.5537	13.5737	13.6259	13.6618	13.8154
SOLYC01G099690	ATP-dependent Clp protease proteolytic subunit	darkgrey		12.2148	12.1404	12.2382	12.3293	12.1914	12.0058	12.3921	12.2947	12.208	12.1631	12.4366	12.3214
SOLYC01G099700	T-box protein	lightcyan1		11.507	11.4108	11.2294	11.2596	11.2687	11.0998	11.2342	11.2787	11.4328	11.3351	11.3693	11.3852
SOLYC01G099710	Tafazzin family protein	darkgrey		11.9889	11.9762	11.6719	11.685	11.7386	11.7313	11.9134	12.1767	12.0233	11.9572	11.9805	12.1482
SOLYC01G099720	F-actin-capping protein subunit alpha	darkolivegreen4		11.0485	11.0478	11.1416	11.2043	11.1615	11.1305	11.1449	10.922	11.1733	11.1188	11.149	11.1536
SOLYC01G099730	transmembrane protein	darkgreen		9.36279	9.43275	9.38516	9.44568	9.28827	9.38049	9.39811	9.64596	9.21213	9.33162	9.54846	9.50556
SOLYC01G099740	U6 snRNA-associated Sm-like protein LSm4	lightcyan1		11.9871	12.0047	11.9823	11.7645	11.8864	12.0739	12.0282	11.9051	12.0913	11.9705	12.0765	12.1035
SOLYC01G099750	Heparan-alpha-glucosaminide N-acetyltransferase-like protein	darkgrey		9.98586	9.89992	9.83419	9.62774	9.90735	9.38983	9.90663	9.88173	9.93531	9.46238	9.6755	9.37131
SOLYC01G099760	LeMA-1 putatve Mg-dependent ATPase 1	darkgrey		13.9219	13.8706	13.4737	13.5661	13.7762	13.729	13.6731	13.7615	14.0321	13.9315	13.9255	13.8752
SOLYC01G099770	meloidogyne-induced giant cell protein DB141	mediumpurple3		17.3399	17.4132	17.7602	17.7368	17.3539	17.5172	17.7745	17.788	17.2613	17.4686	17.6679	17.7389
SOLYC01G099780	Translationally controlled tumor protein	mediumpurple3		10.0743	10.0945	10.3709	10.3025	10.0914	10.0453	10.0493	10.4819	9.87225	9.96679	10.2345	10.1639
SOLYC01G099790	RING/U-box superfamily protein	mediumpurple3		13.1736	13.0513	13.0831	12.9639	12.9863	12.9128	13.1407	13.1499	13.3015	13.238	13.3102	13.3077
SOLYC01G099800	Unknown protein	darkgrey		9.14779	9.30019	8.59603	9.06313	9.03467	9.0727	8.96897	8.89914	8.82527	8.84913	8.83991	9.42225
SOLYC01G099810	Serine/arginine-rich-splicing factor SR34	orange		10.8498	10.8425	10.4738	10.826	10.6782	10.5032	10.7755	10.5955	11.0067	10.8133	11.0328	11.1163
SOLYC01G099820	Hypoxia-responsive family protein	darkolivegreen4		2.98109	2.97991	3.96964	4.36889	2.99985	3.77968	3.16317	3.73821	2.59774	3.18696	3.18629	2.18788
SOLYC01G099830	60S ribosomal protein L22	bisque4		14.2522	14.2675	14.0354	13.9478	14.0671	14.3325	14.0491	14.2151	14.344	14.3293	14.2011	14.2032
SOLYC01G099840	Dormancy/auxin associated protein	darkgrey		14.624	14.6385	14.5145	14.653	14.7651	15.1085	15.2358	15.0795	15.0295	15.2058	14.9753	15.426
SOLYC01G099850	Folate receptor-like	turquoise		10.7277	10.6611	10.5987	10.5782	10.6528	10.6202	10.564	10.607	10.6212	10.7341	10.5877	10.6808
SOLYC01G099860	Serine/threonine-protein phosphatase	orange		10.8296	10.8744	10.7479	10.6857	10.8695	10.9149	11.0331	10.8308	10.9449	10.9179	11.1093	11.3421
SOLYC01G099870	Bidirectional sugar transporter SWEET	brown		6.60085	6.81463	7.58387	7.85866	7.60567	7.73217	7.17405	5.31924	6.82413	7.43624	7.58312	7.91579
SOLYC01G099890	Translation machinery-associated protein 20	bisque4		10.4804	10.4799	10.4628	10.3495	10.3288	10.4227	10.1818	10.1229	10.4452	10.4671	10.4902	10.3876
SOLYC01G099900	60S ribosomal protein L18, putative, expressed	bisque4		15.2325	15.2187	15.0631	14.9468	15.0879	15.2547	15.1384	15.2358	15.3171	15.3129	15.207	15.1979
SOLYC01G099910	Alpha/beta-Hydrolases superfamily protein	lightcyan1		9.87503	9.77813	9.40371	8.90254	9.41585	9.17162	9.4145	9.55002	10.5778	10.4119	10.1026	10.4359
SOLYC01G099930	hypothetical protein	yellow		11.5611	11.6846	11.4807	11.6988	11.6359	11.7873	11.533	11.7487	11.5584	11.398	11.5473	11.6514
SOLYC01G099940	Pectinesterase	brown		6.22905	6.19517	6.21328	6.81634	6.33831	6.6469	6.95016	6.07457	6.28716	6.57577	7.05995	6.58645
SOLYC01G099960	Pectinesterase	darkolivegreen4		8.4287	8.60212	9.18669	9.35699	8.65879	9.16772	8.99567	9.11885	8.25019	8.73517	9.19049	9.13014
SOLYC01G099970	F-box family protein	orange		10.4111	10.4002	9.79398	10.0017	9.88509	10.3274	10.356	10.3018	10.9978	10.8498	10.8983	11.0978
SOLYC01G099980	Enolase	orange		9.76376	9.82802	9.14938	10.0281	9.9006	9.732	9.7658	9.56504	10.0732	9.82804	10.0079	9.85649
SOLYC01G100000	F-box domain, Phloem protein 2-like protein	turquoise		10.8568	10.6997	8.60895	8.69221	10.4941	10.1698	8.25865	7.8848	10.5098	10.0571	9.27653	8.51335
SOLYC01G100010	F-box domain, Phloem protein 2-like protein	turquoise		9.20113	9.08887	6.99989	7.35128	8.90663	8.15873	6.42038	6.29459	8.68742	7.84011	7.58947	6.22834
SOLYC01G100020	Phospholipase	brown		7.39241	7.2432	7.80641	7.79777	7.5535	7.12799	7.55174	6.39636	7.37495	7.16082	7.79116	7.24596
SOLYC01G100030	deoxyuridine triphosphatase	bisque4		10.5475	10.6358	10.2237	10.3215	10.2183	10.7744	10.3595	9.49615	10.3623	10.0031	10.6579	9.6059
SOLYC01G100040	Protein phosphatase 2C family protein	mediumpurple3		11.4716	11.6405	11.3613	11.114	11.0862	10.9128	11.0266	11.5303	11.3369	10.7941	12.0337	11.5808
SOLYC01G100050	TOPLESS 3	darkgrey		13.247	13.2593	13.179	13.2021	13.1822	12.965	13.3772	13.5965	13.3607	13.3934	13.3541	13.6112
SOLYC01G100060	Pre-mRNA-splicing factor 38A	darkgrey		12.2038	12.2455	12.0697	12.0442	12.0349	12.272	12.2514	12.3239	12.2719	12.2073	12.32	12.4278
SOLYC01G100070	transmembrane protein	darkolivegreen4		3.67932	4.43422	4.93061	4.67732	3.82966	4.24362	4.5382	5.03513	3.24455	3.91045	4.32182	4.31274
SOLYC01G100080	Single-stranded DNA-binding protein, mitochondrial	darkgreen		9.18594	9.26058	9.20078	9.22018	9.23204	9.30646	8.81406	8.79294	8.98914	9.11828	8.84056	8.75277
SOLYC01G100100	RING/U-box superfamily protein	mediumpurple3		4.30758	5.04263	5.01653	4.5282	4.04806	4.75621	4.88092	5.776	3.29707	4.30602	5.94179	5.09169
SOLYC01G100110	Protein phosphatase 2C family protein	mediumpurple3		12.2742	12.2568	13.1037	12.7176	12.3868	12.408	12.6635	12.6287	12.3949	12.2664	12.8026	12.4499
SOLYC01G100120	Kinesin-like protein	darkolivegreen4		5.40927	5.56716	8.02006	7.68616	6.29983	7.90274	8.02706	7.4297	5.5883	6.82197	7.51906	7.9361
SOLYC01G100130	Zinc finger protein	mediumpurple3		11.5361	11.4788	11.711	11.5541	11.371	11.4706	11.7236	11.8818	11.5802	11.5697	11.8325	11.9837
SOLYC01G100140	Dehydration-induced 19-like protein	darkgrey		10.2165	10.2961	9.88055	10.073	10.2913	10.2527	10.2074	10.1487	10.3525	10.3097	10.0688	10.3867
SOLYC01G100160	Dehydration-induced 19-like protein	darkgrey		10.9089	10.7994	10.6	10.6519	10.9131	10.6005	10.7846	10.8175	11.0333	10.9232	10.662	10.9401
SOLYC01G100170	Syntaxin	mediumpurple3		10.3812	10.3888	10.5698	10.4861	10.3645	10.4342	10.4537	10.6662	10.4236	10.4497	10.6845	10.692
SOLYC01G100180	DNA polymerase III subunit epsilon	darkolivegreen4		9.22029	9.24144	9.59818	9.44984	9.30019	9.2529	9.24393	9.34766	9.00382	8.88265	9.12926	9.10076
SOLYC01G100190	Protein misato 1-like	darkolivegreen4		9.22708	9.30625	9.50389	9.64209	9.40575	9.68283	9.50898	9.17667	9.36639	9.40196	9.27152	9.28036
SOLYC01G100200	gras4	turquoise		12.6756	12.7378	11.0473	11.1619	12.4947	11.9851	10.8389	10.5762	12.5759	11.2498	11.6586	10.9328
SOLYC01G100210	Hexosyltransferase	orange		9.00627	9.09609	8.56249	8.82828	9.02712	9.18839	8.87189	8.15517	9.21756	8.97186	9.18885	9.27747
SOLYC01G100220	GATA transcription factor 23	darkolivegreen4		7.13586	7.41826	8.00296	8.1342	7.29099	7.80121	7.70322	8.03855	7.07334	6.77535	7.87843	7.63659
SOLYC01G100230	DnaJ-like protein subfamily B member 6	black		10.9345	10.97	10.9472	11.1402	10.9207	10.7075	10.6152	10.6043	10.6694	10.597	10.9076	10.6237
SOLYC01G100240	Calmodulin binding protein-like	turquoise		10.6942	10.4508	9.32155	9.26203	10.1257	9.52053	8.88639	8.72778	10.3587	10.0016	9.8491	9.09891
SOLYC01G100250	Protein TRIGALACTOSYLDIACYLGLYCEROL 1, chloroplastic	bisque4		8.50267	8.55476	8.38937	8.34979	8.39482	8.47142	8.22555	8.45859	8.24861	8.20198	8.22469	8.28651
SOLYC01G100260	Ppx/GppA phosphatase	darkgrey		10.0651	10.0942	10.1773	10.2141	10.1465	10.0881	10.1792	10.2362	10.1398	10.1286	10.0853	10.1982
SOLYC01G100270	exonuclease mut-7 homolog isoform X1	darkgrey		7.2335	7.22965	7.39947	7.44615	7.07583	7.23366	7.49335	7.91091	7.92805	7.74665	8.03456	8.29446
SOLYC01G100280	RNA helicase DEAH-box4	bisque4		8.55793	8.50559	8.76216	8.52688	8.33431	8.81194	8.21604	8.21253	8.45378	8.17431	8.6895	7.97868
SOLYC01G100290	GPI-anchored adhesin-like protein	darkolivegreen4		11.2918	11.1728	11.6827	11.4546	11.2978	11.4944	11.6841	11.7519	11.2935	11.2103	11.4018	11.4727
SOLYC01G100310	DUF1645 family protein	black		7.86207	8.01171	9.5443	9.49504	8.57635	8.94675	9.15827	9.11986	7.39413	7.34186	8.23091	8.22917
SOLYC01G100320	Disulfide-isomerase-like protein	bisque4		14.1929	14.1367	14.0705	13.8549	13.9978	14.1147	13.9921	13.9945	14.2302	14.2118	13.8766	13.9934
SOLYC01G100330	Zinc finger matrin-type protein 2	turquoise		10.4818	10.5323	10.3166	10.2722	10.3563	10.5227	10.3588	10.3551	10.4562	10.4057	10.493	10.3809
SOLYC01G100340	Pentatricopeptide repeat-containing protein	turquoise		7.21786	7.20459	7.18114	6.9543	7.20657	7.36483	6.72863	6.72688	6.87552	7.34619	7.05616	6.82936
SOLYC01G100350	GTP-binding protein	mediumpurple3		13.815	13.8522	13.945	13.9918	13.8077	13.8394	14.0268	13.9863	13.8522	13.879	14.1472	14.1278
SOLYC01G100360	Dihydrolipoyl dehydrogenase	darkolivegreen4		12.1186	12.0529	12.5376	12.2756	12.114	12.3551	12.3277	12.2608	12.1357	12.3677	12.0094	12.2572
SOLYC01G100370	Adenine nucleotide alpha hydrolases-like superfamily protein	orange		12.0206	12.0231	11.1856	11.1717	11.2222	11.5709	11.5572	11.5765	12.4104	12.4523	12.3918	12.5727
SOLYC01G100380	Calreticulin	bisque4		15.2485	15.2059	15.1612	15.0172	15.1338	15.2922	15.12	15.0494	15.3213	15.2942	15.0042	15.0509
SOLYC01G100390	Pyrophosphate-energized vacuolar membrane proton pump	turquoise		6.76559	6.56336	3.11728	2.70322	6.11343	5.50642	2.93702	3.09097	7.36238	8.1643	2.44896	1.78079
SOLYC01G100400	Pseudouridine synthase	yellow		8.77522	8.8676	9.18459	9.23382	8.89181	8.97125	8.91935	9.34785	8.43924	8.57178	8.83671	8.91614
SOLYC01G100410	Iron-sulfur cluster insertion protein erpA	turquoise		9.68551	9.57737	9.21381	9.27911	9.5429	9.51673	9.37546	9.52212	9.69546	9.58806	9.37174	9.49958
SOLYC01G100420	Peptide chain release factor 2	darkgreen		9.62115	9.63453	9.73927	9.76989	9.52128	9.57223	9.50519	9.87945	9.45563	9.60784	9.44607	9.54218
SOLYC01G100430	rRNA adenine N(6)-methyltransferase	darkgreen		10.6417	10.7347	10.8351	10.6781	10.416	10.6037	10.7414	10.8578	10.3977	10.4518	10.8924	10.83
SOLYC01G100440	ATP-dependent DNA helicase	lightcyan1		6.3737	5.87595	3.50341	1.24143	5.0812	2.7285	2.43633	4.62405	5.64338	2.83917	4.59519	4.11695
SOLYC01G100450	Pentatricopeptide repeat-containing protein	darkgrey		8.2336	8.07142	7.94488	7.95576	8.09468	7.67767	8.18583	8.27411	8.20146	8.13899	7.93662	8.23504
SOLYC01G100460	BZIP transcription factor	darkgrey		9.28286	8.98396	7.08452	7.12187	8.36101	7.97983	8.70725	8.98606	9.58118	9.04102	8.33557	9.80002
SOLYC01G100480	hypothetical protein	mediumpurple3		10.8532	10.7708	11.0133	10.8324	10.5258	10.6528	11.0756	11.0243	10.835	10.8874	11.1026	11.2106
SOLYC01G100490	chloronerva	black		8.08366	8.27277	9.38333	9.46507	8.2721	8.24359	8.40887	8.76934	7.80034	7.98038	8.77005	8.0126
SOLYC01G100500	microfibrillar-associated protein 1-like	orange		12.2063	12.1844	12.0662	11.9719	11.9418	12.1297	12.091	12.0898	12.2318	12.185	12.2448	12.3232
SOLYC01G100510	knotted 4	mediumpurple3		9.11421	9.09663	9.67706	9.84011	9.31933	9.12952	9.11091	9.83958	9.00683	9.12656	9.67814	9.53011
SOLYC01G100520	Clp protease 2 proteolytic subunit	black		12.62	12.5378	12.4883	12.4219	12.6296	12.4968	12.6306	12.5549	12.3552	12.3948	12.3502	12.4124
SOLYC01G100530	Arm repeat superfamily protein	black		11.3353	11.2491	11.3291	11.3201	11.2404	11.0328	11.3196	11.0982	11.3149	11.0163	11.277	10.9176
SOLYC01G100540	HIT zinc finger and PAPA-1-like domain-containing protein	darkgrey		9.71468	9.55042	9.35078	9.60721	9.8846	9.41189	9.81653	9.87271	9.81187	9.85469	9.32991	9.79973
SOLYC01G100570	Nucleolar protein 56	darkgreen		13.7438	13.7298	13.773	13.7405	13.5732	13.6778	13.6688	13.8464	13.6565	13.7015	13.9276	13.8021
SOLYC01G100580	Pentatricopeptide repeat	darkgreen		9.70191	9.75039	10.1309	10.08	9.61096	9.77825	9.91705	10.1243	9.48365	9.57714	10.0124	9.87418
SOLYC01G100590	Heme binding protein	turquoise		12.3083	12.1916	11.6583	11.4498	11.9125	11.7638	11.6737	11.7149	12.1669	12.0466	11.796	11.8947
SOLYC01G100600	LATE TERMINATION	darkolivegreen4		9.74009	9.95845	10.4594	11.2881	10.4066	10.3212	10.5561	10.1252	10.1292	10.5201	10.025	10.3502
SOLYC01G100610	Solute carrier family 40 protein	turquoise		10.7991	10.7552	10.6053	10.6809	10.7954	10.8161	10.6579	10.6896	10.8332	10.771	10.706	10.6953
SOLYC01G100630	Catalase	yellow		6.18795	6.10825	6.29855	6.95962	6.1192	5.93172	5.82462	6.47756	6.75738	6.2916	6.50196	6.24608
SOLYC01G100640	Catalase	yellow		8.27271	8.47671	8.58493	9.00439	8.49317	8.37605	8.24098	8.49068	8.57269	8.17507	8.58582	8.5917
SOLYC01G100650	NHL repeat-containing protein 2-like	darkolivegreen4		10.3447	10.4761	10.9444	11.0073	10.6065	10.6044	10.7414	10.8231	10.6021	10.5724	10.6429	10.7098
SOLYC01G100660	Transcription factor	mediumpurple3		11.7246	11.8259	12.5861	12.2909	11.827	12.2174	12.8413	12.5929	12.1745	12.0631	12.7625	12.803
SOLYC01G100690	transmembrane protein	darkgrey		10.843	10.6992	10.2562	10.1969	10.6424	10.4356	10.3187	10.5362	11.0328	10.768	10.803	10.8709
SOLYC01G100720	Importin subunit alpha	darkgrey		13.1513	13.0454	12.9075	12.897	12.9544	12.9292	13.2273	13.2491	13.2991	13.2577	13.1808	13.3692
SOLYC01G100730	Rhodanese-like domain-containing protein 6	darkgreen		9.68491	9.64916	9.92313	9.82431	9.7191	9.84419	9.7042	9.91046	9.51665	9.70441	9.52618	9.59981
SOLYC01G100740	Xaa-pro aminopeptidase	turquoise		8.98156	8.93173	8.48535	8.4407	8.70549	8.46871	8.35018	8.00494	8.85235	8.63602	8.26126	8.04227
SOLYC01G100750	DUF538 domain-containing protein	darkolivegreen4		5.61916	5.49232	6.07859	5.3363	5.51998	5.78429	6.1721	5.26445	5.46214	5.66375	5.74426	5.62037
SOLYC01G100760	DUF538 domain-containing protein	skyblue2		9.05787	8.64909	9.6624	8.72303	8.88371	8.21095	9.56224	9.35801	9.37817	9.35943	8.95731	9.44112
SOLYC01G100770	DUF538 domain-containing protein	skyblue2		9.88562	9.36816	10.7571	10.3629	9.44197	8.55103	10.3519	9.50853	9.59115	10.0377	9.78996	9.5774
SOLYC01G100780	Agenet-like domain-containing protein	darkolivegreen4		8.6991	8.78259	9.12186	9.23377	8.70133	9.09071	9.21299	9.01181	8.8904	8.95776	8.98563	9.07724
SOLYC01G100790	Pentatricopeptide repeat	bisque4		6.4479	6.24818	6.01414	6.25043	6.38774	6.25557	5.59641	5.61939	5.77061	5.99878	6.0142	5.72462
SOLYC01G100800	Pentatricopeptide repeat	darkgreen		7.23827	7.20181	7.34548	7.22547	7.02478	7.22222	6.85265	6.75326	6.69175	6.79696	7.1496	6.5377
SOLYC01G100810	Neutral/alkaline invertase	darkgrey		11.6065	11.4977	10.98	10.7371	11.4563	11.0896	11.2167	11.2298	11.7037	11.3358	11.3955	11.4101
SOLYC01G100820	AP-3 complex subunit mu	bisque4		11.0319	10.9644	10.969	10.8682	10.9301	10.9914	11.0222	11.0096	11.1635	11.048	10.799	11.0241
SOLYC01G100840	Trafficking protein particle complex subunit 4	turquoise		9.74666	9.66986	9.62086	9.54661	9.66973	9.66453	9.55199	9.68047	9.75647	9.73099	9.512	9.71929
SOLYC01G100850	ABC transporter-like	mediumpurple3		9.97474	9.96374	10.205	10.1979	9.79322	10.1285	10.1608	10.1341	10.0176	9.98491	10.2708	10.3355
SOLYC01G100860	ADP-ribosylation factor	mediumpurple3		14.0548	14.0681	14.0988	13.9781	14.0577	14.1267	14.1659	14.0706	14.1394	14.1941	14.0881	14.2675
SOLYC01G100870	ADP-ribosylation factor	mediumpurple3		13.7987	13.8098	14.0322	14.0013	13.9348	14.0064	14.177	13.9785	13.9245	13.9787	14.1407	14.189
SOLYC01G100880	WAT1-related protein	indianred4		4.94567	4.95087	2.00145	2.27661	1.68016	1.85086	4.45288	4.21919	3.49365	2.50312	4.63616	3.6054
SOLYC01G100890	WAT1-related protein	darkolivegreen4		5.35877	5.67588	6.72753	6.69777	6.34111	6.53113	6.05045	5.88095	5.28286	5.69299	6.20851	6.67112
SOLYC01G100900	WAT1-related protein	bisque4		7.37453	7.58139	7.67123	8.16322	8.41918	8.3873	7.08338	6.76825	7.04214	8.06109	6.46423	6.28866
SOLYC01G100910	WAT1-related protein	darkolivegreen4		5.88968	6.23302	7.96533	8.68842	7.90742	7.63795	7.282	6.80869	6.46451	7.85941	7.28435	7.07652
SOLYC01G100920	WAT1-related protein	black		10.4508	10.4838	10.8208	10.7313	11.0996	10.9045	10.4968	10.5945	10.5206	10.7086	9.47644	10.7596
SOLYC01G100930	GDSL esterase/lipase	darkolivegreen4		10.0072	10.0631	10.8516	10.6882	10.5007	10.5243	10.2365	9.6257	9.72912	9.58092	10.0065	9.55117
SOLYC01G100940	protein NIM1-INTERACTING 1-like isoform X2	mediumpurple3		7.98177	8.10804	9.12503	8.41163	7.74548	8.09476	8.01275	8.53357	7.61774	7.63427	8.99814	8.41538
SOLYC01G100960	Glucose-6-phosphate 1-dehydrogenase	yellow		10.4939	10.5421	10.4778	10.7272	10.7186	10.5503	10.5318	10.7207	10.4274	10.4325	10.2766	10.3183
SOLYC01G100970	Peptidase C15	darkgrey		14.6087	14.6633	14.1626	14.2921	14.6261	14.3445	14.3812	14.3092	14.6692	14.4155	14.4918	14.314
SOLYC01G100980	Pectin lyase-like superfamily protein	bisque4		5.52159	6.51331	3.9983	3.36263	3.02135	3.93426	3.84581	5.84904	2.80809	1.96803	4.01202	1.29037
SOLYC01G100990	Zinc finger transcription factor 13	darkolivegreen4		8.97196	8.93342	9.2226	9.1204	8.94755	9.14552	9.19656	9.06084	8.94046	8.98208	9.03768	9.14037
SOLYC01G101000	Protein kinase domain	mediumpurple3	KIN	14.6193	14.5753	14.5871	14.5616	14.5113	14.4754	14.6836	14.7485	14.7055	14.6682	14.7689	14.8956
SOLYC01G101010	RNA polymerase II subunit B1 CTD phosphatase RPAP2-like protein	darkgrey		11.542	11.5216	11.2564	11.4034	11.5953	11.5174	11.5947	11.6526	11.5554	11.6426	11.5163	11.6962
SOLYC01G101015	Unknown protein	darkgrey		7.26224	6.92626	7.49949	7.36101	6.80389	6.0508	7.19929	7.28836	7.00826	6.92109	7.33562	7.52415
SOLYC01G101020	FACT complex subunit SPT16	mediumpurple3		12.953	12.9119	13.1646	13.1167	12.8465	12.7633	13.2903	13.4586	13.0805	13.0066	13.3623	13.4864
SOLYC01G101030	FACT complex subunit SPT16	bisque4		9.42263	9.52803	9.24565	9.26728	9.24651	9.51234	9.14522	8.48827	9.41834	9.19106	9.31275	8.87994
SOLYC01G101040	ATP-citrate synthase	brown		14.1898	14.1485	14.3253	14.1537	14.0564	14.3345	14.3826	13.9706	14.2519	14.3804	14.4233	14.7377
SOLYC01G101060	S-adenosyl-L-methionine synthetase	brown		16.5687	16.5727	16.8593	17.2424	16.3733	16.9217	17.4638	17.0777	16.9383	17.168	18.0185	18.1593
SOLYC01G101070	ABC transporter-like	yellow	N	10.3796	10.4066	10.4606	10.7023	10.3411	10.0933	10.2162	10.5102	10.4847	10.2451	10.3024	10.285
SOLYC01G101090	Ypt/Rab-GAP domain of gyp1p superfamily protein	mediumpurple3		10.7836	10.7527	10.9925	10.7517	10.4833	10.59	10.7988	10.6256	10.7858	10.7283	11.4197	11.1557
SOLYC01G101100	Protein kinase superfamily protein	brown	KIN	12.874	12.828	13.7269	13.3913	13.2015	13.6101	13.785	13.1347	13.1145	13.527	14.0898	14.187
SOLYC01G101110	Serine/threonine-protein kinase haspin	bisque4		7.86723	7.982	7.43756	7.51513	7.60746	7.90622	7.101	6.83071	7.86126	7.90324	7.93509	7.30595
SOLYC01G101120	Carbohydrate-binding X8 domain superfamily protein	mediumpurple3		11.5746	11.7074	12.4644	12.1031	11.6674	12.1179	12.42	13.2154	12.2083	12.1882	12.4758	13.0291
SOLYC01G101130	Myosin heavy chain, cardiac protein	turquoise		8.5576	8.58395	8.08495	7.79781	8.26536	7.63666	7.7852	7.98953	8.48421	8.02618	8.19688	7.88531
SOLYC01G101140	Endonuclease or glycosyl hydrolase	lightcyan1		13.1766	13.0685	12.788	12.7643	12.9413	12.6795	12.7987	12.7838	13.1568	12.8829	13.2253	13.0044
SOLYC01G101150	Pentatricopeptide repeat	orangered4		7.72723	7.59519	7.5583	7.76072	7.68574	7.49092	7.64308	7.71661	7.60299	7.69885	7.08253	7.20841
SOLYC01G101160	hypothetical protein	mediumpurple3		11.0366	11.05	11.256	11.1456	10.9508	11.1948	11.2747	11.2392	11.1219	11.1257	11.437	11.3262
SOLYC01G101170	Viridiflorene synthase	turquoise		12.0145	11.8751	2.73805	2.9541	11.4311	11.5102	2.24982	2.46993	11.7488	11.8646	3.27452	1.87624
SOLYC01G101180	Terpene synthase	turquoise		12.5346	12.3773	5.25445	4.52212	11.8071	11.7939	5.56856	3.4578	12.3004	12.2725	6.509	2.17668
SOLYC01G101190	Terpene synthase	turquoise		12.9364	12.7262	4.00387	3.78704	12.3606	12.2525	3.20178	3.55067	12.9948	13.0443	4.31877	2.75351
SOLYC01G101195	Terpene synthase	darkolivegreen4		5.81115	5.58977	5.54489	6.4987	5.6037	5.82133	6.09001	3.29826	2.87329	3.90147	5.23754	5.56094
SOLYC01G101210	Terpene synthase	turquoise		8.63704	8.51319	1.24697	0.345359	8.25594	7.80866	0.31767	0.610009	8.21166	7.97814	0.752078	0
[truncated: 20,314 more rows]
