# Supplementary material for: Tissues and mechanisms associated with Verticillium wilt resistance in tomato using bi-grafted near-isogenic lines
Source: J Exp Bot. 2023 May 15;74(15):4685–706. doi: 10.1093/jxb/erad182 (PMC10433936; doi:10.1093/jxb/erad182)
Supplement: erad182_suppl_Supplementary_Table_S5 [file erad182_suppl_supplementary_table_s5.xlsx]

## Sheet: Supplemental Table 5
Supplemental Table 5. Putative/known effector proteins expressed in infected tissues.
Gene ID	Annotation	A.A	IS	IR	ISS	ISR	IRS	IRR	SignalP
VDAG_10515	hypothetical protein	127	238	37.6667	82	58	84	41.3333	Yes
VDAG_10367	hypothetical protein	294	81	20.3333	13.3333	16	19.6667	9	Yes
VDAG_02735	hypothetical protein	155	34.6667	14.6667	6	9	8	6.66667	Yes
VDAG_01687	rhamnogalacturonan acetylesterase	238	16.6667	7.33333	4	2.5	4.66667	2	Yes
VDAG_03386	hypothetical protein	189	10.6667	3.33333	4.66667	2.5	2.33333	1.66667	Yes
VDAG_04007	hypothetical protein	285	7.66667	2.66667	4	4.5	1.66667	2.33333	Yes
VDAG_04434	hypothetical protein	206	6.33333	1.66667	1.66667	1	1.66667	0	Yes
VDAG_10527	lectin-B	267	5	0	3	0	1.66667	0	Yes
VDAG_05344	pectate lyase B	380	5	2.33333	2	1	1	0	Yes
VDAG_05983	hypothetical protein	215	3.33333	0.333333	0	0	0.666667	0	Yes
VDAG_03423	hypothetical protein	259	1.33333	1	0.333333	0.5	0	0	Yes
VDAG_04429	hypothetical protein	285	1.33333	2	0.333333	1.5	0	0.666667	Yes
VDAG_01417	peptidyl-prolyl cis-trans isomerase B	208	1	0	0	0	0	0	Yes
VDAG_04755	hypothetical protein	403	0	0	0.666667	0	0	0	Yes
VDAG_JR2_Chr4g03680a	Av2, race2 determinant	91	18.3333	1.33333	4.33333	2.5	11	2	Yes
VDAG_JR2_Chr5g02170a	Ave1, race1 determinat	134	15.3333	2	2	1	0.666667	0.333333	Yes
VDAG_JR2_Chr4g03650a	Av2, race2 determinant	60	1.66667	0	2	2	3.33333	0.333333	Yes
